# Supplementary material for: Downstream-of-gene (DoG) transcripts contribute to an imbalance in the cancer cell transcriptome
Source: Sci Adv. 2024 Jul 3;10(27):eadh9613. doi: 10.1126/sciadv.adh9613 (PMC11221514; doi:10.1126/sciadv.adh9613)
Supplement: Supplementary file 2 — Tables S1 to S8 [file sciadv.adh9613_tables_s1_to_s8.zip]

Archive with 8 entries (8 files):
- adh9613_table_s1.xlsx
- adh9613_table_s2.xlsx
- adh9613_table_s3.xlsx
- adh9613_table_s4.xlsx
- adh9613_table_s5.xlsx
- adh9613_table_s6.xlsx
- adh9613_table_s7.xlsx
- adh9613_table_s8.xlsx
