# Supplementary material for: Downstream-of-gene (DoG) transcripts contribute to an imbalance in the cancer cell transcriptome
Source: Sci Adv. 2024 Jul 3;10(27):eadh9613. doi: 10.1126/sciadv.adh9613 (PMC11221514; doi:10.1126/sciadv.adh9613)
Supplement: Supplementary file 2 — Tables S1 to S8 [file sciadv.adh9613_tables_s1_to_s8.zip › adh9613_table_s1.xlsx]

## Sheet: Sheet1
DoGs identified in BRCA_normal
chr	start	end	DoG host genes	Strand	DoG extension strength
chr1	1235040	1242446	ENSG00000184163.3	-	7406
chr1	1235041	1242447	ENSG00000176022.7	+	7406
chr1	1364930	1373730	ENSG00000175756.14	-	8800
chr1	1379031	1385711	ENSG00000221978.13	-	6680
chr1	1410617	1418420	ENSG00000235098.9	-	7803
chr1	1442882	1449690	ENSG00000179403.12	+	6808
chr1	3481113	3487247	ENSG00000130762.15	+	6134
chr1	6407418	6412418	ENSG00000069812.11	-	5000
chr1	7985505	7991135	ENSG00000116288.13	+	5630
chr1	8848920	8861000	ENSG00000074800.16&ENSG00000274258.1	-	12080
chr1	9271337	9292895	ENSG00000049239.13	+	21558
chr1	9369532	9402732	ENSG00000171621.14	+	33200
chr1	9913913	9922113	ENSG00000162441.12	-	8200
chr1	10181239	10203039	ENSG00000130939.20&ENSG00000201746.1&ENSG00000233623.2	+	21800
chr1	10630757	10636604	ENSG00000130940.15	-	5847
chr1	10630758	10636605	ENSG00000142655.13&ENSG00000243267.3	+	5847
chr1	11047238	11054584	ENSG00000116649.10	-	7346
chr1	11060019	11066618	ENSG00000171824.14	-	6599
chr1	11914297	11919591	ENSG00000116685.16	-	5294
chr1	12144207	12157807	ENSG00000120949.15	+	13600
chr1	12209228	12220795	ENSG00000028137.19&ENSG00000263676.1&ENSG00000283789.1	+	11567
chr1	12512047	12525717	ENSG00000048707.15&ENSG00000239149.1	+	13670
chr1	12560910	12567910	ENSG00000162496.9&ENSG00000221340.1&ENSG00000276830.1	-	7000
chr1	13617957	13623185	ENSG00000162493.17	+	5228
chr1	13825079	13831279	ENSG00000116731.23&ENSG00000289380.1	+	6200
chr1	15430339	15438443	ENSG00000142634.13	+	8104
chr1	15786594	15792797	ENSG00000162458.13	+	6203
chr1	16008806	16014028	ENSG00000173641.18	-	5222
chr1	16008807	16014029	ENSG00000183888.4	+	5222
chr1	16192854	16197854	ENSG00000142632.17	-	5000
chr1	16241397	16246840	ENSG00000037637.11	-	5443
chr1	17011927	17018722	ENSG00000117118.10	-	6795
chr1	18485974	18513119	ENSG00000179023.9	+	27145
chr1	19658456	19664656	ENSG00000158747.15&ENSG00000173436.15&ENSG00000201609.1&ENSG00000226396.1&ENSG00000270136.6	+	6200
chr1	19808629	19814029	ENSG00000178828.7	-	5400
chr1	20487404	20499448	ENSG00000090432.7	-	12044
chr1	20733951	20740266	ENSG00000127483.19	-	6315
chr1	21199647	21217247	ENSG00000117298.16	-	17600
chr1	21578410	21586410	ENSG00000162551.14&ENSG00000289715.1	+	8000
chr1	21669356	21678298	ENSG00000090686.16	-	8942
chr1	22101359	22117313	ENSG00000162552.15	-	15954
chr1	22101360	22117314	ENSG00000070831.18&ENSG00000142789.20&ENSG00000201273.1&ENSG00000201919.1&ENSG00000218510.9&ENSG00000219073.8&ENSG00000230068.2&ENSG00000273610.1&ENSG00000278124.1&ENSG00000285794.1&ENSG00000285959.1&ENSG00000289694.1	+	15954
chr1	22661637	22668837	ENSG00000173369.18	+	7200
chr1	23349848	23359448	ENSG00000125945.15	-	9600
chr1	23696835	23706902	ENSG00000142676.14	+	10067
chr1	23838677	23845077	ENSG00000179163.12	-	6400
chr1	24114171	24119771	ENSG00000142677.4	-	5600
chr1	24609328	24624528	ENSG00000184454.7&ENSG00000227312.2	+	15200
chr1	24673281	24704895	ENSG00000133226.19	+	31614
chr1	24844321	24857721	ENSG00000169504.15	+	13400
chr1	24885711	24899511	ENSG00000020633.19&ENSG00000278034.1	-	13800
chr1	25500209	25508809	ENSG00000204178.11	+	8600
chr1	25786206	25800194	ENSG00000117643.15	+	13988
chr1	25949967	25959767	ENSG00000158006.14	-	9800
chr1	26476642	26515242	ENSG00000198830.11	+	38600
chr1	26575030	26590030	ENSG00000117676.14&ENSG00000238705.1	+	15000
chr1	26800659	26814823	ENSG00000060642.12	+	14164
chr1	26857604	26863150	ENSG00000204160.12	+	5546
chr1	27395813	27404230	ENSG00000158195.11	-	8417
chr1	27395814	27404231	ENSG00000181773.7	+	8417
chr1	28335965	28346565	ENSG00000130772.14	+	10600
chr1	28500364	28505944	ENSG00000204138.13&ENSG00000221216.1&ENSG00000229820.2	+	5580
chr1	28539300	28544461	ENSG00000180198.17&ENSG00000200087.1&ENSG00000242125.3&ENSG00000274266.1	+	5161
chr1	28719353	28727953	ENSG00000162419.13&ENSG00000252777.1	+	8600
chr1	28769775	28781775	ENSG00000198492.16	+	12000
chr1	31249568	31259568	ENSG00000060688.13&ENSG00000229447.2	-	10000
chr1	33300718	33306766	ENSG00000184389.9	-	6048
chr1	33300719	33306767	ENSG00000160094.15&ENSG00000270115.1	+	6048
chr1	33501643	33512009	ENSG00000121903.15	+	10366
chr1	34859754	34865436	ENSG00000116544.12	-	5682
chr1	34958956	34974356	ENSG00000163867.17&ENSG00000241014.2&ENSG00000243749.2&ENSG00000271741.1&ENSG00000284773.1	-	15400
chr1	35166778	35176378	ENSG00000116560.12	-	9600
chr1	35857890	35869809	ENSG00000134698.11	+	11919
chr1	36072500	36080067	ENSG00000126070.20	+	7567
chr1	36180849	36191916	ENSG00000116871.16	+	11067
chr1	36402858	36415827	ENSG00000116885.18&ENSG00000201448.1	-	12969
chr1	36450450	36455718	ENSG00000116898.12	-	5268
chr1	37484376	37489993	ENSG00000163875.16&ENSG00000263675.1	-	5617
chr1	37484377	37489994	ENSG00000163874.11&ENSG00000283724.1	+	5617
chr1	37991568	37996770	ENSG00000183386.10	-	5202
chr1	38832998	38838198	ENSG00000116954.8&ENSG00000131233.10&ENSG00000214114.9&ENSG00000273637.1&ENSG00000274944.4	-	5200
chr1	39006059	39011259	ENSG00000174574.16	+	5200
chr1	39586635	39623435	ENSG00000163909.8	-	36800
chr1	40294179	40300489	ENSG00000049089.15	-	6310
chr1	40294180	40300490	ENSG00000084073.10	+	6310
chr1	40608480	40620680	ENSG00000117016.10	-	12200
chr1	42171539	42176539	ENSG00000198815.9&ENSG00000227527.2	-	5000
chr1	42424231	42430329	ENSG00000066185.13	-	6098
chr1	42424232	42430330	ENSG00000177181.15	+	6098
chr1	42703804	42733093	ENSG00000164007.11	-	29289
chr1	42703805	42733094	ENSG00000065978.19	+	29289
chr1	42852477	42875477	ENSG00000164011.18	+	23000
chr1	43156396	43164176	ENSG00000186973.11	+	7780
chr1	43274001	43281877	ENSG00000253313.6	-	7876
chr1	43274002	43281878	ENSG00000179178.11	+	7876
chr1	43323108	43337819	ENSG00000066056.14	+	14711
chr1	43623666	43650150	ENSG00000142949.17	+	26484
chr1	44844081	44850522	ENSG00000070785.17	-	6441
chr1	44995540	45002540	ENSG00000126107.15	-	7000
chr1	45570049	45580893	ENSG00000117448.14	+	10844
chr1	46221256	46246462	ENSG00000171357.6	+	25206
chr1	46316776	46323576	ENSG00000173660.12	+	6800
chr1	46413848	46432130	ENSG00000117480.16	+	18282
chr1	46819413	46843096	ENSG00000142973.15	+	23683
chr1	46917777	46929177	ENSG00000187048.14	-	11400
chr1	48248644	48262231	ENSG00000117834.13	+	13587
chr1	50974634	51045634	ENSG00000123080.12	+	71000
chr1	51273446	51287258	ENSG00000085831.16	-	13812
chr1	51273447	51287259	ENSG00000123091.5	+	13812
chr1	51345115	51354263	ENSG00000085832.18	-	9148
chr1	52011731	52020131	ENSG00000117862.13&ENSG00000198841.4&ENSG00000285839.1	-	8400
chr1	52090716	52115316	ENSG00000134717.18	+	24600
chr1	52609051	52633169	ENSG00000116157.6	+	24118
chr1	52669682	52684449	ENSG00000162377.6	-	14767
chr1	52669683	52684450	ENSG00000182183.15	+	14767
chr1	52827336	52833136	ENSG00000162378.13&ENSG00000252018.1	+	5800
chr1	53051698	53062053	ENSG00000116171.19&ENSG00000226147.1&ENSG00000264834.1&ENSG00000265815.1&ENSG00000266188.1	+	10355
chr1	53841831	53851719	ENSG00000058799.15	-	9888
chr1	53968168	53974970	ENSG00000116212.15	+	6802
chr1	54749498	54756898	ENSG00000162396.6	-	7400
chr1	54764522	54779712	ENSG00000006555.11	-	15190
chr1	54842251	54849627	ENSG00000116133.13	-	7376
chr1	54842252	54849628	ENSG00000162398.12	+	7376
chr1	59876321	59893308	ENSG00000134716.11	-	16987
chr1	59876322	59882522	ENSG00000134709.13	+	6200
chr1	61667046	61681046	ENSG00000162604.12	-	14000
chr1	62212327	62236165	ENSG00000132854.19&ENSG00000201153.1	-	23838
chr1	62865516	62885316	ENSG00000125703.15	+	19800
chr1	64693058	64715858	ENSG00000158966.16&ENSG00000264470.1	+	22800
chr1	66374579	66379779	ENSG00000184588.18	+	5200
chr1	66779047	66789247	ENSG00000152760.10	+	10200
chr1	66805285	66812885	ENSG00000152763.17	-	7600
chr1	67398723	67407810	ENSG00000142864.15	-	9087
chr1	67398724	67407811	ENSG00000081985.14	+	9087
chr1	70253051	70258999	ENSG00000118454.13	-	5948
chr1	70253052	70259000	ENSG00000116754.14	+	5948
chr1	70439851	70445072	ENSG00000116761.12&ENSG00000278636.1	+	5221
chr1	74558117	74568117	ENSG00000178965.14	-	10000
chr1	74699332	74705482	ENSG00000116791.14	-	6150
chr1	77683418	77695987	ENSG00000077254.14	-	12569
chr1	78863164	78889764	ENSG00000162618.15&ENSG00000230787.1	-	26600
chr1	81993932	81999332	ENSG00000117114.21&ENSG00000215875.4&ENSG00000224494.1&ENSG00000227288.3&ENSG00000227960.1	+	5400
chr1	85584589	85592281	ENSG00000142871.18	+	7692
chr1	85600733	85649417	ENSG00000117174.11	-	48684
chr1	86320710	86346824	ENSG00000122417.16&ENSG00000278281.1	-	26114
chr1	86456553	86461753	ENSG00000137975.8	+	5200
chr1	86853445	86862445	ENSG00000183291.18	-	9000
chr1	88836255	88842455	ENSG00000065243.20&ENSG00000207234.1&ENSG00000241975.1	+	6200
chr1	88846033	88852633	ENSG00000137947.12	-	6600
chr1	88992959	89006679	ENSG00000117226.12&ENSG00000202385.1	-	13720
chr1	89388160	89394034	ENSG00000183347.15	+	5874
chr1	90035533	90042133	ENSG00000162664.17	+	6600
chr1	90893611	90915298	ENSG00000122482.22	-	21687
chr1	92466643	92473043	ENSG00000162676.13	-	6400
chr1	93139078	93149742	ENSG00000117500.13	-	10664
chr1	93139079	93149743	ENSG00000143033.18	+	10664
chr1	93369493	93384488	ENSG00000117505.13	+	14995
chr1	93554660	93561741	ENSG00000137936.18	-	7081
chr1	93554661	93561742	ENSG00000137942.18	+	7081
chr1	93879917	93885199	ENSG00000023909.10	-	5282
chr1	93972634	93992834	ENSG00000198691.14	-	20200
chr1	94963615	94974405	ENSG00000172339.10	-	10790
chr1	98760500	98787100	ENSG00000162627.17	+	26600
chr1	100178272	100186919	ENSG00000137992.15	-	8647
chr1	100292769	100300769	ENSG00000137996.13&ENSG00000207750.1	+	8000
chr1	100739045	100746845	ENSG00000162692.12	+	7800
chr1	108110443	108134043	ENSG00000085491.17	-	23600
chr1	109206781	109213919	ENSG00000116299.17	+	7138
chr1	109238182	109249540	ENSG00000031698.13	+	11358
chr1	109775428	109804428	ENSG00000134201.12&ENSG00000241720.2	+	29000
chr1	110023742	110029342	ENSG00000168710.18	+	5600
chr1	110113947	110120547	ENSG00000186150.5	+	6600
chr1	111081563	111117163	ENSG00000156171.15	-	35600
chr1	111462773	111473793	ENSG00000116459.11	+	11020
chr1	112727235	112734435	ENSG00000184599.14	+	7200
chr1	113685922	113696831	ENSG00000116793.16&ENSG00000232450.1	-	10909
chr1	113685923	113696832	ENSG00000081026.19&ENSG00000232499.2	+	10909
chr1	114383390	114392790	ENSG00000197323.12	-	9400
chr1	114537839	114567557	ENSG00000116752.6	-	29718
chr1	115034301	115048011	ENSG00000134198.10	-	13710
chr1	116070054	116076654	ENSG00000163393.13	+	6600
chr1	116138149	116146549	ENSG00000173212.5	+	8400
chr1	116509134	116514534	ENSG00000116815.16&ENSG00000177173.5&ENSG00000264419.1	-	5400
chr1	117528872	117536472	ENSG00000198162.12&ENSG00000279513.1	+	7600
chr1	117787485	117863485	ENSG00000196505.11	-	76000
chr1	118854446	118883046	ENSG00000092607.15	-	28600
chr1	119001404	119031216	ENSG00000116874.12&ENSG00000223575.2&ENSG00000236804.1	-	29812
chr1	119609249	119619377	ENSG00000143067.5	-	10128
chr1	119906553	119911553	ENSG00000134250.21	-	5000
chr1	145859835	145866560	ENSG00000198483.13	-	6725
chr1	145982035	145992435	ENSG00000265972.6	-	10400
chr1	147146706	147155106	ENSG00000131791.8	-	8400
chr1	149870659	149884459	ENSG00000184678.11	-	13800
chr1	150308979	150321480	ENSG00000266472.6	+	12501
chr1	150353233	150363092	ENSG00000117360.13	+	9859
chr1	150635732	150646230	ENSG00000143457.11	-	10498
chr1	150720894	150730079	ENSG00000163131.12	-	9185
chr1	150780643	150794880	ENSG00000143387.14	-	14237
chr1	151249536	151254710	ENSG00000143398.20	+	5174
chr1	151267479	151279679	ENSG00000159352.16	+	12200
chr1	151328428	151340640	ENSG00000143390.18	-	12212
chr1	151348026	151364304	ENSG00000143416.21	-	16278
chr1	151583583	151588783	ENSG00000143367.17&ENSG00000207606.1&ENSG00000223861.1&ENSG00000232536.1	+	5200
chr1	151831844	151837818	ENSG00000225556.2	-	5974
chr1	151859866	151870866	ENSG00000159445.13	-	11000
chr1	151970915	151982915	ENSG00000197747.9	-	12000
chr1	153550135	153561108	ENSG00000196754.13	-	10973
chr1	153646306	153658704	ENSG00000160679.13	+	12398
chr1	153780157	153785721	ENSG00000143554.14&ENSG00000143624.14	+	5564
chr1	154275875	154281875	ENSG00000143575.16	+	6000
chr1	155739010	155745830	ENSG00000132676.16	+	6820
chr1	155885199	155894282	ENSG00000132718.9	+	9083
chr1	156140081	156147367	ENSG00000160789.24	+	7286
chr1	156177752	156192064	ENSG00000196189.14	+	14312
chr1	156299306	156308968	ENSG00000163468.15	-	9662
chr1	156456762	156463727	ENSG00000116604.19&ENSG00000206651.1	-	6965
chr1	156713173	156721891	ENSG00000143319.17	-	8718
chr1	156800814	156806243	ENSG00000027869.12	-	5429
chr1	156800815	156806244	ENSG00000143294.15	+	5429
chr1	158100262	158118662	ENSG00000183853.18&ENSG00000226520.1	+	18400
chr1	159816257	159826812	ENSG00000181036.14	+	10555
chr1	159910553	159918107	ENSG00000158710.15	-	7554
chr1	160358952	160367072	ENSG00000162736.18	+	8120
chr1	160754821	160760621	ENSG00000026751.17	+	5800
chr1	160969811	160995211	ENSG00000158769.18&ENSG00000215845.11&ENSG00000270149.5	-	25400
chr1	161178012	161184302	ENSG00000158859.10	-	6290
chr1	161178013	161184303	ENSG00000143224.18	+	6290
chr1	161678654	161683696	ENSG00000072694.22	+	5042
chr1	161728143	161735809	ENSG00000162746.15	+	7666
chr1	161977573	161983192	ENSG00000162745.11	-	5619
chr1	161977574	161983193	ENSG00000118217.7&ENSG00000229808.1	+	5619
chr1	162386811	162395268	ENSG00000198574.6	-	8457
chr1	162386812	162395269	ENSG00000198929.13&ENSG00000207729.3&ENSG00000239887.6&ENSG00000252262.1&ENSG00000254706.3&ENSG00000266144.1	+	8457
chr1	162529631	162538031	ENSG00000152332.16	+	8400
chr1	162601240	162631374	ENSG00000117143.14&ENSG00000272574.1	+	30134
chr1	162812823	162820423	ENSG00000132196.16	+	7600
chr1	165196467	165201867	ENSG00000162761.14	-	5400
chr1	165911618	165941236	ENSG00000143179.16&ENSG00000283936.1	+	29618
chr1	167791918	167809386	ENSG00000143199.18&ENSG00000250762.1	-	17468
chr1	167791919	167809387	ENSG00000197965.12	+	17468
chr1	168253021	168263376	ENSG00000213064.10	+	10355
chr1	169500181	169511951	ENSG00000198734.12	-	11770
chr1	170739421	170748574	ENSG00000116132.12&ENSG00000271811.1	+	9153
chr1	171285978	171298778	ENSG00000010932.17	+	12800
chr1	171593511	171600622	ENSG00000117523.18	+	7111
chr1	173791886	173799550	ENSG00000120334.16	-	7664
chr1	173921199	173931084	ENSG00000135870.12&ENSG00000200755.1&ENSG00000236535.1	-	9885
chr1	175922144	175944831	ENSG00000143207.21&ENSG00000252906.1	-	22687
chr1	178548889	178560914	ENSG00000213057.5&ENSG00000240021.10	+	12025
chr1	178921842	178928642	ENSG00000116191.19	+	6800
chr1	179076567	179082071	ENSG00000116199.12	+	5504
chr1	179920077	179926642	ENSG00000143337.19&ENSG00000264916.2	+	6565
chr1	180204030	180219830	ENSG00000116260.17	+	15800
chr1	180890279	180906652	ENSG00000143324.14&ENSG00000283575.1	+	16373
chr1	181092900	181126100	ENSG00000162783.11	+	33200
chr1	181998984	182054570	ENSG00000179930.6	-	55586
chr1	182366298	182378098	ENSG00000135821.19	-	11800
chr1	182392205	182398117	ENSG00000203730.3	-	5912
chr1	183145592	183161792	ENSG00000135862.6	+	16200
chr1	184754906	184790724	ENSG00000135842.17&ENSG00000252222.1	-	35818
chr1	185102602	185118101	ENSG00000121486.12	-	15499
chr1	185102603	185118102	ENSG00000121481.11	+	15499
chr1	186988981	186995581	ENSG00000116711.10	+	6600
chr1	193254815	193304746	ENSG00000134371.14&ENSG00000221680.1	+	49931
chr1	200874178	200888178	ENSG00000170128.5	+	14000
chr1	201129372	201134772	ENSG00000116857.17	-	5400
chr1	201433278	201464278	ENSG00000174307.7&ENSG00000224818.1	-	31000
chr1	201469236	201483530	ENSG00000159176.14	-	14294
chr1	201970664	201978462	ENSG00000134375.11	+	7798
chr1	202319780	202331544	ENSG00000077152.12	-	11764
chr1	202319781	202331545	ENSG00000133067.18	+	11764
chr1	203309602	203318997	ENSG00000159388.6	+	9395
chr1	203334628	203340628	ENSG00000122176.12	-	6000
chr1	205330461	205336061	ENSG00000162873.15	-	5600
chr1	205532793	205566717	ENSG00000117266.16	+	33924
chr1	205684306	205712822	ENSG00000069275.13&ENSG00000201944.1	-	28516
chr1	205753986	205767986	ENSG00000117280.13	-	14000
chr1	205783694	205789094	ENSG00000133065.11	-	5400
chr1	206734281	206747981	ENSG00000162889.11	+	13700
chr1	206970624	207018522	ENSG00000182795.13	-	47898
chr1	207386804	207396604	ENSG00000196352.18	+	9800
chr1	210246631	210253831	ENSG00000082497.12	+	7200
chr1	211316385	211326616	ENSG00000117625.14	+	10231
chr1	211464722	211476522	ENSG00000198570.7	-	11800
chr1	212699839	212726153	ENSG00000117697.15	-	26314
chr1	212816830	212824028	ENSG00000203705.11	+	7198
chr1	212824504	212830141	ENSG00000185523.6	-	5637
chr1	214337130	214344172	ENSG00000152104.12&ENSG00000213036.3&ENSG00000228470.1	-	7042
chr1	214337131	214344173	ENSG00000143499.14	+	7042
chr1	214664574	214672974	ENSG00000117724.15	+	8400
chr1	215237090	215242090	ENSG00000082482.14	+	5000
chr1	217420592	217426992	ENSG00000092978.11	-	6400
chr1	220046529	220057482	ENSG00000162813.18	-	10953
chr1	220664461	220672061	ENSG00000116141.17&ENSG00000233012.2	+	7600
chr1	220699153	220711753	ENSG00000162817.7	+	12600
chr1	221694224	221701424	ENSG00000143507.18	-	7200
chr1	223005995	223015795	ENSG00000154309.9&ENSG00000234523.1	+	9800
chr1	223103334	223109404	ENSG00000187554.14	-	6070
chr1	223188153	223220819	ENSG00000143502.16	-	32666
chr1	223530407	223538007	ENSG00000203697.12&ENSG00000227002.2	-	7600
chr1	224193441	224208742	ENSG00000143753.13&ENSG00000201898.1	+	15301
chr1	224379458	224385146	ENSG00000162923.18&ENSG00000266618.1	-	5688
chr1	224379459	224385147	ENSG00000143771.12	+	5688
chr1	224740554	224756754	ENSG00000143786.8&ENSG00000229991.1	+	16200
chr1	225790468	225796668	ENSG00000143742.14	+	6200
chr1	225974702	225982702	ENSG00000143751.10	-	8000
chr1	226072019	226083591	ENSG00000163041.13	+	11572
chr1	226127345	226144679	ENSG00000182827.9	-	17334
chr1	226353792	226360210	ENSG00000143799.14	-	6418
chr1	226609229	226631690	ENSG00000143772.11&ENSG00000228382.3	-	22461
chr1	226609230	226631691	ENSG00000203685.11	+	22461
chr1	228182257	228203504	ENSG00000181873.13	+	21247
chr1	228378876	228384115	ENSG00000154358.23&ENSG00000286773.1	+	5239
chr1	228385015	228393673	ENSG00000154370.16&ENSG00000284311.1	-	8658
chr1	228428866	228434777	ENSG00000181218.6&ENSG00000230841.2	-	5911
chr1	228499899	228510426	ENSG00000168159.15	+	10527
chr1	229305894	229319404	ENSG00000168118.12	+	13510
chr1	229434103	229440259	ENSG00000069248.12&ENSG00000226920.1	-	6156
chr1	229660200	229689000	ENSG00000135763.10	+	28800
chr1	230282122	230287122	ENSG00000143641.10	+	5000
chr1	230895787	230906243	ENSG00000143643.13	-	10456
chr1	231000732	231018958	ENSG00000182118.8&ENSG00000283799.1	-	18226
chr1	231000733	231018959	ENSG00000173409.14	+	18226
chr1	231281523	231332753	ENSG00000116903.7	-	51230
chr1	232390165	232397965	ENSG00000116991.12	-	7800
chr1	233672514	233716314	ENSG00000135750.15&ENSG00000265744.1	+	43800
chr1	234324511	234356705	ENSG00000183780.13&ENSG00000231272.1&ENSG00000232166.1&ENSG00000264377.1	+	32194
chr1	236502915	236509915	ENSG00000186197.15&ENSG00000244457.2	+	7000
chr1	240477773	240489573	ENSG00000180875.5&ENSG00000226014.1&ENSG00000231440.1	-	11800
chr1	241484994	241497511	ENSG00000091483.8	-	12517
chr1	246668595	246682109	ENSG00000162852.14&ENSG00000225300.1	+	13514
chr1	247086066	247099962	ENSG00000188295.15	-	13896
chr1	247880138	247888738	ENSG00000162722.9	+	8600
chr1	247896531	247903531	ENSG00000238243.3	+	7000
chr1	248317830	248323630	ENSG00000177186.3	-	5800
chr10	254637	267037	ENSG00000015171.21	+	12400
chr10	3768750	3775996	ENSG00000067082.15	-	7246
chr10	5459056	5489711	ENSG00000173848.19	+	30655
chr10	5526771	5549638	ENSG00000178363.5	+	22867
chr10	5632867	5638867	ENSG00000196372.13	-	6000
chr10	5849416	5861616	ENSG00000134461.16&ENSG00000240180.1	-	12200
chr10	7536564	7559270	ENSG00000123243.15	-	22706
chr10	8075198	8159398	ENSG00000107485.18&ENSG00000232638.1	+	84200
chr10	11446310	11460510	ENSG00000148429.15	-	14200
chr10	11764070	11772070	ENSG00000134463.15	+	8000
chr10	12123221	12129638	ENSG00000181192.12	+	6417
chr10	13264396	13277796	ENSG00000107537.14	-	13400
chr10	13308446	13317428	ENSG00000086475.15	-	8982
chr10	14492557	14518557	ENSG00000065809.14&ENSG00000201766.1&ENSG00000237032.1	-	26000
chr10	14811445	14819245	ENSG00000185267.10	-	7800
chr10	14988050	14997050	ENSG00000197889.10	+	9000
chr10	16574011	16590611	ENSG00000148484.18&ENSG00000225213.2	-	16600
chr10	17129810	17137336	ENSG00000107614.22&ENSG00000273153.1	-	7526
chr10	17716824	17752202	ENSG00000136738.15	+	35378
chr10	17911164	17926164	ENSG00000207938.1&ENSG00000260314.3	+	15000
chr10	20289856	20314256	ENSG00000120594.17	+	24400
chr10	24547848	24554648	ENSG00000120549.19&ENSG00000207930.1&ENSG00000223928.1&ENSG00000277563.1	+	6800
chr10	26567803	26577677	ENSG00000077420.16&ENSG00000199733.1	+	9874
chr10	27100493	27110111	ENSG00000136758.20	-	9618
chr10	27391721	27397121	ENSG00000182077.12	-	5400
chr10	27543207	27564431	ENSG00000099246.18	+	21224
chr10	28682932	28709532	ENSG00000095739.11	+	26600
chr10	30461833	30468233	ENSG00000107968.10	+	6400
chr10	35212958	35219895	ENSG00000095794.21&ENSG00000233343.1&ENSG00000253054.1&ENSG00000269952.1	+	6937
chr10	35625247	35638247	ENSG00000177283.8&ENSG00000284265.1	-	13000
chr10	43525216	43556344	ENSG00000196793.14	-	31128
chr10	43617904	43628818	ENSG00000198298.13	+	10914
chr10	45596500	45615500	ENSG00000172671.20	-	19000
chr10	45792964	45799764	ENSG00000172661.20	+	6800
chr10	45817323	45825594	ENSG00000188234.15	-	8271
chr10	46330207	46337225	ENSG00000274209.6	+	7018
chr10	47357880	47365496	ENSG00000265763.4	-	7616
chr10	47357881	47365497	ENSG00000265203.2	+	7616
chr10	50011654	50021183	ENSG00000178440.9&ENSG00000204149.16&ENSG00000204152.14&ENSG00000288603.1	+	9529
chr10	50133509	50140109	ENSG00000099290.17	+	6600
chr10	56349627	56357227	ENSG00000122952.17	-	7600
chr10	58289586	58304554	ENSG00000122873.12	+	14968
chr10	58370751	58376351	ENSG00000072401.15	+	5600
chr10	58399220	58418220	ENSG00000108064.11	+	19000
chr10	59781947	59788747	ENSG00000108091.11	-	6800
chr10	60794852	60808252	ENSG00000170312.17	+	13400
chr10	61766766	61777966	ENSG00000183346.9	+	11200
chr10	62096944	62105744	ENSG00000150347.17	+	8800
chr10	63155030	63167221	ENSG00000171988.20&ENSG00000221063.3	-	12191
chr10	63155031	63167222	ENSG00000148572.16	+	12191
chr10	68261498	68282660	ENSG00000108187.16	-	21162
chr10	68472120	68477998	ENSG00000122912.15	-	5878
chr10	68792377	68812177	ENSG00000060339.14&ENSG00000221184.1&ENSG00000283551.1	+	19800
chr10	68946847	68956136	ENSG00000107625.14	+	9289
chr10	69633596	69656396	ENSG00000171224.9	+	22800
chr10	70132933	70137981	ENSG00000156521.14	-	5048
chr10	71302864	71308064	ENSG00000107731.12	+	5200
chr10	72089031	72096032	ENSG00000138303.18	-	7001
chr10	72235860	72255460	ENSG00000166295.9&ENSG00000200170.1	+	19600
chr10	72321630	72332830	ENSG00000148719.16	-	11200
chr10	72355148	72367340	ENSG00000107745.20&ENSG00000282915.1	-	12192
chr10	73358863	73375101	ENSG00000138279.16	-	16238
chr10	74709963	74744387	ENSG00000156110.15&ENSG00000206756.1&ENSG00000214626.2&ENSG00000214629.3&ENSG00000226253.1	+	34424
chr10	75182123	75188923	ENSG00000156671.15&ENSG00000232437.1	+	6800
chr10	78056813	78068624	ENSG00000138326.21	+	11811
chr10	79355334	79382326	ENSG00000108179.14	+	26992
chr10	79615455	79628758	ENSG00000122852.15	+	13303
chr10	80092557	80110957	ENSG00000133678.14	+	18400
chr10	80145358	80150889	ENSG00000122359.18	-	5531
chr10	80145359	80150890	ENSG00000189129.14	+	5531
chr10	84154841	84167041	ENSG00000165678.22	+	12200
chr10	86736072	86749755	ENSG00000122367.21&ENSG00000122375.13&ENSG00000289258.1	+	13683
chr10	87041340	87050202	ENSG00000148672.10	-	8862
chr10	87370695	87376895	ENSG00000214562.15&ENSG00000224914.4	+	6200
chr10	87553461	87560461	ENSG00000107789.16	+	7000
chr10	87971930	87989730	ENSG00000171862.14&ENSG00000213613.2&ENSG00000289051.1	+	17800
chr10	89029605	89038205	ENSG00000026103.25&ENSG00000138134.12&ENSG00000180139.11&ENSG00000275693.1	+	8600
chr10	89421604	89430299	ENSG00000152779.14	-	8695
chr10	89421605	89430300	ENSG00000152778.10	+	8695
chr10	89774939	89786611	ENSG00000138182.15	+	11672
chr10	91603442	91628442	ENSG00000119938.9	-	25000
chr10	91900584	91906584	ENSG00000174721.10	-	6000
chr10	92031437	92046693	ENSG00000095564.15	+	15256
chr10	92353964	92361164	ENSG00000198060.10&ENSG00000202297.1	+	7200
chr10	92445084	92451684	ENSG00000119912.18	-	6600
chr10	95231143	95237572	ENSG00000107438.9	-	6429
chr10	97321914	97332497	ENSG00000181274.7	-	10583
chr10	97321915	97332498	ENSG00000165879.9	+	10583
chr10	97718150	97737122	ENSG00000155254.13	+	18972
chr10	97760906	97766751	ENSG00000120057.5	-	5845
chr10	97760907	97766752	ENSG00000155256.18	+	5845
chr10	98375365	98383565	ENSG00000107521.21&ENSG00000119943.13&ENSG00000264610.1&ENSG00000284415.1&ENSG00000289758.1	-	8200
chr10	99599319	99610519	ENSG00000155287.12	-	11200
chr10	99756134	99782534	ENSG00000119929.13&ENSG00000198018.7	+	26400
chr10	99852594	99859594	ENSG00000023839.12	+	7000
chr10	100559998	100599598	ENSG00000166135.14	+	39600
chr10	102068036	102085477	ENSG00000166189.8	+	17441
chr10	102658317	102673731	ENSG00000138175.9	-	15414
chr10	102658318	102673732	ENSG00000171206.15	+	15414
chr10	104455102	104460902	ENSG00000120051.15	+	5800
chr10	110511533	110550116	ENSG00000138166.6	+	38583
chr10	111017307	111045307	ENSG00000108061.13&ENSG00000221214.1	+	28000
chr10	111989908	112149865	ENSG00000119927.14	-	159957
chr10	114232666	114239255	ENSG00000095627.10	+	6589
chr10	117992716	118004916	ENSG00000107560.12	-	12200
chr10	118664967	118674167	ENSG00000151893.15&ENSG00000277687.1	-	9200
chr10	119459744	119499817	ENSG00000148908.15	-	40073
chr10	119459745	119466545	ENSG00000198873.12&ENSG00000228485.1&ENSG00000242853.3&ENSG00000265719.1	+	6800
chr10	119565802	119571802	ENSG00000151923.18	-	6000
chr10	119944657	119958514	ENSG00000107651.15	+	13857
chr10	122514907	122522107	ENSG00000166033.13	+	7200
chr10	123058290	123064090	ENSG00000196177.13	+	5800
chr10	124390903	124397303	ENSG00000065154.12	-	6400
chr10	125775820	125784980	ENSG00000188690.15	-	9160
chr10	127741183	127751383	ENSG00000186766.8	+	10200
chr10	129770983	129784984	ENSG00000170430.10&ENSG00000227374.1	+	14001
chr10	132381508	132397169	ENSG00000148814.18	+	15661
chr11	382117	392615	ENSG00000182272.12	+	10498
chr11	812880	818915	ENSG00000177600.9&ENSG00000199785.1	+	6035
chr11	1201138	1206338	ENSG00000215182.8	+	5200
chr11	1262171	1274371	ENSG00000078902.16	-	12200
chr11	1262172	1274372	ENSG00000117983.17&ENSG00000275669.1	+	12200
chr11	1722206	1732406	ENSG00000117984.15&ENSG00000229512.1&ENSG00000244242.2&ENSG00000250644.3	-	10200
chr11	2872104	2883213	ENSG00000129757.15	-	11109
chr11	2995722	3000922	ENSG00000110619.18&ENSG00000201616.1	-	5200
chr11	4379208	4384897	ENSG00000132109.10	-	5689
chr11	6299146	6318946	ENSG00000170955.10	-	19800
chr11	6419413	6431049	ENSG00000110169.12	-	11636
chr11	6442616	6448613	ENSG00000110171.21	-	5997
chr11	6658395	6680385	ENSG00000158042.9	-	21990
chr11	7905954	7924592	ENSG00000279000.4	-	18638
chr11	7931267	7937171	ENSG00000170683.7	-	5904
chr11	8605837	8612037	ENSG00000166436.18	-	6200
chr11	9528524	9534324	ENSG00000166478.10	+	5800
chr11	13012119	13038319	ENSG00000189431.8	+	26200
chr11	14872043	14877440	ENSG00000186104.11	-	5397
chr11	14872044	14877441	ENSG00000152270.9	+	5397
chr11	16758339	16777297	ENSG00000166689.18&ENSG00000244398.1	-	18958
chr11	16758340	16777298	ENSG00000110696.10	+	18958
chr11	17053023	17074388	ENSG00000110700.7&ENSG00000201403.1&ENSG00000272034.1	-	21365
chr11	18046268	18069935	ENSG00000166788.10	-	23667
chr11	18218355	18231355	ENSG00000134339.9&ENSG00000148965.10&ENSG00000200336.1&ENSG00000255071.3	-	13000
chr11	18269976	18278668	ENSG00000110756.18	-	8692
chr11	18269977	18278669	ENSG00000173432.13&ENSG00000201695.1	+	8692
chr11	18367045	18387788	ENSG00000110768.12	+	20743
chr11	20509338	20518738	ENSG00000185238.13	+	9400
chr11	25082638	25092838	ENSG00000187398.12&ENSG00000255489.1	+	10200
chr11	26997087	27004287	ENSG00000176971.4	+	7200
chr11	27484127	27494418	ENSG00000148943.12	-	10291
chr11	29989327	30009730	ENSG00000182255.7	-	20403
chr11	30338223	30368149	ENSG00000152219.5	+	29926
chr11	33033582	33039418	ENSG00000121690.11	+	5836
chr11	33833376	33858576	ENSG00000135363.12	-	25200
chr11	34472059	34478791	ENSG00000135374.11	-	6732
chr11	34472060	34478792	ENSG00000121691.7	+	6732
chr11	34663288	34709601	ENSG00000135373.13	+	46313
chr11	35232402	35237402	ENSG00000026508.21&ENSG00000251194.2	+	5000
chr11	35421001	35431823	ENSG00000149090.13	-	10822
chr11	35818007	35823407	ENSG00000166326.7	+	5400
chr11	36232135	36269284	ENSG00000110442.12	-	37149
chr11	36465203	36483769	ENSG00000175104.15	-	18566
chr11	36465204	36483770	ENSG00000135362.14&ENSG00000255186.1	+	18566
chr11	36675695	36689495	ENSG00000166352.18	+	13800
chr11	44084237	44095649	ENSG00000110455.14&ENSG00000255165.1	+	11412
chr11	44251961	44260440	ENSG00000052850.8	-	8479
chr11	44251962	44260441	ENSG00000151348.16	+	8479
chr11	44620358	44629358	ENSG00000085117.12	+	9000
chr11	46321409	46332906	ENSG00000157613.11	+	11497
chr11	46594124	46602861	ENSG00000180423.4	-	8737
chr11	49134799	49145092	ENSG00000086205.18	-	10293
chr11	57283838	57299638	ENSG00000149115.14	-	15800
chr11	57477533	57484534	ENSG00000149150.9	-	7001
chr11	57477534	57482734	ENSG00000186907.8	+	5200
chr11	57619171	57638025	ENSG00000149131.17	+	18854
chr11	57819546	57861949	ENSG00000198561.16&ENSG00000211450.11&ENSG00000213593.10&ENSG00000254732.2&ENSG00000288534.1	+	42403
chr11	58628527	58640426	ENSG00000149124.11	-	11899
chr11	58825265	58834065	ENSG00000156689.7	-	8800
chr11	60875693	60890548	ENSG00000149506.12	+	14855
chr11	60884347	60890547	ENSG00000110107.9	-	6200
chr11	61020377	61055393	ENSG00000013725.14	+	35016
chr11	61251444	61258287	ENSG00000229183.10&ENSG00000256220.1&ENSG00000256713.8	+	6843
chr11	61377890	61392394	ENSG00000149483.13	+	14504
chr11	61892050	61897301	ENSG00000167994.13	-	5251
chr11	62193539	62201339	ENSG00000168515.3	+	7800
chr11	62679116	62686406	ENSG00000168000.16&ENSG00000177363.5&ENSG00000214753.4&ENSG00000234857.2	-	7290
chr11	62740292	62748319	ENSG00000185670.9	-	8027
chr11	62740293	62748320	ENSG00000162222.14	+	8027
chr11	63546461	63552770	ENSG00000133328.4	-	6309
chr11	63546462	63552771	ENSG00000133321.11	+	6309
chr11	63563378	63573195	ENSG00000176485.13	-	9817
chr11	63827716	63834668	ENSG00000168005.9	+	6952
chr11	63957319	63970471	ENSG00000110583.13	+	13152
chr11	64779404	64784918	ENSG00000168067.12	-	5514
chr11	64811293	64823052	ENSG00000171219.9	-	11759
chr11	65921563	65933163	ENSG00000175550.8	+	11600
chr11	65984330	65996545	ENSG00000175376.9	-	12215
chr11	66004149	66012009	ENSG00000175334.8	+	7860
chr11	66606019	66614965	ENSG00000173992.9	+	8946
chr11	67050863	67056848	ENSG00000173227.14&ENSG00000283326.1	+	5985
chr11	67072017	67119264	ENSG00000173156.7	+	47247
chr11	67443820	67451301	ENSG00000175514.2	-	7481
chr11	67586656	67591656	ENSG00000084207.18	+	5000
chr11	67653555	67662155	ENSG00000132746.16	-	8600
chr11	68449275	68455075	ENSG00000162337.12	+	5800
chr11	68874541	68891276	ENSG00000197345.13	-	16735
chr11	71528669	71538026	ENSG00000244411.4	+	9357
chr11	71539209	71548421	ENSG00000241233.4	+	9212
chr11	71549608	71563390	ENSG00000254997.4	+	13782
chr11	72677069	72685069	ENSG00000186635.15&ENSG00000214530.10&ENSG00000285693.2	-	8000
chr11	73242427	73248780	ENSG00000175591.12&ENSG00000260401.1	+	6353
chr11	73662818	73675638	ENSG00000175582.20	-	12820
chr11	73662819	73675639	ENSG00000021300.14	+	12820
chr11	73865132	73872667	ENSG00000181924.7	-	7535
chr11	73865133	73872668	ENSG00000175581.14	+	7535
chr11	73931114	73947914	ENSG00000175575.13	+	16800
chr11	75572783	75583197	ENSG00000149257.16	+	10414
chr11	75732958	75742130	ENSG00000166391.15	+	9172
chr11	76144232	76149832	ENSG00000198382.9&ENSG00000223013.1&ENSG00000255081.1	+	5600
chr11	76553031	76572031	ENSG00000158636.17	+	19000
chr11	78006115	78015715	ENSG00000151364.17&ENSG00000151366.13&ENSG00000259112.2	-	9600
chr11	78079864	78095244	ENSG00000159063.14&ENSG00000252494.1	-	15380
chr11	85636539	85647968	ENSG00000171204.13	+	11429
chr11	85686194	85694224	ENSG00000137501.18	-	8030
chr11	85940775	85957175	ENSG00000073921.18	-	16400
chr11	86423109	86430909	ENSG00000149201.10	+	7800
chr11	89316953	89324353	ENSG00000086991.13	-	7400
chr11	94114208	94128842	ENSG00000181333.12	+	14634
chr11	94401418	94415570	ENSG00000020922.13&ENSG00000221230.1&ENSG00000255893.1	-	14152
chr11	94955420	94962620	ENSG00000150316.12	-	7200
chr11	94999519	95011859	ENSG00000186280.7	+	12340
chr11	95071225	95078225	ENSG00000263465.5	+	7000
chr11	95132645	95143638	ENSG00000149218.5	+	10993
chr11	95963623	95976598	ENSG00000184384.14	-	12975
chr11	101013424	101029624	ENSG00000082175.16	-	16200
chr11	101419564	101451564	ENSG00000137672.13&ENSG00000254534.1&ENSG00000263885.1	-	32000
chr11	102084554	102107887	ENSG00000137691.13&ENSG00000274097.1	+	23333
chr11	102233424	102238624	ENSG00000137693.14	+	5200
chr11	102378669	102396332	ENSG00000152558.15	-	17663
chr11	102378670	102396333	ENSG00000110330.10	+	17663
chr11	103479863	103490863	ENSG00000187240.17	+	11000
chr11	104878718	104885718	ENSG00000204403.11	-	7000
chr11	104937666	104942866	ENSG00000196954.14	-	5200
chr11	104988835	104994235	ENSG00000137757.11	-	5400
chr11	105982090	105995186	ENSG00000152578.15&ENSG00000222663.1&ENSG00000255403.1	+	13096
chr11	106036498	106051098	ENSG00000182359.15	-	14600
chr11	107316270	107326360	ENSG00000152404.16&ENSG00000225215.1	-	10090
chr11	107496527	107502727	ENSG00000137760.15	-	6200
chr11	107963482	107973282	ENSG00000179331.3	+	9800
chr11	108150380	108157215	ENSG00000149308.17	-	6835
chr11	110464884	110511684	ENSG00000137714.3	+	46800
chr11	110570442	110577042	ENSG00000137727.13	-	6600
chr11	111561745	111569345	ENSG00000204381.12	+	7600
chr11	111889473	111908564	ENSG00000109846.9	-	19091
chr11	113791751	113797874	ENSG00000048028.12&ENSG00000255710.2	-	6123
chr11	115161018	115169218	ENSG00000182985.18&ENSG00000287897.1	-	8200
chr11	117887841	117900641	ENSG00000137747.16	-	12800
chr11	118981287	118994335	ENSG00000176302.13	+	13048
chr11	120230334	120236641	ENSG00000184232.9	+	6307
chr11	120319945	120325297	ENSG00000137709.10	+	5352
chr11	120489937	120498337	ENSG00000196914.9&ENSG00000274303.1	+	8400
chr11	123051400	123057489	ENSG00000109971.14&ENSG00000200879.1&ENSG00000202252.1&ENSG00000207118.1	-	6089
chr11	124147721	124158422	ENSG00000110002.16	+	10701
chr11	125041489	125063303	ENSG00000149548.15	+	21814
chr11	125433388	125442881	ENSG00000149557.14	-	9493
chr11	125433389	125442882	ENSG00000165495.16&ENSG00000222844.1&ENSG00000259290.1	+	9493
chr11	126179697	126202096	ENSG00000165526.9&ENSG00000254694.1	-	22399
chr11	128813267	128829667	ENSG00000151702.18	+	16400
chr11	128826515	128836315	ENSG00000151704.16	-	9800
chr11	128921163	128934732	ENSG00000120457.12	+	13569
chr11	128943398	128965060	ENSG00000134909.19&ENSG00000212597.1	-	21662
chr11	129452279	129488879	ENSG00000043039.7	+	36600
chr11	130210361	130226677	ENSG00000196323.14&ENSG00000255358.1	-	16316
chr11	130476645	130500645	ENSG00000166106.4	+	24000
chr12	442642	448642	ENSG00000120647.10	+	6000
chr12	1647212	1659600	ENSG00000111186.13	+	12388
chr12	2941138	2954241	ENSG00000078246.17&ENSG00000171792.11&ENSG00000278356.1	+	13103
chr12	3286564	3296203	ENSG00000011105.14&ENSG00000256197.1&ENSG00000275850.1&ENSG00000278469.1	+	9639
chr12	3764818	3791047	ENSG00000111224.14	-	26229
chr12	4459535	4487735	ENSG00000047621.12	-	28200
chr12	5521535	5531869	ENSG00000047617.17	-	10334
chr12	6480206	6491886	ENSG00000111639.8	-	11680
chr12	6731875	6742986	ENSG00000111652.10	+	11111
chr12	7722583	7729383	ENSG00000198178.11	-	6800
chr12	9745686	9752486	ENSG00000110848.8	-	6800
chr12	9845006	9852369	ENSG00000110852.5	-	7363
chr12	9845007	9852370	ENSG00000150045.12	+	7363
chr12	10613608	10618923	ENSG00000060140.9	-	5315
chr12	10687689	10699089	ENSG00000060138.13	-	11400
chr12	10810167	10824960	ENSG00000111215.12&ENSG00000121318.3&ENSG00000212124.2&ENSG00000212125.2&ENSG00000212126.3&ENSG00000212127.6&ENSG00000212128.2&ENSG00000226761.3&ENSG00000231887.9&ENSG00000255374.3&ENSG00000255837.2&ENSG00000256019.1&ENSG00000256188.3&ENSG00000256274.2&ENSG00000256400.1&ENSG00000256436.1&ENSG00000256651.1&ENSG00000256682.2&ENSG00000256712.1&ENSG00000256981.1&ENSG00000275778.3&ENSG00000291182.1	-	14793
chr12	11176015	11185993	ENSG00000186136.1	-	9978
chr12	11895377	11911177	ENSG00000139083.11	+	15800
chr12	12293656	12326056	ENSG00000111261.14	-	32400
chr12	12649712	12660890	ENSG00000183150.8	-	11178
chr12	12829981	12840805	ENSG00000178878.13&ENSG00000207983.1&ENSG00000213782.7	+	10824
chr12	12917937	12927713	ENSG00000013588.9&ENSG00000283759.1	+	9776
chr12	13219941	13232141	ENSG00000134531.10	+	12200
chr12	15096383	15107783	ENSG00000134533.6&ENSG00000256283.1&ENSG00000256650.1	-	11400
chr12	15609534	15620134	ENSG00000151491.14&ENSG00000200105.1	-	10600
chr12	18069869	18080869	ENSG00000111404.7	-	11000
chr12	18739188	18860788	ENSG00000177938.5	+	121600
chr12	20688583	20695333	ENSG00000172572.7&ENSG00000256663.1	+	6750
chr12	21518408	21524408	ENSG00000111711.10	+	6000
chr12	26079892	26085892	ENSG00000123094.16	+	6000
chr12	26105030	26120030	ENSG00000123095.6	-	15000
chr12	26861581	26905181	ENSG00000064102.15	-	43600
chr12	27066342	27081057	ENSG00000214700.6	-	14715
chr12	27066343	27081058	ENSG00000152944.9&ENSG00000275764.1	+	14715
chr12	30620388	30628988	ENSG00000133704.10	-	8600
chr12	31254444	31280422	ENSG00000139146.14&ENSG00000275097.1	-	25978
chr12	31993107	32000376	ENSG00000174718.12	+	7269
chr12	32759145	32790745	ENSG00000057294.17&ENSG00000274976.1	-	31600
chr12	41574745	41594945	ENSG00000165966.16	+	20200
chr12	42151304	42157104	ENSG00000015153.15	-	5800
chr12	44999672	45014672	ENSG00000185610.6	-	15000
chr12	45914131	45919131	ENSG00000139218.18	-	5000
chr12	47069707	47075707	ENSG00000139211.7	-	6000
chr12	47655249	47661249	ENSG00000005175.10&ENSG00000276390.1	-	6000
chr12	48628835	48653211	ENSG00000139620.13&ENSG00000206612.1&ENSG00000207313.1&ENSG00000221491.2&ENSG00000281842.2	-	24376
chr12	48682237	48688458	ENSG00000129315.11	-	6221
chr12	49075801	49086656	ENSG00000139549.4	-	10855
chr12	49357546	49366585	ENSG00000178401.16	+	9039
chr12	49527425	49536678	ENSG00000123352.18&ENSG00000257954.1	+	9253
chr12	49764934	49770961	ENSG00000139644.13&ENSG00000257570.1	+	6027
chr12	49771135	49791146	ENSG00000167566.17	-	20011
chr12	50167532	50175788	ENSG00000050405.14&ENSG00000212496.1&ENSG00000221604.1&ENSG00000257298.1&ENSG00000257531.2	-	8256
chr12	50289230	50326230	ENSG00000185958.10	-	37000
chr12	50821162	50840362	ENSG00000123268.9	+	19200
chr12	51083663	51093656	ENSG00000135457.11&ENSG00000200953.1&ENSG00000257246.2	-	9993
chr12	51271362	51277762	ENSG00000183283.16	+	6400
chr12	51923361	51941761	ENSG00000139567.13	+	18400
chr12	51997078	52006947	ENSG00000135503.13&ENSG00000206992.1	+	9869
chr12	52457316	52468516	ENSG00000170465.10	-	11200
chr12	52508375	52514575	ENSG00000186081.12	-	6200
chr12	52886384	52897187	ENSG00000170421.13	-	10803
chr12	54216542	54230942	ENSG00000094916.16&ENSG00000241785.3&ENSG00000283803.1&ENSG00000289154.2	-	14400
chr12	54634894	54644589	ENSG00000161634.12	-	9695
chr12	56190283	56202179	ENSG00000181852.18	-	11896
chr12	56645983	56663341	ENSG00000110958.16&ENSG00000241217.3	-	17358
chr12	56688407	56712305	ENSG00000196531.14&ENSG00000198056.16&ENSG00000285625.1	-	23898
chr12	57959148	57967059	ENSG00000166896.9	+	7911
chr12	58853749	58872149	ENSG00000139263.12	-	18400
chr12	62622212	62643994	ENSG00000111110.12&ENSG00000200296.1	-	21782
chr12	64162216	64186316	ENSG00000174206.13	-	24100
chr12	64162217	64186317	ENSG00000196935.10&ENSG00000255780.1&ENSG00000256571.1	+	24100
chr12	67319953	67329015	ENSG00000111530.13	+	9062
chr12	69274358	69284398	ENSG00000111605.18	+	10040
chr12	69354234	69359711	ENSG00000090382.7	+	5477
chr12	70354993	70366291	ENSG00000111596.14&ENSG00000289283.1	+	11298
chr12	71602599	71609599	ENSG00000133858.17	-	7000
chr12	71800286	71810686	ENSG00000080371.6	+	10400
chr12	71927248	71935048	ENSG00000121749.16	+	7800
chr12	72670758	72675758	ENSG00000072657.10&ENSG00000139287.13&ENSG00000257723.1	+	5000
chr12	76337674	76344474	ENSG00000179941.9	-	6800
chr12	76853695	76858709	ENSG00000175183.10	-	5014
chr12	79559165	79574979	ENSG00000177425.11	-	15814
chr12	83134870	83141870	ENSG00000179104.9&ENSG00000252220.1	+	7000
chr12	88485593	88492793	ENSG00000049130.16	-	7200
chr12	91087429	91102629	ENSG00000139329.5	-	15200
chr12	91120684	91140484	ENSG00000011465.18	-	19800
chr12	91978176	91984976	ENSG00000133639.6&ENSG00000257242.9	-	6800
chr12	94561858	94567122	ENSG00000057704.13&ENSG00000283818.1	-	5264
chr12	94872497	94895297	ENSG00000184752.14	-	22800
chr12	96269824	96278262	ENSG00000111145.8	+	8438
chr12	96953780	96979529	ENSG00000139350.12	+	25749
chr12	98550351	98559751	ENSG00000120802.14	+	9400
chr12	98606379	98613406	ENSG00000075415.15&ENSG00000212443.1	+	7027
chr12	101386617	101393116	ENSG00000120805.14	-	6499
chr12	101386618	101393117	ENSG00000120800.5	+	6499
chr12	104106523	104117086	ENSG00000120837.8	-	10563
chr12	104106524	104117087	ENSG00000111727.12	+	10563
chr12	104350307	104374307	ENSG00000198431.18&ENSG00000213442.5&ENSG00000255150.2	+	24000
chr12	107720132	107732871	ENSG00000110851.12	-	12739
chr12	108282234	108288044	ENSG00000174600.14	-	5810
chr12	108604495	108621895	ENSG00000110876.10	-	17400
chr12	109268225	109277978	ENSG00000139445.18	-	9753
chr12	109268226	109277979	ENSG00000076248.12&ENSG00000076555.16&ENSG00000256139.2	+	9753
chr12	109536704	109553715	ENSG00000139428.12&ENSG00000200274.1	-	17011
chr12	109773507	109783087	ENSG00000111199.12	-	9580
chr12	109833435	109850945	ENSG00000139433.11&ENSG00000241413.3&ENSG00000256351.1	-	17510
chr12	110218793	110279087	ENSG00000122970.16	+	60294
chr12	110351093	110360453	ENSG00000174437.18	+	9360
chr12	111350553	111360651	ENSG00000198324.14	-	10098
chr12	111350554	111360652	ENSG00000111249.14&ENSG00000253080.1&ENSG00000273700.1	+	10098
chr12	111600255	111642146	ENSG00000089234.16&ENSG00000258359.1	-	41891
chr12	112153603	112160188	ENSG00000173064.14&ENSG00000213152.5&ENSG00000283793.1	-	6585
chr12	112153604	112160189	ENSG00000135148.12&ENSG00000200135.1	+	6585
chr12	113789806	113816738	ENSG00000122965.11	-	26932
chr12	115926305	115957905	ENSG00000123066.9&ENSG00000207967.1&ENSG00000258337.1	-	31600
chr12	117031147	117038923	ENSG00000088992.18	-	7776
chr12	117031148	117038924	ENSG00000174989.13&ENSG00000277840.1	+	7776
chr12	118418033	118428282	ENSG00000111707.12	+	10249
chr12	120119002	120127202	ENSG00000089154.11&ENSG00000266704.1	-	8200
chr12	122626396	122634131	ENSG00000184445.12	+	7735
chr12	122716810	122726076	ENSG00000196917.6	-	9266
chr12	124316024	124324416	ENSG00000178882.15&ENSG00000179195.16&ENSG00000256596.1&ENSG00000274874.2&ENSG00000275389.1	+	8392
chr12	124901610	124911604	ENSG00000150991.16	-	9994
chr12	124935894	124946825	ENSG00000150990.9	-	10931
chr12	131851783	131857383	ENSG00000198598.7	+	5600
chr12	132761831	132768902	ENSG00000072609.18&ENSG00000090615.16&ENSG00000196458.11&ENSG00000252079.1&ENSG00000278949.1	-	7071
chr13	20723097	20728731	ENSG00000150456.11&ENSG00000233524.1&ENSG00000275485.1	-	5634
chr13	20723098	20728732	ENSG00000172458.5&ENSG00000279135.1	+	5634
chr13	21179084	21205684	ENSG00000173141.5	+	26600
chr13	27256691	27270831	ENSG00000122026.11&ENSG00000207051.1&ENSG00000207500.1	+	14140
chr13	27515513	27545913	ENSG00000139517.9	-	30400
chr13	28295334	28300346	ENSG00000102755.13	-	5012
chr13	28295335	28300347	ENSG00000152520.14&ENSG00000200840.1&ENSG00000232587.1	+	5012
chr13	28678959	28700065	ENSG00000132963.9	+	21106
chr13	29756371	29764371	ENSG00000122042.10	-	8000
chr13	30196880	30202630	ENSG00000102781.14	-	5750
chr13	30429757	30456704	ENSG00000189403.15&ENSG00000213411.2&ENSG00000232489.1	-	26947
chr13	30429758	30456705	ENSG00000236444.5	+	26947
chr13	35763252	35768652	ENSG00000133083.15	-	5400
chr13	36829103	36844831	ENSG00000120693.14&ENSG00000236711.2	-	15728
chr13	36829104	36844832	ENSG00000133111.4	+	15728
chr13	36939538	36949738	ENSG00000120697.10	-	10200
chr13	37621463	37632063	ENSG00000133107.15&ENSG00000199276.1	-	10600
chr13	41084006	41093206	ENSG00000120688.9	+	9200
chr13	41122170	41127569	ENSG00000165572.8	-	5399
chr13	41470871	41477671	ENSG00000102760.13	+	6800
chr13	45284892	45333471	ENSG00000133112.17&ENSG00000199477.1&ENSG00000253051.1	-	48579
chr13	45284893	45333472	ENSG00000188342.13&ENSG00000270381.1&ENSG00000271818.1	+	48579
chr13	45945265	45954465	ENSG00000123200.17	-	9200
chr13	46761056	46771256	ENSG00000139684.15	-	10200
chr13	48270357	48296163	ENSG00000136156.15	+	25806
chr13	49222377	49227977	ENSG00000102539.5	+	5600
chr13	49293484	49308650	ENSG00000102547.19	-	15166
chr13	49293485	49308651	ENSG00000102543.14	+	15166
chr13	49633871	49660674	ENSG00000123179.14	-	26803
chr13	49691485	49699320	ENSG00000102753.10	-	7835
chr13	52341895	52377167	ENSG00000136100.14&ENSG00000136114.17	-	35272
chr13	52476628	52482805	ENSG00000136108.15	+	6177
chr13	52643773	52651306	ENSG00000139675.13&ENSG00000250299.7&ENSG00000273784.5&ENSG00000290856.1	+	7533
chr13	57729311	57735311	ENSG00000118946.12	+	6000
chr13	59659783	59665583	ENSG00000139734.19&ENSG00000265745.2	-	5800
chr13	73016461	73036402	ENSG00000083535.16	+	19941
chr13	75266103	75283503	ENSG00000136111.14&ENSG00000225203.2	-	17400
chr13	75509814	75525214	ENSG00000188243.14	-	15400
chr13	76858575	76880175	ENSG00000178695.6	-	21600
chr13	77764242	77778042	ENSG00000139737.23	+	13800
chr13	80322176	80335976	ENSG00000136158.12	-	13800
chr13	85783202	85792790	ENSG00000184564.11	-	9588
chr13	94408020	94417420	ENSG00000183098.11&ENSG00000289204.1	+	9400
chr13	95794987	95801580	ENSG00000102595.21&ENSG00000226977.1	-	6593
chr13	95794988	95801581	ENSG00000102580.15&ENSG00000229622.1&ENSG00000232373.2&ENSG00000276809.1	+	6593
chr13	97394120	97400320	ENSG00000139793.21	+	6200
chr13	98788429	98793429	ENSG00000088387.22&ENSG00000231981.3	-	5000
chr13	102679957	102685747	ENSG00000139780.8	-	5790
chr13	102679958	102685748	ENSG00000134900.13	+	5790
chr13	102774281	102784281	ENSG00000134901.14	-	10000
chr13	106535661	106541673	ENSG00000134884.15	-	6012
chr13	108234243	108251241	ENSG00000139826.6	+	16998
chr13	109742295	109752695	ENSG00000185950.9	-	10400
chr13	110136905	110148963	ENSG00000187498.16&ENSG00000279237.1	-	12058
chr13	110513209	110520544	ENSG00000134871.19&ENSG00000276765.1	+	7335
chr13	110723339	110741539	ENSG00000153487.13	+	18200
chr13	111305737	111316185	ENSG00000102606.20&ENSG00000233644.1	+	10448
chr13	112473411	112485011	ENSG00000126216.15	-	11600
chr13	113099742	113105789	ENSG00000126217.22&ENSG00000269356.1&ENSG00000269376.1&ENSG00000289354.1	+	6047
chr13	113267108	113276508	ENSG00000139842.15&ENSG00000277942.1	+	9400
chr13	113554590	113578790	ENSG00000150403.18&ENSG00000276248.1&ENSG00000276916.1	+	24200
chr14	20357903	20365667	ENSG00000129566.13	-	7764
chr14	20357904	20365668	ENSG00000129484.14	+	7764
chr14	20477094	20485494	ENSG00000198805.13	+	8400
chr14	22612963	22630930	ENSG00000100439.11	+	17967
chr14	22887677	22893204	ENSG00000100461.18	-	5527
chr14	22887678	22893205	ENSG00000139890.10	+	5527
chr14	24243090	24249114	ENSG00000092295.12	-	6024
chr14	32159728	32165528	ENSG00000100852.14	+	5800
chr14	33910227	33924227	ENSG00000129521.15&ENSG00000165389.7&ENSG00000223593.1	-	14000
chr14	34495938	34515938	ENSG00000129518.10	-	20000
chr14	34701313	34709113	ENSG00000165410.15	-	7800
chr14	35029686	35045118	ENSG00000100883.13	+	15432
chr14	35317493	35362233	ENSG00000100890.16&ENSG00000100902.11&ENSG00000240392.1&ENSG00000258790.1&ENSG00000282308.1	+	44740
chr14	35389068	35401079	ENSG00000100906.12	-	12011
chr14	36292964	36298564	ENSG00000151332.20	-	5600
chr14	38225000	38254000	ENSG00000176435.7	-	29000
chr14	39136972	39147811	ENSG00000182400.15	-	10839
chr14	39136973	39147812	ENSG00000092208.19	+	10839
chr14	39183220	39197220	ENSG00000100941.9	+	14000
chr14	39388512	39397684	ENSG00000165355.8	-	9172
chr14	44918724	44924324	ENSG00000179454.14	-	5600
chr14	49560384	49570984	ENSG00000213741.11&ENSG00000244270.1&ENSG00000252919.1	-	10600
chr14	49635243	49643555	ENSG00000100479.14	-	8312
chr14	49753150	49768131	ENSG00000197776.8	+	14981
chr14	50232563	50237563	ENSG00000087299.12&ENSG00000264712.3	-	5000
chr14	51257655	51304109	ENSG00000139921.13&ENSG00000201376.1	+	46454
chr14	52400596	52430596	ENSG00000087301.9	-	30000
chr14	53023596	53036745	ENSG00000100523.16	-	13149
chr14	54539292	54566118	ENSG00000100532.13	+	26826
chr14	55070194	55104794	ENSG00000168175.15&ENSG00000289523.1	+	34600
chr14	55701526	55714126	ENSG00000126777.18&ENSG00000200742.1	+	12600
chr14	57415906	57431306	ENSG00000139977.14	+	15400
chr14	59371405	59411405	ENSG00000100592.16	+	40000
chr14	60299087	60304887	ENSG00000100614.18	+	5800
chr14	61114316	61133516	ENSG00000020426.11&ENSG00000139974.17&ENSG00000206870.1&ENSG00000258445.3&ENSG00000258892.1	+	19200
chr14	61658696	61666096	ENSG00000027075.17&ENSG00000232774.8&ENSG00000258989.1	+	7400
chr14	61796428	61801714	ENSG00000023608.5&ENSG00000100644.17&ENSG00000258964.1&ENSG00000288928.1	+	5286
chr14	63358364	63371364	ENSG00000154001.14	-	13000
chr14	65744121	65795921	ENSG00000033170.17&ENSG00000207781.1	+	51800
chr14	69028681	69050881	ENSG00000139990.18&ENSG00000206768.1	-	22200
chr14	69462390	69474790	ENSG00000029364.12	+	12400
chr14	69715144	69726901	ENSG00000100647.8&ENSG00000273797.1	+	11757
chr14	70675366	70690566	ENSG00000133985.3	+	15200
chr14	71115382	71127782	ENSG00000100731.16	+	12400
chr14	73123899	73134299	ENSG00000119707.14	+	10400
chr14	73223691	73237498	ENSG00000080815.20&ENSG00000259109.1	+	13807
chr14	73703731	73711783	ENSG00000176903.5	-	8052
chr14	73703732	73711784	ENSG00000119661.15	+	8052
chr14	74738620	74763317	ENSG00000119616.11	+	24697
chr14	75282230	75288430	ENSG00000170345.10	+	6200
chr14	75474111	75489311	ENSG00000140044.13	+	15200
chr14	76084585	76131708	ENSG00000119650.13&ENSG00000119685.20&ENSG00000119686.10&ENSG00000201096.1&ENSG00000258578.2&ENSG00000258876.1&ENSG00000280494.2	+	47123
chr14	77018143	77024543	ENSG00000119669.5	-	6400
chr14	77498815	77505997	ENSG00000100596.8&ENSG00000240233.3	-	7182
chr14	77653054	77672404	ENSG00000100601.10&ENSG00000239272.1	-	19350
chr14	90185853	90191053	ENSG00000152315.5&ENSG00000201351.1&ENSG00000258544.1	+	5200
chr14	91225631	91232532	ENSG00000119714.11	-	6901
chr14	91225632	91232533	ENSG00000133943.21&ENSG00000221102.1&ENSG00000252644.1	+	6901
chr14	92107722	92116122	ENSG00000183648.11	-	8400
chr14	92172145	92183945	ENSG00000165934.13	+	11800
chr14	92501481	92513782	ENSG00000140090.18	+	12301
chr14	92688993	92703807	ENSG00000100600.15	-	14814
chr14	92688994	92703808	ENSG00000100599.16	+	14814
chr14	92839947	92848347	ENSG00000066455.13	+	8400
chr14	94293267	94304248	ENSG00000170099.6	-	10981
chr14	94479688	94487274	ENSG00000165953.10	-	7586
chr14	94751623	94768223	ENSG00000133937.5	-	16600
chr14	95544724	95555924	ENSG00000182512.5	+	11200
chr14	96954846	96989646	ENSG00000100749.9	+	34800
chr14	99162087	99169287	ENSG00000127152.18	-	7200
chr14	99385548	99397748	ENSG00000183576.13	-	12200
chr14	100530302	100537147	ENSG00000183092.18	-	6845
chr14	100530303	100537148	ENSG00000176473.14&ENSG00000253075.1&ENSG00000258500.2&ENSG00000258620.2	+	6845
chr14	103887688	103912288	ENSG00000156411.10	-	24600
chr14	104804712	104815450	ENSG00000179627.10	+	10738
chr14	104896747	104904343	ENSG00000099814.17	+	7596
chr14	105499575	105526584	ENSG00000185347.18&ENSG00000213145.10&ENSG00000257341.5	+	27009
chr15	29688967	29699367	ENSG00000104067.17&ENSG00000259644.1	-	10400
chr15	32745105	32765544	ENSG00000248905.10&ENSG00000259392.2&ENSG00000279958.1	-	20439
chr15	32745106	32765545	ENSG00000166923.12	+	20439
chr15	34075154	34084017	ENSG00000134153.10&ENSG00000243094.1	-	8863
chr15	34108685	34140674	ENSG00000134152.11	-	31989
chr15	40394288	40405486	ENSG00000128944.14	+	11198
chr15	40473158	40478958	ENSG00000169105.8	+	5800
chr15	40858206	40872214	ENSG00000104140.7	-	14008
chr15	40858207	40866407	ENSG00000166145.15	+	8200
chr15	40939073	40948737	ENSG00000128917.8	+	9664
chr15	41583589	41589389	ENSG00000092445.12	+	5800
chr15	45421415	45430580	ENSG00000171763.20	+	9165
chr15	45691281	45702641	ENSG00000104164.12&ENSG00000137767.14&ENSG00000200419.1&ENSG00000260170.1	+	11360
chr15	48699928	48712928	ENSG00000103995.14&ENSG00000259469.1	-	13000
chr15	48814141	48823741	ENSG00000185634.12	-	9600
chr15	49827238	49858238	ENSG00000104043.15	-	31000
chr15	50236384	50241947	ENSG00000140287.11&ENSG00000241175.3	-	5563
chr15	50236385	50241948	ENSG00000140284.11&ENSG00000200605.1	+	5563
chr15	52540245	52547045	ENSG00000128989.11	-	6800
chr15	59097419	59105127	ENSG00000157450.16&ENSG00000225798.1&ENSG00000242747.1&ENSG00000259738.1&ENSG00000288745.1	+	7708
chr15	60341734	60347134	ENSG00000182718.18	-	5400
chr15	60409419	60419609	ENSG00000128915.12	-	10190
chr15	62152135	62163535	ENSG00000205502.4	-	11400
chr15	63309126	63321379	ENSG00000138613.14	+	12253
chr15	64146090	64151716	ENSG00000028528.15	+	5626
chr15	64719601	64739891	ENSG00000166831.9&ENSG00000221033.1	-	20290
chr15	65083662	65092760	ENSG00000246922.10	-	9098
chr15	67195172	67200667	ENSG00000103591.13	-	5495
chr15	67195173	67200668	ENSG00000166949.17	+	5495
chr15	67807117	67819705	ENSG00000137764.20&ENSG00000259512.3	+	12588
chr15	69062762	69072927	ENSG00000255346.11&ENSG00000258484.4&ENSG00000259286.3&ENSG00000273851.1&ENSG00000288068.1&ENSG00000290203.13	+	10165
chr15	69942190	70047790	ENSG00000140332.18&ENSG00000207965.1	-	105600
chr15	71053658	71061658	ENSG00000137821.12&ENSG00000259470.2	+	8000
chr15	72231818	72241181	ENSG00000137817.17&ENSG00000140488.16&ENSG00000213614.11&ENSG00000260729.1&ENSG00000273025.1	-	9363
chr15	72738474	72751294	ENSG00000159322.18	-	12820
chr15	72738475	72751295	ENSG00000140463.14	+	12820
chr15	74047827	74062781	ENSG00000140464.20	+	14954
chr15	74906882	74919791	ENSG00000178741.12	-	12909
chr15	74943418	74954418	ENSG00000178718.7	-	11000
chr15	75212169	75225785	ENSG00000167173.19	+	13616
chr15	75455841	75463251	ENSG00000169371.14&ENSG00000169410.11&ENSG00000259931.2&ENSG00000260269.5	-	7410
chr15	75662300	75674322	ENSG00000173546.7	-	12022
chr15	75662301	75674323	ENSG00000173548.9	+	12022
chr15	78501453	78507053	ENSG00000136381.13	+	5600
chr15	78552417	78565521	ENSG00000041357.16	+	13104
chr15	78906808	78921058	ENSG00000103811.18	-	14250
chr15	80186945	80195481	ENSG00000259417.3	-	8536
chr15	82123806	82130206	ENSG00000140598.16&ENSG00000212170.1&ENSG00000289703.1	-	6400
chr15	84658562	84669538	ENSG00000140612.14	-	10976
chr15	84806445	84817357	ENSG00000166716.10&ENSG00000259415.1	+	10912
chr15	84873479	84884655	ENSG00000136383.7	+	11176
chr15	88443277	88459477	ENSG00000140543.15&ENSG00000173867.10&ENSG00000259494.2&ENSG00000279945.1	-	16200
chr15	89816799	89830599	ENSG00000157823.17&ENSG00000212420.1&ENSG00000242498.8&ENSG00000250021.7&ENSG00000264796.1&ENSG00000264966.1	-	13800
chr15	90895776	90902219	ENSG00000182511.12	+	6443
chr15	90922583	90929968	ENSG00000184508.12	-	7385
chr15	90922584	90929969	ENSG00000196547.15	+	7385
chr15	93030271	93035271	ENSG00000182175.15&ENSG00000258611.2	-	5000
chr15	101615244	101621444	ENSG00000184277.13&ENSG00000252614.1	-	6200
chr16	38320	46407	ENSG00000161980.6	-	8087
chr16	584109	589358	ENSG00000007541.17&ENSG00000257108.2&ENSG00000282907.1	+	5249
chr16	1926629	1938229	ENSG00000198736.13	-	11600
chr16	3236220	3242027	ENSG00000103313.14	-	5807
chr16	4183514	4189374	ENSG00000185739.13	-	5860
chr16	4600757	4608883	ENSG00000153443.13	-	8126
chr16	4600758	4608884	ENSG00000205832.8	+	8126
chr16	9121635	9156403	ENSG00000182831.12&ENSG00000263244.2	+	34768
chr16	10483638	10496273	ENSG00000166669.14&ENSG00000289023.1	+	12635
chr16	10618101	10627501	ENSG00000153060.8	-	9400
chr16	11182186	11196178	ENSG00000038532.17&ENSG00000229917.2&ENSG00000274038.1	+	13992
chr16	11527246	11547722	ENSG00000189067.14	-	20476
chr16	12641599	12659799	ENSG00000103381.12	-	18200
chr16	16143256	16149565	ENSG00000091262.17	-	6309
chr16	16143257	16149566	ENSG00000103222.20	+	6309
chr16	18754695	18781295	ENSG00000134419.15&ENSG00000170540.15&ENSG00000260342.2	-	26600
chr16	20297174	20309574	ENSG00000169347.17	-	12400
chr16	21180616	21190216	ENSG00000011638.11	+	9600
chr16	21657471	21662871	ENSG00000197006.15&ENSG00000207042.1&ENSG00000207248.1&ENSG00000261596.2	+	5400
chr16	22156964	22162493	ENSG00000175267.15	+	5529
chr16	22288738	22297376	ENSG00000103319.12	+	8638
chr16	22916338	22931138	ENSG00000122254.7	+	14800
chr16	23032406	23061406	ENSG00000103404.15&ENSG00000260566.2	-	29000
chr16	23381293	23388493	ENSG00000168434.13&ENSG00000259782.2	-	7200
chr16	23381294	23388494	ENSG00000168447.11	+	7200
chr16	23457605	23463542	ENSG00000103356.18&ENSG00000103365.15	-	5937
chr16	23574388	23581014	ENSG00000004779.10	-	6626
chr16	23574389	23581015	ENSG00000103353.16&ENSG00000260751.2	+	6626
chr16	24911627	24919389	ENSG00000140750.17	-	7762
chr16	24911628	24919390	ENSG00000158865.13	+	7762
chr16	25178231	25185254	ENSG00000205629.12	+	7023
chr16	27453392	27459555	ENSG00000077235.18	-	6163
chr16	28365579	28379579	ENSG00000205609.13&ENSG00000275429.1	-	14000
chr16	28512050	28532708	ENSG00000176046.9&ENSG00000196502.14&ENSG00000197165.11&ENSG00000271495.1&ENSG00000275441.2&ENSG00000278665.1&ENSG00000285020.1&ENSG00000288656.2&ENSG00000289754.1&ENSG00000289755.1&ENSG00000289756.1	-	20658
chr16	28837236	28842411	ENSG00000178952.11&ENSG00000283845.1	-	5175
chr16	28837237	28842412	ENSG00000168488.19	+	5175
chr16	28967092	28973963	ENSG00000176953.13&ENSG00000284541.1	+	6871
chr16	29848038	29858357	ENSG00000103502.14	-	10319
chr16	29848039	29858358	ENSG00000013364.19&ENSG00000103495.15&ENSG00000167371.21&ENSG00000280607.1&ENSG00000280789.2&ENSG00000280893.1&ENSG00000281348.1	+	10319
chr16	30070457	30075979	ENSG00000149925.22&ENSG00000285043.3	+	5522
chr16	30343335	30350773	ENSG00000169217.9	-	7438
chr16	30538230	30553764	ENSG00000169951.10	-	15534
chr16	30558373	30569672	ENSG00000229809.9	-	11299
chr16	30822109	30833626	ENSG00000099385.12&ENSG00000262721.1&ENSG00000265991.1	-	11517
chr16	31332892	31342492	ENSG00000169896.18	+	9600
chr16	31477960	31483003	ENSG00000140682.19	+	5043
chr16	31917357	31939757	ENSG00000185947.15	+	22400
chr16	46649848	46656132	ENSG00000069329.18&ENSG00000261131.1&ENSG00000280376.1	-	6284
chr16	46931289	46940889	ENSG00000166123.14	+	9600
chr16	47701523	47717323	ENSG00000102893.18&ENSG00000222268.1&ENSG00000262038.1	+	15800
chr16	50037088	50046430	ENSG00000205423.12	+	9342
chr16	50649249	50664904	ENSG00000140807.7&ENSG00000278909.1	+	15655
chr16	53030490	53035690	ENSG00000277639.3	-	5200
chr16	53581953	53598153	ENSG00000103494.16&ENSG00000275191.1	-	16200
chr16	54270878	54283304	ENSG00000177508.12	-	12426
chr16	57366189	57371189	ENSG00000102962.5	+	5000
chr16	57385044	57393844	ENSG00000006210.7	+	8800
chr16	57416062	57428187	ENSG00000005194.15	-	12125
chr16	57988115	57994676	ENSG00000166188.3	-	6561
chr16	57988116	57994677	ENSG00000159648.13	+	6561
chr16	58652109	58665109	ENSG00000103042.9	-	13000
chr16	64938753	64943753	ENSG00000140937.14&ENSG00000278893.1	-	5000
chr16	66588275	66603875	ENSG00000140932.10	+	15600
chr16	66696742	66720893	ENSG00000135720.13	-	24151
chr16	66925535	66932065	ENSG00000166595.12	-	6530
chr16	66975149	66985749	ENSG00000172828.13&ENSG00000172831.14&ENSG00000265408.1	+	10600
chr16	67010417	67015817	ENSG00000172824.17	+	5400
chr16	67668756	67674531	ENSG00000141098.13	-	5775
chr16	67668757	67674532	ENSG00000159761.15	+	5775
chr16	68835537	68841337	ENSG00000039068.20&ENSG00000200558.1&ENSG00000260459.2	+	5800
chr16	69466264	69494264	ENSG00000103018.18&ENSG00000260108.1	+	28000
chr16	72027664	72042241	ENSG00000102967.12	+	14577
chr16	74441936	74447427	ENSG00000090863.12&ENSG00000207525.1	-	5491
chr16	74614399	74621399	ENSG00000168411.14	-	7000
chr16	74704755	74712955	ENSG00000103089.9	-	8200
chr16	75286799	75293698	ENSG00000153774.9&ENSG00000166822.13&ENSG00000252122.1&ENSG00000259999.1&ENSG00000261476.1&ENSG00000261717.5&ENSG00000261783.1	-	6899
chr16	75517334	75528530	ENSG00000065457.11&ENSG00000135702.15&ENSG00000205084.12&ENSG00000259992.1&ENSG00000260092.1&ENSG00000276523.1	-	11196
chr16	80572807	80597907	ENSG00000166446.15&ENSG00000260064.1	-	25100
chr16	81291142	81310732	ENSG00000135697.10	+	19590
chr16	81711762	81721162	ENSG00000153815.18&ENSG00000275109.1&ENSG00000277255.1&ENSG00000279294.1&ENSG00000279476.1&ENSG00000279841.1	+	9400
chr16	82139630	82147798	ENSG00000135698.10	-	8168
chr16	84467360	84476355	ENSG00000140950.16	-	8995
chr16	85752358	85771758	ENSG00000131148.9&ENSG00000252311.1	-	19400
chr16	86583478	86592878	ENSG00000176678.6	+	9400
chr16	87071762	87083562	ENSG00000103264.18&ENSG00000131152.4&ENSG00000260456.7&ENSG00000261697.5	-	11800
chr16	88440757	88453281	ENSG00000225614.4	+	12524
chr16	89237140	89267630	ENSG00000167522.17&ENSG00000261692.1&ENSG00000288715.1	-	30490
chr16	89237141	89267631	ENSG00000170100.14	+	30490
chr16	89701704	89707134	ENSG00000075399.14	-	5430
chr17	191586	212389	ENSG00000181031.16	-	20803
chr17	434978	439978	ENSG00000183688.4	-	5000
chr17	1300977	1344275	ENSG00000108953.17	-	43298
chr17	1300978	1314778	ENSG00000184811.4	+	13800
chr17	1400221	1420689	ENSG00000167193.8	-	20468
chr17	1906077	1934677	ENSG00000185924.7&ENSG00000262869.1	-	28600
chr17	2713606	2720801	ENSG00000221200.1&ENSG00000277200.2	-	7195
chr17	3696239	3714628	ENSG00000083457.12	-	18389
chr17	3916475	3923870	ENSG00000074370.18	-	7395
chr17	5490814	5499416	ENSG00000167842.16	+	8602
chr17	6124427	6129627	ENSG00000179314.16&ENSG00000284837.1&ENSG00000285471.1	+	5200
chr17	6556554	6578147	ENSG00000198920.11&ENSG00000200914.1&ENSG00000282936.2	-	21593
chr17	7030290	7036016	ENSG00000161940.11	+	5726
chr17	7059203	7074537	ENSG00000132514.14	-	15334
chr17	7179563	7187187	ENSG00000132535.22&ENSG00000279812.1	-	7624
chr17	7514616	7520216	ENSG00000181222.19	+	5600
chr17	7916288	7921859	ENSG00000170043.12&ENSG00000170049.10&ENSG00000262730.1	-	5571
chr17	8020342	8039035	ENSG00000132518.7	+	18693
chr17	8049134	8056226	ENSG00000179593.16	+	7092
chr17	8163545	8172457	ENSG00000179029.15&ENSG00000200463.1	-	8912
chr17	8270491	8277764	ENSG00000178921.14	+	7273
chr17	8278435	8287763	ENSG00000125434.11	-	9328
chr17	8346102	8356902	ENSG00000161970.15&ENSG00000184619.8&ENSG00000263809.1	-	10800
chr17	8384596	8390702	ENSG00000189051.6	-	6106
chr17	8773710	8797110	ENSG00000185156.6	-	23400
chr17	9244896	9250471	ENSG00000170310.15&ENSG00000271851.1	-	5575
chr17	9905270	9910606	ENSG00000007237.19	-	5336
chr17	12143830	12167030	ENSG00000065559.15&ENSG00000263648.1&ENSG00000266297.1	+	23200
chr17	15215373	15229773	ENSG00000109099.16&ENSG00000265110.1	-	14400
chr17	15417877	15436015	ENSG00000175106.17&ENSG00000239704.12&ENSG00000259024.7&ENSG00000266538.1	-	18138
chr17	16382745	16389945	ENSG00000170315.14	+	7200
chr17	17347663	17353863	ENSG00000205309.14	+	6200
chr17	17837001	17843511	ENSG00000175662.18	-	6510
chr17	18068405	18076205	ENSG00000141034.10	+	7800
chr17	18209954	18222554	ENSG00000091542.9	+	12600
chr17	19897286	19904302	ENSG00000108599.15&ENSG00000266126.1	-	7016
chr17	21230034	21238870	ENSG00000274180.1	-	8836
chr17	27315926	27333242	ENSG00000109046.15	+	17316
chr17	28750955	28755980	ENSG00000173065.14	-	5025
chr17	28750956	28755981	ENSG00000076604.16	+	5025
chr17	28861990	28879335	ENSG00000132589.16	-	17345
chr17	29057215	29071122	ENSG00000196535.20	-	13907
chr17	29057216	29071123	ENSG00000179761.12&ENSG00000238007.1	+	13907
chr17	29551902	29560547	ENSG00000168792.5	-	8645
chr17	29551903	29560548	ENSG00000160551.12&ENSG00000222363.1&ENSG00000266111.2&ENSG00000284162.1	+	8645
chr17	30186474	30194319	ENSG00000108576.10	-	7845
chr17	30186475	30194320	ENSG00000126653.18&ENSG00000283935.1	+	7845
chr17	30999911	31008155	ENSG00000181481.14&ENSG00000264456.1&ENSG00000264743.2	+	8244
chr17	31382116	31390116	ENSG00000196712.20&ENSG00000263535.2&ENSG00000266371.1	+	8000
chr17	32381885	32408014	ENSG00000010244.19&ENSG00000141314.13&ENSG00000265139.1&ENSG00000265794.5&ENSG00000283774.1	+	26129
chr17	32945106	32969106	ENSG00000006042.12	+	24000
chr17	35344563	35350305	ENSG00000172716.17	-	5742
chr17	35969693	35976493	ENSG00000275152.5	-	6800
chr17	37064792	37084992	ENSG00000274308.1&ENSG00000275029.1&ENSG00000278540.5	-	20200
chr17	37479725	37488456	ENSG00000275839.1&ENSG00000276234.5	+	8731
chr17	38512385	38530032	ENSG00000275832.5	+	17647
chr17	39204839	39210541	ENSG00000141750.7	-	5702
chr17	39204840	39210542	ENSG00000108298.12	+	5702
chr17	39567558	39603536	ENSG00000171532.5	-	35978
chr17	39884395	39904595	ENSG00000073605.19	-	20200
chr17	39944999	39953199	ENSG00000204913.7&ENSG00000264968.1	+	8200
chr17	40195656	40201456	ENSG00000108352.13&ENSG00000274621.1	+	5800
chr17	40457725	40473555	ENSG00000141753.7	+	15830
chr17	40527001	40553769	ENSG00000126353.3	-	26768
chr17	40618562	40624962	ENSG00000073584.20&ENSG00000213424.9&ENSG00000264058.2	-	6400
chr17	41505704	41513745	ENSG00000171346.16&ENSG00000283796.1	-	8041
chr17	41737204	41754604	ENSG00000173801.17	-	17400
chr17	42388539	42402449	ENSG00000177469.13&ENSG00000289579.1	-	13910
chr17	42763041	42773450	ENSG00000131477.11	+	10409
chr17	42858130	42865923	ENSG00000131471.7	+	7793
chr17	42943326	42950526	ENSG00000108825.18&ENSG00000266967.7&ENSG00000267060.7	-	7200
chr17	43032041	43044241	ENSG00000108830.10	+	12200
chr17	43401137	43412428	ENSG00000175906.5	+	11291
chr17	43633789	43640389	ENSG00000005102.14	-	6600
chr17	43759525	43766125	ENSG00000108861.9	-	6600
chr17	43867757	43875357	ENSG00000108852.16	-	7600
chr17	44025222	44034328	ENSG00000161654.10	-	9106
chr17	44162476	44170448	ENSG00000125319.15	+	7972
chr17	44389648	44395281	ENSG00000186566.13&ENSG00000240589.3&ENSG00000283045.1	-	5633
chr17	44693340	44698740	ENSG00000180336.18&ENSG00000279879.1	+	5400
chr17	44752264	44758989	ENSG00000161692.18	+	6725
chr17	47100322	47117703	ENSG00000004897.12&ENSG00000239291.1&ENSG00000262265.2	-	17381
chr17	47441312	47450569	ENSG00000178852.16&ENSG00000259207.10&ENSG00000259753.1	+	9257
chr17	47685505	47694162	ENSG00000108424.11	+	8657
chr17	48061545	48066705	ENSG00000082641.16	+	5160
chr17	48123600	48133442	ENSG00000141293.16&ENSG00000200538.2&ENSG00000207306.1&ENSG00000221739.1&ENSG00000266222.1	-	9842
chr17	48123601	48133443	ENSG00000002919.15	+	9842
chr17	48531010	48540894	ENSG00000173917.11	-	9884
chr17	48866522	48874861	ENSG00000136436.15	+	8339
chr17	49181991	49202791	ENSG00000167083.7	-	20800
chr17	49583826	49598884	ENSG00000121067.19	-	15058
chr17	49681534	49700934	ENSG00000121073.15	-	19400
chr17	50485974	50503413	ENSG00000136444.10	+	17439
chr17	51171743	51177425	ENSG00000011258.16&ENSG00000264895.1&ENSG00000279089.1	-	5682
chr17	51171744	51177426	ENSG00000011052.21&ENSG00000239672.8&ENSG00000243678.12	+	5682
chr17	57121346	57147746	ENSG00000121057.13	+	26400
chr17	57850055	57861243	ENSG00000180891.13	-	11188
chr17	59275970	59281131	ENSG00000153982.11&ENSG00000207235.1	+	5161
chr17	59608345	59618554	ENSG00000108406.10	+	10209
chr17	59842255	59847439	ENSG00000062716.13&ENSG00000267637.1&ENSG00000284190.1	+	5184
chr17	59847543	59859479	ENSG00000108423.15	-	11936
chr17	62615481	62626032	ENSG00000146872.19&ENSG00000264546.1	+	10551
chr17	64311415	64319415	ENSG00000239823.2&ENSG00000261371.6	-	8000
chr17	64998089	65009289	ENSG00000120063.10	-	11200
chr17	67033398	67044555	ENSG00000075461.6	+	11157
chr17	67056796	67070444	ENSG00000198265.12	-	13648
chr17	67056797	67070445	ENSG00000108878.5	+	13648
chr17	67744531	67772731	ENSG00000130935.10&ENSG00000200394.1	+	28200
chr17	67984377	67991099	ENSG00000186665.10	-	6722
chr17	67984378	67991100	ENSG00000171634.19&ENSG00000265052.2&ENSG00000279573.1&ENSG00000279880.1	+	6722
chr17	68047364	68056364	ENSG00000182481.10	+	9000
chr17	69141894	69147214	ENSG00000154263.18&ENSG00000154265.16&ENSG00000278873.1	-	5320
chr17	69553865	69564465	ENSG00000108984.15&ENSG00000278972.1	+	10600
chr17	70180044	70191244	ENSG00000123700.5	+	11200
chr17	73262351	73283624	ENSG00000179604.10	-	21273
chr17	74372600	74417595	ENSG00000257008.7	+	44995
chr17	75005800	75012671	ENSG00000109089.7	+	6871
chr17	75021261	75030261	ENSG00000167862.10	+	9000
chr17	75311476	75318076	ENSG00000177885.15&ENSG00000264853.1	-	6600
chr17	75708062	75721329	ENSG00000161526.15	+	13267
chr17	75867564	75874164	ENSG00000132481.7	-	6600
chr17	77217101	77232101	ENSG00000129657.16&ENSG00000234912.12&ENSG00000275143.1&ENSG00000284250.1	+	15000
chr17	78668648	78674048	ENSG00000108669.17&ENSG00000252391.1&ENSG00000279570.1	-	5400
chr17	78846867	78852977	ENSG00000035862.13&ENSG00000178404.11	-	6110
chr17	78958838	78971238	ENSG00000108679.13	-	12400
chr17	78979946	78991716	ENSG00000171302.17	-	11770
chr17	79049788	79065788	ENSG00000173918.15	+	16000
chr17	79926724	79932343	ENSG00000167291.16&ENSG00000262172.1	-	5619
chr17	80120569	80134369	ENSG00000141543.12	-	13800
chr17	80438086	80453736	ENSG00000173818.17&ENSG00000264961.1	+	15650
chr17	81183166	81189594	ENSG00000225180.8	+	6428
chr17	81504013	81509413	ENSG00000184009.13	-	5400
chr17	81673904	81681188	ENSG00000185298.13	+	7284
chr17	81721016	81751416	ENSG00000183048.12&ENSG00000262660.1&ENSG00000262814.8	+	30400
chr17	81835049	81843159	ENSG00000185624.16	-	8110
chr17	81881105	81887835	ENSG00000183684.8	-	6730
chr17	82070338	82078338	ENSG00000169710.9	-	8000
chr18	298537	316737	ENSG00000158270.12&ENSG00000265477.1	-	18200
chr18	712661	721588	ENSG00000176105.14&ENSG00000206687.1&ENSG00000264635.1	-	8927
chr18	3051807	3066807	ENSG00000101605.14	-	15000
chr18	9538113	9546791	ENSG00000154845.16	-	8678
chr18	9862551	9868951	ENSG00000168461.13&ENSG00000266127.1	+	6400
chr18	10489949	10504949	ENSG00000154856.13	+	15000
chr18	10552764	10567764	ENSG00000134265.13	+	15000
chr18	12776139	12785478	ENSG00000175354.20	-	9339
chr18	13125052	13139781	ENSG00000101639.19	+	14729
chr18	13652754	13663347	ENSG00000177150.13&ENSG00000242707.3&ENSG00000279962.1	-	10593
chr18	13652755	13663348	ENSG00000168675.19&ENSG00000263527.1&ENSG00000266146.1&ENSG00000279020.1	+	10593
chr18	21633524	21650902	ENSG00000167088.11	+	17378
chr18	23026488	23031488	ENSG00000101773.19&ENSG00000223023.1&ENSG00000242182.3&ENSG00000284331.1	+	5000
chr18	24453531	24460638	ENSG00000154059.11&ENSG00000199636.1&ENSG00000265094.1	+	7107
chr18	25990053	26016253	ENSG00000141380.14	-	26200
chr18	31478702	31496646	ENSG00000134757.5	+	17944
chr18	31742714	31759584	ENSG00000141437.10	-	16870
chr18	31822797	31829197	ENSG00000153339.15&ENSG00000276282.1	-	6400
chr18	35357294	35366694	ENSG00000186496.12	-	9400
chr18	35979285	35984387	ENSG00000141425.18	-	5102
chr18	35979286	35984388	ENSG00000141428.17&ENSG00000278986.1	+	5102
chr18	45788669	45800581	ENSG00000152223.16	-	11912
chr18	45967328	45983536	ENSG00000152229.18&ENSG00000222179.1	-	16208
chr18	46128333	46136533	ENSG00000152240.13	+	8200
chr18	46266992	46322392	ENSG00000152242.11	+	55400
chr18	46463140	46476973	ENSG00000141622.14&ENSG00000279829.1	+	13833
chr18	48021472	48026672	ENSG00000184828.10&ENSG00000206944.1&ENSG00000278891.1	-	5200
chr18	49769964	49782164	ENSG00000167306.21&ENSG00000167315.18&ENSG00000200527.1&ENSG00000201668.1&ENSG00000266997.2&ENSG00000267196.1&ENSG00000283343.1	-	12200
chr18	50215593	50227193	ENSG00000172361.6&ENSG00000277310.1	-	11600
chr18	51085045	51124445	ENSG00000141642.9&ENSG00000141646.15&ENSG00000267699.2	+	39400
chr18	51159382	51174550	ENSG00000176624.12	-	15168
chr18	54142576	54151606	ENSG00000134046.12&ENSG00000207233.1	-	9030
chr18	56592209	56597209	ENSG00000091164.13	-	5000
chr18	57589090	57600656	ENSG00000134440.12	-	11566
chr18	62980433	62989033	ENSG00000081913.14	+	8600
chr18	63112546	63123346	ENSG00000171791.14&ENSG00000267766.1	-	10800
chr18	63320127	63327726	ENSG00000119537.18	-	7599
chr18	63505085	63510885	ENSG00000206075.14&ENSG00000214318.3&ENSG00000269989.1	+	5800
chr18	67484965	67506587	ENSG00000171451.15	-	21622
chr18	69996831	70003031	ENSG00000176225.15	-	6200
chr18	70330199	70335440	ENSG00000170677.6	+	5241
chr18	74523454	74534501	ENSG00000133313.15&ENSG00000276934.1	+	11047
chr18	75289950	75298550	ENSG00000179981.11	+	8600
chr18	79378287	79395857	ENSG00000166377.21&ENSG00000267655.1&ENSG00000279077.1&ENSG00000279416.1&ENSG00000279474.1	+	17570
chr18	79529325	79539575	ENSG00000131196.18&ENSG00000279637.1&ENSG00000279981.1	+	10250
chr19	349947	361747	ENSG00000105549.11	-	11800
chr19	519654	531761	ENSG00000141933.9	+	12107
chr19	1926013	1941173	ENSG00000213638.6&ENSG00000227500.11	+	15160
chr19	2051243	2071036	ENSG00000172081.14	-	19793
chr19	2355095	2360239	ENSG00000005206.17&ENSG00000104904.12&ENSG00000273734.1&ENSG00000288156.1	+	5144
chr19	2478259	2483659	ENSG00000099860.9	+	5400
chr19	2506019	2511219	ENSG00000176533.13&ENSG00000263974.2&ENSG00000267412.1&ENSG00000267749.1&ENSG00000276097.1	-	5200
chr19	2926846	2933218	ENSG00000175691.9	-	6372
chr19	3163749	3172347	ENSG00000060558.4	+	8598
chr19	3180332	3185564	ENSG00000125910.6	+	5232
chr19	3209575	3223575	ENSG00000125912.11	+	14000
chr19	3951406	3958453	ENSG00000167657.14&ENSG00000283928.1	-	7047
chr19	4066898	4090321	ENSG00000126934.15	-	23423
chr19	4237528	4246340	ENSG00000105246.6	+	8812
chr19	4269088	4277288	ENSG00000105248.16	+	8200
chr19	4867693	4890437	ENSG00000205784.4	-	22744
chr19	4962154	4969114	ENSG00000263409.1&ENSG00000276043.5	+	6960
chr19	5552167	5558167	ENSG00000223573.7&ENSG00000233270.1	-	6000
chr19	5578348	5586999	ENSG00000130254.12	-	8651
chr19	5858238	5865826	ENSG00000130383.7&ENSG00000174886.14&ENSG00000267740.5	-	7588
chr19	6535924	6544924	ENSG00000125657.5	+	9000
chr19	6653653	6661253	ENSG00000125735.11	-	7600
chr19	6670587	6677704	ENSG00000125730.18&ENSG00000125734.16&ENSG00000276980.1&ENSG00000283950.1	-	7117
chr19	7949599	7958573	ENSG00000066044.15	-	8974
chr19	8262421	8276221	ENSG00000090661.12	+	13800
chr19	8404434	8413271	ENSG00000185236.12	+	8837
chr19	8439017	8444571	ENSG00000099785.11	+	5554
chr19	8502639	8509678	ENSG00000133250.14	-	7039
chr19	8514166	8520778	ENSG00000142347.19	-	6612
chr19	8798570	8806170	ENSG00000167785.9	-	7600
chr19	9163424	9172024	ENSG00000130803.15	+	8600
chr19	9283140	9291140	ENSG00000196110.8	-	8000
chr19	9551729	9560329	ENSG00000197961.12	-	8600
chr19	9591680	9604680	ENSG00000171469.11	-	13000
chr19	9802300	9810267	ENSG00000127452.9	-	7967
chr19	10119917	10133342	ENSG00000130816.17&ENSG00000267534.4	-	13425
chr19	10343533	10350533	ENSG00000105397.15	-	7000
chr19	10380607	10391133	ENSG00000105401.9&ENSG00000284268.1	-	10526
chr19	10469629	10486125	ENSG00000079999.14&ENSG00000267197.1	-	16496
chr19	10503557	10512742	ENSG00000180739.15	-	9185
chr19	10933535	10960933	ENSG00000142444.7	+	27398
chr19	11079426	11089463	ENSG00000127616.21&ENSG00000276757.1&ENSG00000278643.1	+	10037
chr19	11155806	11164270	ENSG00000197256.11	-	8464
chr19	11694990	11721265	ENSG00000197933.13&ENSG00000266922.1	-	26275
chr19	11784078	11796085	ENSG00000197044.11	+	12007
chr19	11980617	11986217	ENSG00000196757.8&ENSG00000197054.12&ENSG00000267179.1&ENSG00000267274.1	+	5600
chr19	12189871	12195016	ENSG00000196646.12	+	5145
chr19	12294882	12317477	ENSG00000188868.14	-	22595
chr19	12373730	12379189	ENSG00000180855.16&ENSG00000188033.10&ENSG00000196466.10&ENSG00000196826.7&ENSG00000242852.7&ENSG00000248406.1&ENSG00000249709.8&ENSG00000268744.1&ENSG00000268870.1&ENSG00000269560.1&ENSG00000269693.1&ENSG00000269755.1	-	5459
chr19	13778773	13784373	ENSG00000104979.9	+	5600
chr19	14509369	14514769	ENSG00000132002.9	-	5400
chr19	15149838	15159038	ENSG00000074181.9&ENSG00000275711.1	-	9200
chr19	15552317	15559517	ENSG00000171954.13	+	7200
chr19	15630639	15640898	ENSG00000186526.13	+	10259
chr19	15697174	15702374	ENSG00000186204.15	+	5200
chr19	16328685	16341085	ENSG00000127528.6	+	12400
chr19	16880353	16889000	ENSG00000127511.10&ENSG00000268743.1	+	8647
chr19	17219829	17226214	ENSG00000053501.14	+	6385
chr19	17381196	17387196	ENSG00000269720.3	-	6000
chr19	17394195	17402939	ENSG00000130303.14	-	8744
chr19	17583162	17589596	ENSG00000130309.12	+	6434
chr19	17864153	17871274	ENSG00000105640.13&ENSG00000207166.1	+	7121
chr19	17943991	17949991	ENSG00000007080.11	+	6000
chr19	18014102	18022404	ENSG00000105643.11	+	8302
chr19	18049089	18058995	ENSG00000096996.16	-	9906
chr19	18178117	18193219	ENSG00000105647.19&ENSG00000216490.4&ENSG00000268173.3	+	15102
chr19	18274499	18279694	ENSG00000130522.6	-	5195
chr19	18285494	18306236	ENSG00000130520.11	-	20742
chr19	19113029	19119169	ENSG00000064545.15	-	6140
chr19	19113030	19119170	ENSG00000181035.14	+	6140
chr19	19683509	19699204	ENSG00000181896.12	+	15695
chr19	20809995	20838516	ENSG00000160229.13	+	28521
chr19	20950697	20961058	ENSG00000105750.15	+	10361
chr19	21196053	21220453	ENSG00000196705.8&ENSG00000268995.1	+	24400
chr19	21388582	21394182	ENSG00000172687.14&ENSG00000213976.4	+	5600
chr19	22091480	22127480	ENSG00000197134.13	+	36000
chr19	22317176	22323176	ENSG00000196350.9	+	6000
chr19	22368951	22391019	ENSG00000197360.9&ENSG00000260599.1&ENSG00000268717.1&ENSG00000268830.1&ENSG00000270317.1	-	22068
chr19	22743409	22752183	ENSG00000213973.10	-	8774
chr19	23147221	23154221	ENSG00000183850.14&ENSG00000267886.1&ENSG00000268105.1	+	7000
chr19	23204555	23221599	ENSG00000196081.10&ENSG00000269107.1&ENSG00000269837.1&ENSG00000283201.1&ENSG00000284428.1	-	17044
chr19	23292991	23304991	ENSG00000167232.14	-	12000
chr19	23717395	23739195	ENSG00000196172.9	-	21800
chr19	24129968	24146702	ENSG00000213096.11&ENSG00000268362.6&ENSG00000279425.1	+	16734
chr19	29194520	29205320	ENSG00000169021.6	-	10800
chr19	29675477	29698938	ENSG00000166289.6	+	23461
chr19	30016612	30028742	ENSG00000105176.18	+	12130
chr19	32587452	32597006	ENSG00000105186.16&ENSG00000201388.1&ENSG00000242436.3	-	9554
chr19	32587453	32597007	ENSG00000105185.12	+	9554
chr19	32678300	32686919	ENSG00000186326.4	+	8619
chr19	32869766	32875925	ENSG00000121289.18	-	6159
chr19	34229288	34253288	ENSG00000257103.9	+	24000
chr19	34471251	34481759	ENSG00000126261.13	+	10508
chr19	34686397	34705797	ENSG00000089335.22	+	19400
chr19	34951204	34956354	ENSG00000180884.10	-	5150
chr19	35658782	35666518	ENSG00000126267.11	+	7736
chr19	35882152	35887653	ENSG00000167604.15&ENSG00000280194.1	-	5501
chr19	35996311	36003307	ENSG00000181392.17&ENSG00000239382.11&ENSG00000248101.2	-	6996
chr19	35996312	36003308	ENSG00000205138.4	+	6996
chr19	36498158	36510687	ENSG00000254004.7	-	12529
chr19	37393066	37401405	ENSG00000189164.15	+	8339
chr19	37403845	37411155	ENSG00000196437.12	-	7310
chr19	37730732	37735833	ENSG00000189144.15	-	5101
chr19	38636955	38647650	ENSG00000178982.10	+	10695
chr19	38857630	38867830	ENSG00000187994.14	-	10200
chr19	39182816	39196965	ENSG00000130669.17	+	14149
chr19	39320862	39328353	ENSG00000130755.13&ENSG00000269246.2	-	7491
chr19	39813554	39825350	ENSG00000105204.14&ENSG00000277759.1&ENSG00000291312.1	-	11796
chr19	40426701	40440844	ENSG00000167565.13	-	14143
chr19	40765389	40771649	ENSG00000077312.9	+	6260
chr19	40912357	40924220	ENSG00000130612.17&ENSG00000167578.18&ENSG00000171570.11&ENSG00000261857.7&ENSG00000268797.1&ENSG00000268975.2&ENSG00000269858.6&ENSG00000279108.1&ENSG00000290611.1	+	11863
chr19	41586844	41597644	ENSG00000007129.18&ENSG00000268027.5	+	10800
chr19	41930149	41956681	ENSG00000105404.11&ENSG00000105409.19&ENSG00000285505.1	-	26532
chr19	41930150	41935950	ENSG00000076928.20	+	5800
chr19	42378769	42384169	ENSG00000105429.13&ENSG00000277533.1	+	5400
chr19	43536129	43543311	ENSG00000073050.12&ENSG00000167378.10&ENSG00000268361.1	-	7182
chr19	43536130	43543312	ENSG00000176472.11	+	7182
chr19	43720020	43727983	ENSG00000105771.14	-	7963
chr19	43720021	43727984	ENSG00000124449.7	+	7963
chr19	43754961	43766533	ENSG00000104783.15	-	11572
chr19	43852016	43872365	ENSG00000176222.9&ENSG00000267058.1&ENSG00000286613.1	-	20349
chr19	43852017	43872366	ENSG00000167637.18	+	20349
chr19	44134822	44140616	ENSG00000256294.8	+	5794
chr19	45370917	45379638	ENSG00000104881.16	-	8721
chr19	45478827	45485294	ENSG00000125744.12	-	6467
chr19	45703988	45710629	ENSG00000177051.6&ENSG00000279407.1	-	6641
chr19	45703989	45710630	ENSG00000011478.13	+	6641
chr19	46031666	46039182	ENSG00000204869.9	-	7516
chr19	46404275	46410329	ENSG00000169515.9	-	6054
chr19	46440491	46466491	ENSG00000182013.18	-	26000
chr19	46828439	46838136	ENSG00000042753.12	-	9697
chr19	47005077	47017677	ENSG00000160007.20	+	12600
chr19	47057187	47064187	ENSG00000130749.10	-	7000
chr19	47275723	47290024	ENSG00000257704.4	+	14301
chr19	47322066	47328466	ENSG00000197405.8	+	6400
chr19	47382704	47403125	ENSG00000134815.19&ENSG00000288827.1	+	20421
chr19	47784686	47794468	ENSG00000178980.16	+	9782
chr19	48287608	48293408	ENSG00000178150.10	+	5800
chr19	48376376	48382575	ENSG00000105438.9	-	6199
chr19	48376377	48382576	ENSG00000105467.9	+	6199
chr19	49108605	49114325	ENSG00000104852.15	+	5720
chr19	49211836	49255473	ENSG00000130529.16	+	43637
chr19	49546961	49555468	ENSG00000142546.14	-	8507
chr19	49546962	49555469	ENSG00000142552.8	+	8507
chr19	49626438	49635292	ENSG00000126458.4	-	8854
chr19	49626439	49635293	ENSG00000126464.15	+	8854
chr19	49713731	49719499	ENSG00000169169.15	+	5768
chr19	49720080	49739753	ENSG00000126467.11	-	19673
chr19	50725708	50732508	ENSG00000105472.14	+	6800
chr19	50927570	50943303	ENSG00000167754.13	-	15733
chr19	51084244	51097606	ENSG00000142544.7	-	13362
chr19	51444647	51450847	ENSG00000105366.15	-	6200
chr19	51736772	51745172	ENSG00000171051.10&ENSG00000286236.1	-	8400
chr19	52418412	52425864	ENSG00000167555.14	+	7452
chr19	53051679	53066606	ENSG00000170949.18	-	14927
chr19	53224878	53235381	ENSG00000197928.11	-	10503
chr19	53356906	53365694	ENSG00000213799.13	+	8788
chr19	53580269	53591069	ENSG00000130844.19	+	10800
chr19	54131719	54137750	ENSG00000105618.14	+	6031
chr19	54602381	54607381	ENSG00000104974.12	+	5000
chr19	55221615	55226638	ENSG00000105063.19&ENSG00000180089.6&ENSG00000275519.1&ENSG00000276570.1&ENSG00000278264.1&ENSG00000278328.1	-	5023
chr19	56078800	56087366	ENSG00000142409.6	-	8566
chr19	56160893	56168093	ENSG00000167685.15&ENSG00000279794.1	+	7200
chr19	56530221	56535300	ENSG00000196263.8	+	5079
chr19	57222846	57231010	ENSG00000083844.10	+	8164
chr19	57330770	57350849	ENSG00000178229.8	+	20079
chr19	57559862	57571566	ENSG00000083817.9	-	11704
chr19	57758148	57769656	ENSG00000152443.13&ENSG00000204519.11&ENSG00000269026.2	+	11508
chr19	57916609	57921882	ENSG00000196724.13	-	5273
chr19	57935401	57940833	ENSG00000152454.4	-	5432
chr19	58457833	58467057	ENSG00000249471.8	+	9224
chr2	31814	38814	ENSG00000184731.6	-	7000
chr2	1625418	1631887	ENSG00000130508.11	-	6469
chr2	3485094	3496957	ENSG00000171853.16	+	11863
chr2	8684461	8707461	ENSG00000115738.10	+	23000
chr2	8840690	8852690	ENSG00000143797.12	-	12000
chr2	9556774	9583967	ENSG00000134308.14	-	27193
chr2	10211725	10221525	ENSG00000171848.16	+	9800
chr2	11427185	11444375	ENSG00000169016.17	-	17190
chr2	15634346	15648146	ENSG00000079785.16	+	13800
chr2	17657017	17663812	ENSG00000163029.16	-	6795
chr2	17657018	17663813	ENSG00000163032.12	+	6795
chr2	18548203	18554723	ENSG00000185013.17&ENSG00000207170.1&ENSG00000240857.2&ENSG00000250741.6	-	6520
chr2	19885046	19896631	ENSG00000183891.6	-	11585
chr2	20026050	20032650	ENSG00000068697.7	-	6600
chr2	24004909	24010082	ENSG00000173960.14&ENSG00000234946.1	+	5173
chr2	24770702	24789729	ENSG00000084676.16&ENSG00000206732.1	+	19027
chr2	24779928	24789728	ENSG00000184924.6	-	9800
chr2	25721953	25733753	ENSG00000143970.18&ENSG00000187536.4&ENSG00000218682.1	-	11800
chr2	26290465	26298571	ENSG00000138029.14	+	8106
chr2	27027219	27032911	ENSG00000084764.12	+	5692
chr2	27243943	27250343	ENSG00000084774.14	+	6400
chr2	27695366	27705787	ENSG00000163798.14	+	10421
chr2	28338901	28345501	ENSG00000158019.21&ENSG00000225991.1&ENSG00000243147.8&ENSG00000265321.1	+	6600
chr2	28417317	28425946	ENSG00000075426.12&ENSG00000270640.1	+	8629
chr2	28948219	28956612	ENSG00000163811.12&ENSG00000264994.1&ENSG00000265145.1&ENSG00000265706.1	+	8393
chr2	30160533	30175533	ENSG00000119801.13	+	15000
chr2	30323730	30328930	ENSG00000213626.13	+	5200
chr2	30644225	30652425	ENSG00000172954.14	+	8200
chr2	30679894	30722771	ENSG00000162949.16&ENSG00000230118.1	-	42877
chr2	31269451	31290763	ENSG00000013016.16	+	21312
chr2	31317321	31334321	ENSG00000158125.10	-	17000
chr2	31853422	31865060	ENSG00000162959.14&ENSG00000162961.14	-	11638
chr2	32157637	32165042	ENSG00000021574.14	+	7405
chr2	32316594	32321639	ENSG00000119820.11	+	5045
chr2	32619571	32628033	ENSG00000115760.16&ENSG00000207653.1&ENSG00000274159.1&ENSG00000276334.1&ENSG00000276517.1&ENSG00000279544.1	+	8462
chr2	33399509	33409909	ENSG00000049323.16&ENSG00000252246.1	+	10400
chr2	36829898	36837698	ENSG00000115808.12&ENSG00000252756.1&ENSG00000279519.1	-	7800
chr2	38536248	38561969	ENSG00000143889.16	-	25721
chr2	42756946	42762499	ENSG00000162881.7	-	5553
chr2	42756947	42762500	ENSG00000057935.14&ENSG00000200550.1&ENSG00000273913.1	+	5553
chr2	44772592	44787992	ENSG00000143919.15	+	15400
chr2	45336880	45388680	ENSG00000068784.13&ENSG00000239396.3	-	51800
chr2	46630176	46668871	ENSG00000119878.6	+	38695
chr2	48379295	48387695	ENSG00000170802.17	+	8400
chr2	48515391	48529384	ENSG00000162869.16	+	13993
chr2	55163147	55172547	ENSG00000162994.16&ENSG00000203327.2	-	9400
chr2	55618879	55634061	ENSG00000138035.15	-	15182
chr2	61051990	61065872	ENSG00000162928.9	+	13882
chr2	61164828	61177419	ENSG00000162929.14&ENSG00000237651.8&ENSG00000274769.1	+	12591
chr2	62224731	62236931	ENSG00000170340.11&ENSG00000266097.1	+	12200
chr2	65271253	65279853	ENSG00000138071.15	+	8600
chr2	68117199	68122936	ENSG00000221823.11&ENSG00000243667.7&ENSG00000273398.6	-	5737
chr2	69252363	69319780	ENSG00000198380.13	-	67417
chr2	69881384	69893957	ENSG00000087338.5	+	12573
chr2	70803425	70808643	ENSG00000152672.8&ENSG00000231386.1	-	5218
chr2	71079808	71090008	ENSG00000124357.13	+	10200
chr2	71104084	71109684	ENSG00000124370.11	-	5600
chr2	71435069	71453082	ENSG00000075292.19&ENSG00000281195.1&ENSG00000289463.1	+	18013
chr2	71686763	71692563	ENSG00000135636.16	+	5800
chr2	72147861	72175984	ENSG00000144036.16	-	28123
chr2	72936070	72942036	ENSG00000135631.17&ENSG00000144040.13	-	5966
chr2	72936071	72942037	ENSG00000135638.14	+	5966
chr2	73625165	73640723	ENSG00000144035.4	-	15558
chr2	73625166	73640724	ENSG00000116127.20&ENSG00000230002.3&ENSG00000284902.1	+	15558
chr2	73701339	73729104	ENSG00000144034.16	-	27765
chr2	74893359	74918149	ENSG00000159399.10	+	24790
chr2	75040663	75046463	ENSG00000115353.11	-	5800
chr2	85649283	85657315	ENSG00000168883.20	+	8032
chr2	85791383	85815131	ENSG00000168874.13	+	23748
chr2	86008616	86020216	ENSG00000068654.17	-	11600
chr2	86492715	86503430	ENSG00000115561.16&ENSG00000200563.1&ENSG00000239305.7&ENSG00000249884.8	-	10715
chr2	86492716	86503431	ENSG00000115548.17	+	10715
chr2	88021450	88027205	ENSG00000172086.9	-	5755
chr2	88186636	88199836	ENSG00000144115.18	+	13200
chr2	88750929	88765808	ENSG00000153574.9	+	14879
chr2	95291308	95297328	ENSG00000155066.16	+	6020
chr2	96116618	96122818	ENSG00000188886.4	-	6200
chr2	96243352	96248514	ENSG00000135956.9	-	5162
chr2	96330517	96335767	ENSG00000198885.10	+	5250
chr2	97264521	97277321	ENSG00000135976.21	+	12800
chr2	97648382	97655939	ENSG00000115073.8	-	7557
chr2	97648383	97655940	ENSG00000135940.7	+	7557
chr2	99515219	99545419	ENSG00000144218.21	-	30200
chr2	101894690	101915690	ENSG00000071054.17&ENSG00000288948.1	+	21000
chr2	105243467	105249405	ENSG00000135973.3	+	5938
chr2	106078154	106093308	ENSG00000115652.15	-	15154
chr2	106078155	106093309	ENSG00000119147.10	+	15154
chr2	108687246	108694751	ENSG00000169756.17	+	7505
chr2	112029561	112039379	ENSG00000153208.18&ENSG00000240183.3	+	9818
chr2	112119318	112138318	ENSG00000153214.11	+	19000
chr2	112663825	112668825	ENSG00000144136.11	+	5000
chr2	113962596	113970720	ENSG00000115091.12&ENSG00000279957.1	+	8124
chr2	118110997	118132129	ENSG00000125629.16	+	21132
chr2	119372550	119378150	ENSG00000155368.18	+	5600
chr2	119984899	119990099	ENSG00000088179.9	+	5200
chr2	120294710	120319008	ENSG00000144118.14	+	24298
chr2	120992653	120999253	ENSG00000074047.22	+	6600
chr2	121767853	121779134	ENSG00000211460.12	+	11281
chr2	126696667	126702840	ENSG00000136732.16&ENSG00000235128.1	+	6173
chr2	127695627	127701027	ENSG00000136709.12&ENSG00000201470.1	-	5400
chr2	127934617	127941217	ENSG00000136715.19	-	6600
chr2	129982738	129988159	ENSG00000222014.6	+	5421
chr2	130051130	130073535	ENSG00000196604.13&ENSG00000228471.1&ENSG00000252223.1	-	22405
chr2	130347967	130356046	ENSG00000136718.10	+	8079
chr2	130375405	130416756	ENSG00000072135.13	+	41351
chr2	130445855	130459455	ENSG00000196834.14&ENSG00000251973.1	-	13600
chr2	135898977	135905881	ENSG00000115866.11	-	6904
chr2	138574458	138599664	ENSG00000144228.9&ENSG00000241772.2	+	25206
chr2	140225823	140231423	ENSG00000168702.18&ENSG00000233329.1&ENSG00000236440.1&ENSG00000252015.1&ENSG00000277306.1&ENSG00000283506.1	-	5600
chr2	148787569	148794569	ENSG00000135999.12	+	7000
chr2	149555637	149569637	ENSG00000168288.13	-	14000
chr2	151734486	151788984	ENSG00000162980.17&ENSG00000182389.20&ENSG00000283228.1	-	54498
chr2	152109201	152116801	ENSG00000115145.10	-	7600
chr2	152762396	152769396	ENSG00000177917.12	+	7000
chr2	157380413	157414619	ENSG00000115165.10	-	34206
chr2	158136154	158166651	ENSG00000007001.13&ENSG00000231158.1&ENSG00000237327.1&ENSG00000251980.1&ENSG00000270557.1&ENSG00000271320.1	+	30497
chr2	160080667	160099667	ENSG00000115221.12&ENSG00000285155.1&ENSG00000285373.3	-	19000
chr2	162257474	162267074	ENSG00000115267.10	-	9600
chr2	164487417	164492417	ENSG00000115290.11	-	5000
chr2	164621481	164653624	ENSG00000082438.18&ENSG00000206869.1&ENSG00000224331.2	-	32143
chr2	165392310	165398910	ENSG00000136531.19&ENSG00000199508.1&ENSG00000233204.1&ENSG00000236283.5	+	6600
chr2	165729788	165747588	ENSG00000115339.14	-	17800
chr2	165846090	165857475	ENSG00000123607.16	-	11385
chr2	167947620	167954020	ENSG00000198648.12&ENSG00000238259.1	-	6400
chr2	169776989	169790094	ENSG00000144362.12&ENSG00000206961.1&ENSG00000213160.10	+	13105
chr2	170084131	170108131	ENSG00000144357.18	+	24000
chr2	170975423	170990823	ENSG00000198586.14	-	15400
chr2	171290346	171315746	ENSG00000123600.21&ENSG00000224553.1	-	25400
chr2	171750157	171783405	ENSG00000115840.14&ENSG00000252779.1	-	33248
chr2	171750158	171783406	ENSG00000077380.16	+	33248
chr2	174338499	174348022	ENSG00000138433.16	-	9523
chr2	175043250	175072250	ENSG00000115966.18&ENSG00000215973.1&ENSG00000277948.1	-	29000
chr2	175168521	175176258	ENSG00000154518.10&ENSG00000200121.2	-	7737
chr2	175908282	175923882	ENSG00000144320.14	-	15600
chr2	177567024	177574824	ENSG00000018510.18	+	7800
chr2	182884315	182909115	ENSG00000061676.16&ENSG00000202141.1	-	24800
chr2	183161680	183178807	ENSG00000163002.13	+	17127
chr2	186509361	186590011	ENSG00000065548.18	+	80650
chr2	189475552	189486481	ENSG00000115368.10	+	10929
chr2	189540416	189560590	ENSG00000138449.11	-	20174
chr2	191425389	191439789	ENSG00000128641.19&ENSG00000252130.1	+	14400
chr2	191741097	191750297	ENSG00000173559.15&ENSG00000274845.1&ENSG00000288582.2	+	9200
chr2	191824510	191834310	ENSG00000168497.5	-	9800
chr2	197475309	197486584	ENSG00000144381.18	-	11275
chr2	197475310	197486585	ENSG00000115520.9	+	11275
chr2	200482263	200488958	ENSG00000155729.13	-	6695
chr2	200482264	200488959	ENSG00000196141.14&ENSG00000201649.1	+	6695
chr2	200864690	200870907	ENSG00000201499.1&ENSG00000240344.10	-	6217
chr2	200903937	200908977	ENSG00000115942.9	-	5040
chr2	200903938	200908978	ENSG00000196290.17&ENSG00000252916.1	+	5040
chr2	201085750	201097745	ENSG00000119013.10&ENSG00000252148.1	+	11995
chr2	201176687	201182873	ENSG00000003402.21&ENSG00000234431.2&ENSG00000238829.1	+	6186
chr2	201480845	201487421	ENSG00000155754.15	-	6576
chr2	201480846	201487422	ENSG00000082146.13&ENSG00000202008.1	+	6576
chr2	202303661	202333440	ENSG00000055044.11&ENSG00000212309.1&ENSG00000212534.1&ENSG00000238317.2&ENSG00000271852.1	+	29779
chr2	202567751	202579951	ENSG00000204217.16&ENSG00000236047.1&ENSG00000289490.1	+	12200
chr2	203306026	203315391	ENSG00000119004.17&ENSG00000264041.2	+	9365
chr2	203738912	203761712	ENSG00000178562.18	+	22800
chr2	206086862	206114817	ENSG00000023228.14&ENSG00000237580.1	-	27955
chr2	206314427	206324027	ENSG00000204186.10	+	9600
chr2	206969474	206974474	ENSG00000144410.5	+	5000
chr2	208854503	208865903	ENSG00000144407.10&ENSG00000231896.1&ENSG00000232409.1	+	11400
chr2	216206303	216211405	ENSG00000079246.16	+	5102
chr2	216664436	216672106	ENSG00000115457.10	+	7670
chr2	217761290	217799588	ENSG00000079308.21&ENSG00000275458.1	-	38298
chr2	218405941	218416941	ENSG00000144579.8&ENSG00000199121.4	+	11000
chr2	218597080	218607856	ENSG00000144580.14	+	10776
chr2	218702716	218710836	ENSG00000163482.12	+	8120
chr2	222709930	222726458	ENSG00000124003.13	+	16528
chr2	223967714	223973314	ENSG00000135900.4	+	5600
chr2	224369698	224378698	ENSG00000124019.10	-	9000
chr2	226706112	226731312	ENSG00000169047.6	-	25200
chr2	227561217	227579417	ENSG00000173744.18&ENSG00000284092.1	+	18200
chr2	227667363	227683763	ENSG00000135917.16	-	16400
chr2	228841688	228850526	ENSG00000153823.19&ENSG00000253006.1	-	8838
chr2	229748437	229763837	ENSG00000153827.15	-	15400
chr2	230013119	230034983	ENSG00000153832.12&ENSG00000206725.1&ENSG00000231534.1	+	21864
chr2	230403732	230410701	ENSG00000185404.17	+	6969
chr2	231173116	231179516	ENSG00000173692.14&ENSG00000201574.1	+	6400
chr2	231376848	231388977	ENSG00000135931.19&ENSG00000237039.1&ENSG00000263641.1	+	12129
chr2	231713550	231732433	ENSG00000156973.14	-	18883
chr2	231713551	231732434	ENSG00000187514.17&ENSG00000277986.1&ENSG00000284378.1	+	18883
chr2	232682776	232688976	ENSG00000115468.13&ENSG00000244384.3	+	6200
chr2	234462126	234493041	ENSG00000188042.8	-	30915
chr2	237100474	237122911	ENSG00000198612.11	+	22437
chr2	237555322	237563166	ENSG00000115648.14&ENSG00000277842.1	+	7844
chr2	237567174	237574322	ENSG00000124839.13	-	7148
chr2	238910534	238919303	ENSG00000233608.4	+	8769
chr2	240633159	240639759	ENSG00000142330.20&ENSG00000178623.13	+	6600
chr2	241574131	241581923	ENSG00000176720.6	+	7792
chr2	241729478	241734603	ENSG00000168395.16	+	5125
chr2	241768816	241776823	ENSG00000180902.18	+	8007
chr20	397559	404359	ENSG00000101255.12	+	6800
chr20	727880	760080	ENSG00000101276.18	-	32200
chr20	1209076	1217876	ENSG00000125818.18&ENSG00000215388.3&ENSG00000215595.3&ENSG00000274269.1	+	8800
chr20	1393163	1442162	ENSG00000088833.18&ENSG00000196209.13	-	48999
chr20	2453116	2461634	ENSG00000088876.13&ENSG00000125835.20&ENSG00000256566.1	-	8518
chr20	2760108	2772108	ENSG00000088881.22	+	12000
chr20	2782074	2794074	ENSG00000088882.8	-	12000
chr20	2820283	2835314	ENSG00000132635.17	-	15031
chr20	3048250	3071621	ENSG00000125901.6	+	23371
chr20	3175473	3190350	ENSG00000198171.13	-	14877
chr20	3828838	3846800	ENSG00000125843.11&ENSG00000274949.1&ENSG00000275491.1	+	17962
chr20	3876123	3887290	ENSG00000088888.18	+	11167
chr20	4187747	4192933	ENSG00000088826.18	+	5186
chr20	4200030	4220630	ENSG00000171873.8	-	20600
chr20	5197887	5267687	ENSG00000101290.14	+	69800
chr20	5535888	5544439	ENSG00000125772.14	-	8551
chr20	6067896	6074845	ENSG00000101311.17	-	6949
chr20	6780246	6808446	ENSG00000125845.7	+	28200
chr20	7951746	7977346	ENSG00000125827.9	-	25600
chr20	13707322	13714322	ENSG00000089048.15	-	7000
chr20	16265304	16272104	ENSG00000089177.19	-	6800
chr20	17488305	17493905	ENSG00000125864.14&ENSG00000277373.1	-	5600
chr20	18188387	18202987	ENSG00000149474.15&ENSG00000232838.4	+	14600
chr20	18561415	18567348	ENSG00000101310.17	+	5933
chr20	18766644	18782425	ENSG00000125821.13&ENSG00000232388.5&ENSG00000243702.3&ENSG00000284776.1	+	15781
chr20	19722926	19729126	ENSG00000185052.13	+	6200
chr20	20002457	20017311	ENSG00000132669.14	+	14854
chr20	21246622	21252822	ENSG00000088970.16	+	6200
chr20	23040233	23045633	ENSG00000178726.7	-	5400
chr20	23072721	23079360	ENSG00000125810.10	-	6639
chr20	23591610	23602410	ENSG00000173335.5	-	10800
chr20	23619506	23626706	ENSG00000101439.9&ENSG00000270001.1	-	7200
chr20	24993321	25006230	ENSG00000154930.15	-	12909
chr20	31645005	31664452	ENSG00000171552.14	-	19447
chr20	31645006	31664453	ENSG00000131055.5	+	19447
chr20	32032180	32050589	ENSG00000101331.17	+	18409
chr20	32101856	32108256	ENSG00000101336.18	+	6400
chr20	32238658	32244258	ENSG00000101346.15&ENSG00000284125.1	+	5600
chr20	32335011	32355054	ENSG00000101350.8	+	20043
chr20	33023703	33028903	ENSG00000078898.7	+	5200
chr20	33650036	33655702	ENSG00000078699.22	+	5666
chr20	33686384	33702758	ENSG00000101417.12	-	16374
chr20	34540958	34546855	ENSG00000078747.17&ENSG00000125971.18&ENSG00000207997.1&ENSG00000231795.1&ENSG00000277558.1&ENSG00000289720.1	+	5897
chr20	34834461	34844720	ENSG00000131067.17	-	10259
chr20	35098164	35115364	ENSG00000088298.13&ENSG00000201151.1	-	17200
chr20	36646195	36651766	ENSG00000101079.21&ENSG00000202255.1	-	5571
chr20	36746089	36751791	ENSG00000149636.16	-	5702
chr20	36963749	36996349	ENSG00000080839.12&ENSG00000231241.1	-	32600
chr20	37241619	37249419	ENSG00000118705.18	+	7800
chr20	37317260	37328860	ENSG00000101363.13	+	11600
chr20	37406050	37444734	ENSG00000197122.13	+	38684
chr20	37457072	37492472	ENSG00000166619.15&ENSG00000276603.1	-	35400
chr20	37872129	37878529	ENSG00000132792.19	+	6400
chr20	37945350	37975157	ENSG00000132821.12	+	29807
chr20	37975480	37983007	ENSG00000101407.13	-	7527
chr20	38194103	38210503	ENSG00000149633.12&ENSG00000277829.1	-	16400
chr20	38651035	38675435	ENSG00000124143.11&ENSG00000182035.13&ENSG00000289012.1	+	24400
chr20	38772520	38798520	ENSG00000101442.10&ENSG00000199691.1	+	26000
chr20	39039723	39052523	ENSG00000101452.15&ENSG00000277581.1	+	12800
chr20	40678648	40685848	ENSG00000204103.4	-	7200
chr20	41396683	41402083	ENSG00000124177.16&ENSG00000235088.1&ENSG00000273951.1	-	5400
chr20	44073790	44106590	ENSG00000149596.7	-	32800
chr20	44280946	44302840	ENSG00000197296.6	-	21894
chr20	44280947	44302841	ENSG00000124194.17	+	21894
chr20	45080020	45091214	ENSG00000124134.9	-	11194
chr20	45080021	45091215	ENSG00000101109.13&ENSG00000252021.1	+	11194
chr20	45456934	45469754	ENSG00000124155.19&ENSG00000273555.1	+	12820
chr20	46129863	46148263	ENSG00000101017.15	+	18400
chr20	47188844	47206844	ENSG00000064655.19&ENSG00000226769.1&ENSG00000239783.1&ENSG00000264901.1	+	18000
chr20	49096959	49113339	ENSG00000124214.21	-	16380
chr20	49096960	49113340	ENSG00000124207.17	+	16380
chr20	49892241	49903391	ENSG00000158480.11	-	11150
chr20	49892242	49903392	ENSG00000197818.12&ENSG00000237788.1	+	11150
chr20	50877176	50888916	ENSG00000101126.18	-	11740
chr20	51562830	51596514	ENSG00000054793.14	-	33684
chr20	52008463	52051663	ENSG00000020256.20&ENSG00000233347.1	-	43200
chr20	56406362	56412113	ENSG00000101138.12	+	5751
chr20	56460387	56468586	ENSG00000087589.17	+	8199
chr20	56639283	56667431	ENSG00000087510.7	+	28148
chr20	57568121	57573721	ENSG00000124253.11	+	5600
chr20	58451100	58459101	ENSG00000198768.11	-	8001
chr20	58451101	58459102	ENSG00000124164.16	+	8001
chr20	59852727	59863564	ENSG00000196074.13	-	10837
chr20	59948680	59958424	ENSG00000196227.11	+	9744
chr20	61944269	61953469	ENSG00000130699.20&ENSG00000235018.1&ENSG00000284193.1	-	9200
chr20	62203568	62214961	ENSG00000101181.18	+	11393
chr20	62296213	62302094	ENSG00000130703.17	+	5881
chr20	63522205	63528001	ENSG00000101213.7	-	5796
chr20	63522206	63528002	ENSG00000125534.10	+	5796
chr20	64039961	64047582	ENSG00000203883.7	-	7621
chr20	64039962	64047583	ENSG00000196421.9	+	7621
chr21	14362753	14371115	ENSG00000155304.6	-	8362
chr21	15880064	15928297	ENSG00000155313.16	+	48233
chr21	25859935	25880535	ENSG00000142192.22&ENSG00000251972.1	-	20600
chr21	28998032	29004384	ENSG00000156253.7	-	6352
chr21	32044633	32080317	ENSG00000142149.9	+	35684
chr21	32393979	32402511	ENSG00000159079.19&ENSG00000242220.9&ENSG00000265590.10	-	8532
chr21	33359864	33380864	ENSG00000142166.15&ENSG00000226501.3	+	21000
chr21	33491715	33503931	ENSG00000159131.17&ENSG00000233956.1	-	12216
chr21	34718227	34723808	ENSG00000159212.13	+	5581
chr21	36016545	36034541	ENSG00000185917.14&ENSG00000230212.6	-	17996
chr21	37045635	37062846	ENSG00000185808.14	-	17211
chr21	41776072	41798225	ENSG00000141956.14&ENSG00000227698.1	-	22153
chr21	41978831	41986831	ENSG00000173276.14	-	8000
chr21	42297244	42311668	ENSG00000160179.19&ENSG00000223262.1	+	14424
chr21	42366534	42371887	ENSG00000160183.17	-	5353
chr21	42447684	42453484	ENSG00000160185.15	+	5800
chr21	42581440	42599281	ENSG00000160190.14&ENSG00000231867.1&ENSG00000239930.2	+	17841
chr21	42836476	42843094	ENSG00000160193.12	-	6618
chr21	43033931	43049531	ENSG00000160199.15	+	15600
chr21	43696079	43719095	ENSG00000160208.13	+	23016
chr21	43762307	43768321	ENSG00000160209.19	+	6014
chr21	44443081	44450987	ENSG00000142185.18&ENSG00000264452.1&ENSG00000266692.1	+	7906
chr21	44462196	44469930	ENSG00000160233.8	+	7734
chr21	44842585	44849585	ENSG00000183255.12	-	7000
chr21	45942454	45967854	ENSG00000183570.17&ENSG00000276633.1&ENSG00000280604.1	+	25400
chr21	46155578	46161148	ENSG00000160284.15	-	5570
chr21	46570014	46598604	ENSG00000160307.10	-	28590
chr22	16956807	16961936	ENSG00000215568.9	-	5129
chr22	17132104	17137511	ENSG00000069998.12	-	5407
chr22	17165446	17178790	ENSG00000093072.19&ENSG00000241832.1	-	13344
chr22	19868517	19875517	ENSG00000184470.21	-	7000
chr22	20408461	20416798	ENSG00000185252.19	+	8337
chr22	20891214	20899614	ENSG00000099940.12	+	8400
chr22	21451463	21461063	ENSG00000169635.10	+	9600
chr22	21644299	21650899	ENSG00000128228.5	+	6600
chr22	21744107	21759657	ENSG00000100030.15	-	15550
chr22	21885672	21919425	ENSG00000100034.14	-	33753
chr22	23720682	23738682	ENSG00000187792.5	-	18000
chr22	24189106	24201306	ENSG00000099994.11	+	12200
chr22	24528389	24540423	ENSG00000138867.17	-	12034
chr22	24528390	24540424	ENSG00000100024.15&ENSG00000228923.1	+	12034
chr22	24927577	24935098	ENSG00000206069.7	-	7521
chr22	24927578	24935099	ENSG00000167037.19	+	7521
chr22	26514567	26521996	ENSG00000128294.16&ENSG00000221760.1	-	7429
chr22	26630669	26638069	ENSG00000196431.4	+	7400
chr22	27817269	27851669	ENSG00000180957.19	-	34400
chr22	28789300	28794555	ENSG00000100219.17	-	5255
chr22	28789301	28794556	ENSG00000159873.10	+	5255
chr22	29300525	29306619	ENSG00000182944.18	+	6094
chr22	29319678	29327680	ENSG00000100280.17&ENSG00000239127.1&ENSG00000280968.1	-	8002
chr22	29491389	29505879	ENSG00000100296.14&ENSG00000184117.12&ENSG00000234208.1	-	14490
chr22	29491390	29505880	ENSG00000100285.10	+	14490
chr22	29770412	29788609	ENSG00000100325.15	-	18197
chr22	30276950	30285117	ENSG00000099992.16&ENSG00000239282.8&ENSG00000248751.6	-	8167
chr22	30326946	30331988	ENSG00000099995.19	-	5042
chr22	30627271	30635782	ENSG00000185339.10	+	8511
chr22	30674134	30693783	ENSG00000100036.13&ENSG00000288153.1	+	19649
chr22	32498828	32507820	ENSG00000185666.15&ENSG00000251890.1	-	8992
chr22	32498829	32507821	ENSG00000100225.18	+	8992
chr22	35347992	35365192	ENSG00000100284.22&ENSG00000266320.1	+	17200
chr22	35729483	35734883	ENSG00000128313.2	+	5400
chr22	36179384	36189124	ENSG00000100336.18	-	9740
chr22	36267529	36281280	ENSG00000100345.23&ENSG00000278420.1	-	13751
chr22	36267530	36281281	ENSG00000100342.22	+	13751
chr22	36454943	36467046	ENSG00000100348.10	-	12103
chr22	36481639	36487190	ENSG00000100350.16	-	5551
chr22	37457263	37469063	ENSG00000100060.18	-	11800
chr22	37776556	37805230	ENSG00000100101.15&ENSG00000100106.22&ENSG00000273899.5	+	28674
chr22	37825484	37830855	ENSG00000100124.15&ENSG00000207696.1&ENSG00000284197.1	-	5371
chr22	37825485	37830856	ENSG00000128310.3	+	5371
chr22	38281288	38290691	ENSG00000213923.13&ENSG00000229955.1&ENSG00000244627.6&ENSG00000283900.1&ENSG00000291015.1	-	9403
chr22	38807852	38818452	ENSG00000221890.6	-	10600
chr22	38854022	38861422	ENSG00000183741.12	-	7400
chr22	39033277	39040605	ENSG00000243811.12&ENSG00000244509.4&ENSG00000284554.2	+	7328
chr22	39104066	39120167	ENSG00000100307.13&ENSG00000226024.1	-	16101
chr22	39104067	39120168	ENSG00000100298.16	+	16101
chr22	39155944	39223359	ENSG00000100311.17	-	67415
chr22	39385575	39394975	ENSG00000100321.15&ENSG00000280216.1	+	9400
chr22	39522682	39529093	ENSG00000187051.9	-	6411
chr22	39973721	39994955	ENSG00000100351.17&ENSG00000225528.4	+	21234
chr22	40335808	40346462	ENSG00000100354.21	+	10654
chr22	40684938	40769630	ENSG00000100372.15&ENSG00000230769.1&ENSG00000266594.1	-	84692
chr22	40932815	40951348	ENSG00000196236.13&ENSG00000200683.1&ENSG00000273979.1	+	18533
chr22	41589870	41598028	ENSG00000100418.8	-	8158
chr22	41664047	41673933	ENSG00000100138.15&ENSG00000285531.1	-	9886
chr22	41664048	41673934	ENSG00000196419.13	+	9886
chr22	42369289	42380407	ENSG00000235568.7	-	11118
chr22	44486913	44492583	ENSG00000188636.4	-	5670
chr22	44862787	44881162	ENSG00000056487.16&ENSG00000230922.1	-	18375
chr22	45845307	45875933	ENSG00000130638.17&ENSG00000264160.1&ENSG00000280383.1	+	30626
chr22	47175699	47259367	ENSG00000054611.14	+	83668
chr22	49927540	49933198	ENSG00000184164.15	+	5658
chr22	49964071	49991811	ENSG00000188263.11	-	27740
chr22	49964072	49991812	ENSG00000198355.5&ENSG00000276753.1	+	27740
chr22	50180295	50185914	ENSG00000073150.14	+	5619
chr22	50494549	50502949	ENSG00000100258.18	-	8400
chr22	50613980	50622754	ENSG00000100299.18	-	8774
chr22	50613981	50622755	ENSG00000008735.14	+	8774
chr3	3691414	3700814	ENSG00000144455.14&ENSG00000229241.1&ENSG00000234325.1&ENSG00000286579.1	-	9400
chr3	4985323	5009723	ENSG00000134107.5	+	24400
chr3	5219958	5226758	ENSG00000134109.11	+	6800
chr3	9479239	9498361	ENSG00000156959.9	-	19122
chr3	9479240	9498362	ENSG00000168137.20	+	19122
chr3	9894349	9902613	ENSG00000171135.15	+	8264
chr3	10127190	10141779	ENSG00000254999.4	+	14589
chr3	11263557	11272310	ENSG00000196639.7&ENSG00000288969.1	+	8753
chr3	12434356	12484422	ENSG00000132170.24&ENSG00000225026.1	+	50066
chr3	12727928	12733528	ENSG00000088726.16	-	5600
chr3	13506424	13541624	ENSG00000163517.15	+	35200
chr3	13638422	13645222	ENSG00000163520.14	+	6800
chr3	14089870	14112077	ENSG00000163528.13	-	22207
chr3	15521750	15560699	ENSG00000131373.15	-	38949
chr3	19865672	19879472	ENSG00000163576.18&ENSG00000232953.1	-	13800
chr3	20154403	20160593	ENSG00000129810.15	-	6190
chr3	20154404	20160594	ENSG00000114166.8&ENSG00000266745.1	+	6190
chr3	21406507	21412218	ENSG00000151789.13	-	5711
chr3	24103237	24117153	ENSG00000151090.20&ENSG00000224822.1	-	13916
chr3	25794534	25811534	ENSG00000151093.8	+	17000
chr3	27082284	27106484	ENSG00000163491.17&ENSG00000207251.1&ENSG00000224237.1	-	24200
chr3	31637615	31657912	ENSG00000144645.16&ENSG00000251590.1	-	20297
chr3	31637616	31657913	ENSG00000163527.10	+	20297
chr3	32508324	32525974	ENSG00000144635.9	-	17650
chr3	32773875	32785647	ENSG00000182973.20&ENSG00000213842.2	+	11772
chr3	36548007	36559007	ENSG00000144681.11	+	11000
chr3	36976839	36985043	ENSG00000178567.8	-	8204
chr3	37366879	37381063	ENSG00000144674.19&ENSG00000222208.1&ENSG00000230409.3	+	14184
chr3	38255484	38265813	ENSG00000172939.9	+	10329
chr3	39397351	39406717	ENSG00000144659.13	+	9366
chr3	42537572	42547969	ENSG00000093183.14	-	10397
chr3	42537573	42547970	ENSG00000114812.13	+	10397
chr3	43067897	43079229	ENSG00000144647.7	-	11332
chr3	43067898	43079230	ENSG00000144648.16&ENSG00000144649.10&ENSG00000182983.15&ENSG00000232375.1&ENSG00000236459.1&ENSG00000240747.9&ENSG00000273291.5&ENSG00000273328.5&ENSG00000290317.1	+	11332
chr3	43734371	43775971	ENSG00000011198.10	+	41600
chr3	44409451	44417451	ENSG00000179152.20	+	8000
chr3	45036071	45044871	ENSG00000075914.13&ENSG00000163815.6	+	8800
chr3	46423590	46435645	ENSG00000012223.13	-	12055
chr3	46500949	46515385	ENSG00000163827.14	-	14436
chr3	47477125	47495640	ENSG00000163832.16	-	18515
chr3	49261315	49268596	ENSG00000114316.13&ENSG00000188315.8	-	7281
chr3	49346774	49357174	ENSG00000067560.14&ENSG00000233276.9&ENSG00000235908.1&ENSG00000290318.1	-	10400
chr3	49878202	49887002	ENSG00000164078.14	-	8800
chr3	50312380	50317790	ENSG00000068001.14&ENSG00000114383.10	-	5410
chr3	50601147	50606489	ENSG00000114737.16	-	5342
chr3	52069226	52075226	ENSG00000164087.8	-	6000
chr3	52423640	52433035	ENSG00000010319.7	-	9395
chr3	52423641	52433036	ENSG00000010318.22	+	9395
chr3	53197358	53224712	ENSG00000163931.17	-	27354
chr3	56714218	56727418	ENSG00000163947.12	-	13200
chr3	57080100	57089982	ENSG00000144730.19	-	9882
chr3	58295693	58306246	ENSG00000163686.15	+	10553
chr3	58324695	58329966	ENSG00000163684.12&ENSG00000255154.9	+	5271
chr3	65341525	65353525	ENSG00000151276.24&ENSG00000202071.1&ENSG00000203647.2&ENSG00000270059.1&ENSG00000272610.1	-	12000
chr3	69968336	69975936	ENSG00000187098.18	+	7600
chr3	70946093	70954693	ENSG00000114861.24&ENSG00000163412.13&ENSG00000221264.1&ENSG00000242094.1&ENSG00000285708.1&ENSG00000290077.1	-	8600
chr3	73376031	73382431	ENSG00000121440.15&ENSG00000239119.1	-	6400
chr3	81472703	81489703	ENSG00000114480.13&ENSG00000241319.1	-	17000
chr3	86868988	86876388	ENSG00000206538.9	-	7400
chr3	87993839	88005439	ENSG00000179097.7&ENSG00000221059.1&ENSG00000288780.1	+	11600
chr3	88168729	88191929	ENSG00000179021.10	+	23200
chr3	89482134	89487534	ENSG00000044524.11	+	5400
chr3	94131832	94144632	ENSG00000178694.10	+	12800
chr3	100325251	100334740	ENSG00000036054.13	+	9489
chr3	101566446	101574181	ENSG00000174173.7	+	7735
chr3	101861022	101868422	ENSG00000144802.11&ENSG00000144815.18	+	7400
chr3	105576900	105583100	ENSG00000170017.12	+	6200
chr3	105639661	105655461	ENSG00000114423.23	-	15800
chr3	108855005	108868805	ENSG00000163519.14	+	13800
chr3	112362812	112396648	ENSG00000091972.18&ENSG00000239482.6&ENSG00000283669.1	+	33836
chr3	112450766	112463966	ENSG00000186265.10	-	13200
chr3	112585578	112596797	ENSG00000091986.16	-	11219
chr3	112585579	112596798	ENSG00000138459.9	+	11219
chr3	113632997	113648385	ENSG00000176542.10	-	15388
chr3	113696645	113716458	ENSG00000121579.14&ENSG00000239280.1	-	19813
chr3	118892957	118900557	ENSG00000144847.13	-	7600
chr3	119205142	119211732	ENSG00000121578.13	-	6590
chr3	119420713	119428949	ENSG00000176142.13	-	8236
chr3	119420714	119428950	ENSG00000031081.11&ENSG00000242829.1	+	8236
chr3	119589945	119597876	ENSG00000144843.12	+	7931
chr3	119629811	119635527	ENSG00000144837.9	+	5716
chr3	121886526	121894402	ENSG00000145088.9	+	7876
chr3	121944187	121987323	ENSG00000145103.15	-	43136
chr3	122121139	122127339	ENSG00000114013.16	+	6200
chr3	122352991	122359591	ENSG00000160124.9	-	6600
chr3	122732199	122739999	ENSG00000169087.11	-	7800
chr3	122881139	122886942	ENSG00000138463.9	+	5803
chr3	123961407	123968521	ENSG00000065371.18	-	7114
chr3	124749273	124757073	ENSG00000114491.14&ENSG00000265981.1	+	7800
chr3	125990579	126006357	ENSG00000114544.17	-	15778
chr3	126475890	126481166	ENSG00000159650.9	-	5276
chr3	126960420	126973066	ENSG00000159685.11	+	12646
chr3	127037389	127047389	ENSG00000114554.12	+	10000
chr3	127542632	127571232	ENSG00000163870.16&ENSG00000275067.1&ENSG00000276083.1&ENSG00000282860.1	-	28600
chr3	127680925	127689062	ENSG00000074416.16	-	8137
chr3	127680926	127689063	ENSG00000114626.18	+	8137
chr3	129040742	129045764	ENSG00000114654.8	+	5022
chr3	129067853	129087569	ENSG00000172780.17&ENSG00000240682.10&ENSG00000261796.1	-	19716
chr3	129306185	129314771	ENSG00000184897.7	-	8586
chr3	129306186	129314772	ENSG00000183624.14	+	8586
chr3	131388830	131415230	ENSG00000198585.12	+	26400
chr3	132368302	132386523	ENSG00000014257.17	+	18221
chr3	132539032	132558139	ENSG00000138246.17	+	19107
chr3	133590260	133598175	ENSG00000163781.14	-	7915
chr3	138033654	138061990	ENSG00000158163.15&ENSG00000240668.1	-	28336
chr3	138033655	138061991	ENSG00000066405.13	+	28336
chr3	138116113	138123713	ENSG00000118017.4&ENSG00000286396.1	-	7600
chr3	138405534	138434587	ENSG00000158186.13	+	29053
chr3	138485754	138494344	ENSG00000114107.9	-	8590
chr3	138633376	138643875	ENSG00000158234.13	+	10499
chr3	138644693	138652698	ENSG00000051382.9	-	8005
chr3	141926549	141936708	ENSG00000069849.11	+	10159
chr3	141938546	141944428	ENSG00000114126.18&ENSG00000233597.3	-	5882
chr3	142807888	142814888	ENSG00000144935.17&ENSG00000251787.1	+	7000
chr3	143060725	143067725	ENSG00000163714.18&ENSG00000241570.8	+	7000
chr3	146506559	146515180	ENSG00000188313.13	-	8621
chr3	149357544	149369022	ENSG00000169908.12	-	11478
chr3	149503393	149517235	ENSG00000018408.15&ENSG00000241985.1	-	13842
chr3	150466421	150541998	ENSG00000120742.11	-	75577
chr3	150630436	150643436	ENSG00000198843.14	+	13000
chr3	153170627	153199701	ENSG00000181467.5	+	29074
chr3	154257826	154272546	ENSG00000174953.14	-	14720
chr3	154257827	154272547	ENSG00000114790.13	+	14720
chr3	155944020	155951020	ENSG00000163655.16&ENSG00000288032.1	+	7000
chr3	157046129	157057129	ENSG00000197980.14&ENSG00000222499.1&ENSG00000241879.1	+	11000
chr3	158829719	158841094	ENSG00000118855.21&ENSG00000240207.7&ENSG00000243675.1&ENSG00000271778.1	+	11375
chr3	160485772	160495007	ENSG00000186432.10&ENSG00000238741.1	-	9235
chr3	161253532	161324914	ENSG00000169251.13	+	71382
chr3	167653982	167683298	ENSG00000114209.15&ENSG00000241120.1	-	29316
chr3	167825569	167837569	ENSG00000163536.13	+	12000
chr3	169998373	170010373	ENSG00000008952.17	+	12000
chr3	170305977	170311577	ENSG00000163558.13&ENSG00000200118.1	+	5600
chr3	170882818	170888418	ENSG00000163577.8	-	5600
chr3	171577204	171600404	ENSG00000075651.17	-	23200
chr3	172401669	172423869	ENSG00000075420.13&ENSG00000243398.3	+	22200
chr3	172495908	172505508	ENSG00000121858.11	-	9600
chr3	172624849	172630249	ENSG00000144959.11	-	5400
chr3	175810548	175896948	ENSG00000177694.16&ENSG00000201452.1&ENSG00000201648.1&ENSG00000253020.2&ENSG00000264974.1	+	86400
chr3	177011066	177019340	ENSG00000177565.19&ENSG00000200882.1&ENSG00000201343.1	-	8274
chr3	182921937	182938074	ENSG00000043093.15&ENSG00000244346.1	-	16137
chr3	182985952	183015218	ENSG00000078070.14	-	29266
chr3	183684519	183694519	ENSG00000114796.16	+	10000
chr3	184194012	184205612	ENSG00000161204.12	+	11600
chr3	184309050	184314496	ENSG00000175166.17	+	5446
chr3	184688964	184710364	ENSG00000177383.5	-	21400
chr3	185052614	185071814	ENSG00000156931.16	+	19200
chr3	185633550	185643130	ENSG00000073792.16&ENSG00000265470.1	-	9580
chr3	185633551	185643131	ENSG00000163904.13&ENSG00000236489.1	+	9580
chr3	185905758	185914558	ENSG00000136527.19	-	8800
chr3	186528441	186538441	ENSG00000113838.13&ENSG00000213139.8	-	10000
chr3	187078553	187103953	ENSG00000073849.16	+	25400
chr3	187372076	187383102	ENSG00000136514.3	+	11026
chr3	187746028	187753028	ENSG00000285938.1	+	7000
chr3	189325304	189361704	ENSG00000188001.10	+	36400
chr3	191398659	191404459	ENSG00000152492.15	+	5800
chr3	193697811	193721411	ENSG00000198836.11&ENSG00000207370.1	+	23600
chr3	195062284	195068284	ENSG00000173950.16&ENSG00000244314.3&ENSG00000265333.1	-	6000
chr3	195504028	195514428	ENSG00000184203.8&ENSG00000252620.1	-	10400
chr3	195741122	195746765	ENSG00000145113.22	-	5643
chr3	195741123	195746766	ENSG00000176945.18&ENSG00000207650.1&ENSG00000215837.7&ENSG00000242086.8&ENSG00000283426.1	+	5643
chr3	196341714	196347662	ENSG00000163960.12&ENSG00000206644.1&ENSG00000241868.3	-	5948
chr3	196453054	196468783	ENSG00000163961.4	-	15729
chr3	196832647	196841447	ENSG00000180370.10	+	8800
chr3	197032560	197042560	ENSG00000075711.21&ENSG00000265850.1&ENSG00000289396.1	-	10000
chr4	540200	555600	ENSG00000174227.16	+	15400
chr4	1684312	1692731	ENSG00000163950.13	-	8419
chr4	1745171	1755171	ENSG00000013810.21	+	10000
chr4	2043964	2059328	ENSG00000243449.8	+	15364
chr4	2242275	2247432	ENSG00000123933.17&ENSG00000284276.1	-	5157
chr4	2262108	2269582	ENSG00000159733.14&ENSG00000239247.3	-	7474
chr4	2732572	2741648	ENSG00000168884.15	-	9076
chr4	2732573	2741649	ENSG00000063978.17&ENSG00000125386.16&ENSG00000206113.11&ENSG00000248399.1&ENSG00000290180.1	+	9076
chr4	3271738	3284938	ENSG00000188981.11	+	13200
chr4	5500994	5519194	ENSG00000152953.13	+	18200
chr4	6623362	6640092	ENSG00000013288.9	+	16730
chr4	6642729	6648696	ENSG00000179010.16	+	5967
chr4	6676755	6687449	ENSG00000170846.17	+	10694
chr4	7940295	7965310	ENSG00000163995.21&ENSG00000207807.1	-	25015
chr4	8241803	8257803	ENSG00000125089.18	+	16000
chr4	10416880	10439880	ENSG00000178163.8	-	23000
chr4	22330329	22345071	ENSG00000152990.14	-	14742
chr4	22819575	22833575	ENSG00000249948.7	+	14000
chr4	24502041	24517441	ENSG00000109606.13&ENSG00000207697.1&ENSG00000243005.3	-	15400
chr4	25108614	25120014	ENSG00000109618.13	-	11400
chr4	25279204	25312775	ENSG00000038210.14&ENSG00000271172.1&ENSG00000278135.1&ENSG00000281501.1	+	33571
chr4	25370383	25377264	ENSG00000168228.16	+	6881
chr4	25418498	25423498	ENSG00000053900.11	+	5000
chr4	25929813	25944813	ENSG00000250317.9	+	15000
chr4	26435131	26448931	ENSG00000168214.22	+	13800
chr4	26476196	26481396	ENSG00000163394.6	-	5200
chr4	38139175	38145975	ENSG00000065882.18&ENSG00000250254.2	+	6800
chr4	38701517	38717517	ENSG00000109787.13	+	16000
chr4	38945739	38954539	ENSG00000197712.12&ENSG00000207944.1	+	8800
chr4	39490555	39498755	ENSG00000109814.12	-	8200
chr4	39782791	39822863	ENSG00000121892.15&ENSG00000250568.1	-	40072
chr4	39782792	39822864	ENSG00000078140.14&ENSG00000243260.3	+	40072
chr4	40246967	40256567	ENSG00000168421.14	+	9600
chr4	41700044	41705244	ENSG00000064042.18&ENSG00000239627.3	+	5200
chr4	41960803	41981757	ENSG00000109133.13	+	20954
chr4	42090461	42105861	ENSG00000014824.14&ENSG00000249212.1	+	15400
chr4	47426447	47431961	ENSG00000163288.14	+	5514
chr4	47438958	47450787	ENSG00000169019.11	-	11829
chr4	48060993	48066393	ENSG00000074966.11&ENSG00000200269.1&ENSG00000283499.1	-	5400
chr4	48426201	48436601	ENSG00000109171.15	+	10400
chr4	48875219	48885019	ENSG00000145247.12	-	9800
chr4	52097299	52106699	ENSG00000163071.11	+	9400
chr4	52561760	52590960	ENSG00000109189.13	-	29200
chr4	52866834	52872982	ENSG00000184178.17&ENSG00000207385.1	-	6148
chr4	52866835	52872983	ENSG00000128045.7&ENSG00000199901.1&ENSG00000212490.1&ENSG00000212588.1&ENSG00000226950.8&ENSG00000250302.3&ENSG00000264585.1	+	6148
chr4	54740783	54759183	ENSG00000157404.17	+	18400
chr4	56330608	56338287	ENSG00000157426.14	-	7679
chr4	56388152	56393362	ENSG00000128059.8	-	5210
chr4	68497604	68508804	ENSG00000087128.10	+	11200
chr4	68628898	68646597	ENSG00000196620.10	-	17699
chr4	69112987	69125275	ENSG00000171234.14&ENSG00000248763.2	+	12288
chr4	69295050	69306470	ENSG00000135226.18	+	11420
chr4	69473565	69480165	ENSG00000156096.14&ENSG00000248886.2	-	6600
chr4	70251474	70257874	ENSG00000171209.4	+	6400
chr4	70690551	70701756	ENSG00000132467.4	+	11205
chr4	73043562	73052362	ENSG00000163626.17	-	8800
chr4	75446433	75479033	ENSG00000163743.14	-	32600
chr4	77040383	77047155	ENSG00000118816.11	-	6772
chr4	77040384	77047156	ENSG00000138758.12	+	6772
chr4	79877769	79901146	ENSG00000163297.18	-	23377
chr4	81413993	81426393	ENSG00000138670.19&ENSG00000248282.1&ENSG00000248448.2&ENSG00000248543.2	-	12400
chr4	82461177	82483171	ENSG00000145293.17	+	21994
chr4	82798795	82818509	ENSG00000138674.17&ENSG00000251022.6	-	19714
chr4	83248205	83261536	ENSG00000173085.15	-	13331
chr4	83399543	83407343	ENSG00000163312.11	-	7800
chr4	84651333	84668765	ENSG00000163625.17&ENSG00000239466.3&ENSG00000252062.1	-	17432
chr4	86815170	86823468	ENSG00000145283.8	-	8298
chr4	86815171	86823469	ENSG00000163629.13	+	8298
chr4	87141038	87160103	ENSG00000145332.14	-	19065
chr4	87141039	87160104	ENSG00000172493.23	+	19065
chr4	88077776	88090150	ENSG00000118777.12&ENSG00000221440.1&ENSG00000251285.2	-	12374
chr4	88077777	88090151	ENSG00000118762.8	+	12374
chr4	91605295	91611895	ENSG00000184305.16&ENSG00000251401.2&ENSG00000252087.1&ENSG00000279013.1	+	6600
chr4	94291291	94298535	ENSG00000163106.11	-	7244
chr4	94291292	94298536	ENSG00000163104.18	+	7244
chr4	94668227	94674827	ENSG00000163110.15	+	6600
chr4	98864076	98879276	ENSG00000151247.13&ENSG00000249055.1	-	15200
chr4	99870189	99878336	ENSG00000109270.13	-	8147
chr4	104463108	104468308	ENSG00000168772.12	-	5200
chr4	105326877	105369077	ENSG00000138777.20	-	42200
chr4	106025999	106041599	ENSG00000145348.17	-	15600
[truncated: 16,377 more rows]
[truncated: 11 more columns]
