# Supplementary material for: Downstream-of-gene (DoG) transcripts contribute to an imbalance in the cancer cell transcriptome
Source: Sci Adv. 2024 Jul 3;10(27):eadh9613. doi: 10.1126/sciadv.adh9613 (PMC11221514; doi:10.1126/sciadv.adh9613)
Supplement: Supplementary file 2 — Tables S1 to S8 [file sciadv.adh9613_tables_s1_to_s8.zip › adh9613_table_s2.xlsx]

## Sheet: Sheet1
BRCA (stage 1 vs. stage 2)						BRCA (stage 1 vs. stage 3)						BRCA (stage 2 vs. stage 3)						COAD (stage 1 vs. stage 2)						COAD (stage 1 vs. stage 3)						LIHC (stage 1 vs. stage 2)						LIHC (stage 1 vs. stage 3)						LIHC (stage 2 vs. stage 3)
Gene	log2FoldChange	pvalue	padj	symbol		Gene	log2FoldChange	pvalue	padj	symbol		Gene	log2FoldChange	pvalue	padj	symbol		Gene	log2FoldChange	pvalue	padj	symbol		Gene	log2FoldChange	pvalue	padj	symbol		Gene	log2FoldChange	pvalue	padj	symbol		Gene	log2FoldChange	pvalue	padj	symbol		Gene	log2FoldChange	pvalue	padj	symbol
ENSG00000126353	-3.29165	2.25975e-06	0.00161691	CCR7		ENSG00000186265	-4.92194	1.46403e-06	0.00121767	BTLA		ENSG00000112812	-3.39573	3.36635e-07	0.000206694	PRSS16		ENSG00000047230	-3.303	6.45497e-06	0.00145721	CTPS2		ENSG00000091972	-4.77622	2.38272e-07	0.000183469	CD200		ENSG00000134339	-5.10989	3.41997e-07	0.000162107	SAA2		ENSG00000237700	-6.13577	1.61015e-06	0.000604612	PRAMEF33		ENSG00000080511	-5.29658	1.30463e-07	3.96607e-05	RDH8
ENSG00000186526	-3.67861	4.48518e-06	0.00161691	CYP4F8		ENSG00000115165	-3.02375	4.64546e-06	0.00161043	CYTIP		ENSG00000158457	-2.16803	0.000317436	0.0389812	TSPAN33		ENSG00000078114	-4.29137	1.01274e-05	0.00181684	NEBL		ENSG00000177519	-5.34994	2.75746e-05	0.0106162	RPRM		ENSG00000112234	-1.53096	2.87231e-05	0.00453825	FBXL4		ENSG00000187545	-5.48471	2.67355e-05	0.00501959	PRAMEF10		ENSG00000137338	-3.81135	0.000139653	0.00747198	PGBD1
ENSG00000115165	-2.58947	6.00458e-05	0.0108233	CYTIP		ENSG00000089012	-3.92574	9.02427e-06	0.00234631	SIRPG		ENSG00000119523	-1.78902	0.000138412	0.0389812	ALG2		ENSG00000111145	-3.16759	3.22299e-05	0.00363795	ELK3		ENSG00000196228	-6.16124	7.89391e-05	0.0201594	SULT1C3		ENSG00000179930	-5.20634	7.81585e-05	0.00740943	ZNF648		ENSG00000223614	-7.17947	2.58773e-05	0.00501959	ZNF735		ENSG00000143970	-2.06631	0.00198397	0.0463943	ASXL2
ENSG00000185958	-1.23932	0.000181388	0.0118891	FAM186A		ENSG00000243811	-2.265	7.80466e-05	0.00901872	APOBEC3D		ENSG00000185634	-4.27686	0.00036124	0.0403275	SHC4		ENSG00000177733	-3.67747	0.000246223	0.0165054	HNRNPA0		ENSG00000198203	-3.11281	0.000179939	0.0245958	SULT1C2		ENSG00000163825	-2.67746	7.47727e-05	0.00740943	RTP3		ENSG00000267909	-5.42656	0.000118159	0.0147896	CCDC177		ENSG00000179930	6.31881	4.61719e-06	0.000701813	ZNF648
ENSG00000186265	-3.95119	8.47028e-05	0.0118891	BTLA		ENSG00000186526	-3.12123	9.10896e-05	0.00916435	CYP4F8		ENSG00000275342	-2.0234	0.000465733	0.04766	PRAG1		ENSG00000164930	-2.60139	0.000255898	0.0165054	FZD6		ENSG00000111145	-3.88367	0.000253849	0.0271014	ELK3		ENSG00000124003	-3.14154	0.0001231	0.00784243	MOGAT1		ENSG00000130612	-3.12252	0.000589004	0.0491491	CYP2G1P		ENSG00000134339	5.1166	8.71277e-06	0.000882894	SAA2
ENSG00000186051	-2.70053	0.000123707	0.0118891	TAL2		ENSG00000166211	-4.63721	0.000141741	0.00936948	SPIC		ENSG00000007129	4.47045	2.84422e-07	0.000206694	CEACAM21		ENSG00000171766	-3.68122	0.00036348	0.0218031	GATM		ENSG00000169347	6.88323	0.000104724	0.0201594	GP2		ENSG00000169252	-2.80712	0.000200444	0.0105567	ADRB2		ENSG00000273983	6.61988	1.29451e-07	9.72175e-05	H3C8		ENSG00000188582	3.34132	3.35565e-05	0.00255029	PAQR9
ENSG00000136250	-1.72798	0.000485411	0.0247084	AOAH		ENSG00000136250	-2.24694	0.000144146	0.00936948	AOAH		ENSG00000120051	4.46187	9.06695e-05	0.037114	CFAP58		ENSG00000083750	-2.45198	0.000386322	0.0218031	RRAGB		ENSG00000164484	3.23523	0.000191656	0.0245958	TMEM200A		ENSG00000169251	-1.6085	0.000260417	0.0123437	NMD3		ENSG00000135821	3.94804	3.74183e-05	0.00562023	GLUL		ENSG00000163825	3.44939	0.000172052	0.00747198	RTP3
ENSG00000166106	-2.96284	0.000846436	0.0339045	ADAMTS15		ENSG00000120280	-1.75582	0.000140518	0.00936948	TASL		ENSG00000203985	2.87763	0.000205391	0.0389812	LDLRAD1		ENSG00000188021	-1.84468	0.000439625	0.0233518	UBQLN2		ENSG00000146386	3.8966	0.000281573	0.0271014	ABRACL		ENSG00000237700	-5.90153	0.000321553	0.013856	PRAMEF33		ENSG00000121446	4.71606	0.000195346	0.0209578	RGSL1		ENSG00000171234	3.68986	0.00016235	0.00747198	UGT2B7
ENSG00000117724	2.39912	2.83225e-05	0.00680684	CENPF		ENSG00000198178	-3.64958	0.000245247	0.0129323	CLEC4C		ENSG00000178796	2.99294	0.000164169	0.0389812	RIIAD1		ENSG00000176971	-2.6736	0.000497469	0.0236429	FIBIN		ENSG00000144820	3.26877	0.000385007	0.0329395	ADGRG7		ENSG00000165471	-3.53352	0.000380503	0.0150299	MBL2		ENSG00000160190	1.87962	0.000287598	0.0269983	SLC37A1		ENSG00000135821	4.60575	0.000208036	0.00790537	GLUL
ENSG00000182795	3.73771	0.000154365	0.0118891	C1orf116		ENSG00000163519	-3.60553	0.000261133	0.0129323	TRAT1		ENSG00000135750	2.68676	0.000297603	0.0389812	KCNK1		ENSG00000148110	-1.64304	0.000480269	0.0236429	MFSD14B								ENSG00000181192	-1.73027	0.000601534	0.0219329	DHTKD1								ENSG00000165471	4.04037	0.000324343	0.0109556	MBL2
ENSG00000170312	2.09104	0.000171917	0.0118891	CDK1		ENSG00000146192	-2.37865	0.000250304	0.0129323	FGD2		ENSG00000134815	2.39983	0.000223831	0.0389812	DHX34		ENSG00000111605	-2.75306	0.000719424	0.032482	CPSF6								ENSG00000275152	-3.57489	0.000649551	0.0219919	CCL16								ENSG00000176209	6.30325	0.000403066	0.0122532	SMIM19
ENSG00000163811	1.52429	0.000158135	0.0118891	WDR43		ENSG00000110876	-1.89127	0.000440687	0.0188525	SELPLG		ENSG00000044524	3.16448	0.000261956	0.0389812	EPHA3		ENSG00000147166	-2.96112	0.000915979	0.0391322	ITGB1BP2								ENSG00000176046	-2.83659	0.000861796	0.0268671	NUPR1								ENSG00000169252	3.41675	0.00082402	0.0227729	ADRB2
ENSG00000165304	2.07417	0.00016169	0.0118891	MELK		ENSG00000050730	-2.31168	0.000748477	0.0268419	TNIP3								ENSG00000146386	4.69751	1.43918e-07	0.000129958	ABRACL								ENSG00000180875	-5.21138	0.00123287	0.0343754	GREM2								ENSG00000119938	2.43727	0.00158993	0.0402782	PPP1R3C
ENSG00000122952	1.35309	0.000295271	0.0163762	ZWINT		ENSG00000168685	-3.27677	0.000723457	0.0268419	IL7R								ENSG00000169347	8.9145	4.32917e-06	0.00145721	GP2								ENSG00000188868	-1.52321	0.00136444	0.0359303	ZNF563
ENSG00000138802	0.975638	0.000279005	0.0163762	SEC24B		ENSG00000204267	-2.72442	0.00083264	0.0288649	TAP2								ENSG00000235568	2.98417	5.86717e-06	0.00145721	NFAM1								ENSG00000188582	-3.46325	0.00148653	0.037085	PAQR9
ENSG00000121057	2.10125	0.000532237	0.0247084	AKAP1		ENSG00000107014	-2.34945	0.00105818	0.0333486	RLN2								ENSG00000170703	5.4628	1.2072e-05	0.00181684	TTLL6								ENSG00000196600	-2.76154	0.00162707	0.0385616	SLC22A25
ENSG00000146918	1.08541	0.000548313	0.0247084	NCAPG2		ENSG00000096996	-1.83861	0.00164239	0.0480317	IL12RB1								ENSG00000160188	4.49305	2.26626e-05	0.00292348	RSPH1								ENSG00000134716	-2.47043	0.00201457	0.0410872	CYP2J2
ENSG00000155096	1.51754	0.000702618	0.0297993	AZIN1		ENSG00000111707	2.04381	2.34167e-06	0.00121767	SUDS3								ENSG00000179546	4.08747	0.000224751	0.0165054	HTR1D								ENSG00000223614	-6.09635	0.00206647	0.0410872	ZNF735
						ENSG00000171532	2.97469	2.81295e-05	0.00585093	NEUROD2								ENSG00000167291	2.59111	0.000253331	0.0165054	TBC1D16								ENSG00000120907	-3.82207	0.00194876	0.0410872	ADRA1A
						ENSG00000148719	2.11215	4.41303e-05	0.00756609	DNAJB12								ENSG00000105647	2.36732	0.000205629	0.0165054	PIK3R2								ENSG00000151224	-2.82279	0.00218479	0.0414235	MAT1A
						ENSG00000198169	1.70747	5.09256e-05	0.00756609	ZNF251								ENSG00000144820	2.75924	0.000215858	0.0165054	ADGRG7								ENSG00000002933	-4.31794	0.002279	0.041548	TMEM176A
						ENSG00000131668	3.49548	6.29149e-05	0.00817893	BARX1								ENSG00000103313	2.41004	0.000953387	0.0391322	MEFV								ENSG00000169347	5.97995	5.08083e-06	0.00120416	GP2
						ENSG00000170312	2.125	9.69306e-05	0.00916435	CDK1																				ENSG00000146733	2.38655	0.000132362	0.00784243	PSPH
						ENSG00000117724	2.29551	0.000136988	0.00936948	CENPF																				ENSG00000169306	3.6689	0.000127711	0.00784243	IL1RAPL1
						ENSG00000049130	2.2788	0.000122272	0.00936948	KITLG																				ENSG00000143970	1.76643	0.000906905	0.0268671	ASXL2
						ENSG00000171848	2.88965	0.000228302	0.0129323	RRM2																				ENSG00000138622	3.72783	0.00208036	0.0410872	HCN4
						ENSG00000120963	1.96326	0.00025267	0.0129323	ZNF706
						ENSG00000044524	3.2622	0.000313495	0.0148197	EPHA3
						ENSG00000163931	2.85798	0.00042886	0.0188525	TKT
						ENSG00000164933	1.64014	0.000453185	0.0188525	SLC25A32
						ENSG00000071189	1.47571	0.00064451	0.0257804	SNX13
						ENSG00000183734	2.31748	0.000730724	0.0268419	ASCL2
						ENSG00000073605	2.46664	0.00102163	0.0332029	GSDMB
						ENSG00000120526	2.5171	0.0010174	0.0332029	NUDCD1
						ENSG00000120051	4.98221	0.00155898	0.0476866	CFAP58
						ENSG00000089048	1.27993	0.00166263	0.0480317	ESF1
