# Supplementary material for: Downstream-of-gene (DoG) transcripts contribute to an imbalance in the cancer cell transcriptome
Source: Sci Adv. 2024 Jul 3;10(27):eadh9613. doi: 10.1126/sciadv.adh9613 (PMC11221514; doi:10.1126/sciadv.adh9613)
Supplement: Supplementary file 2 — Tables S1 to S8 [file sciadv.adh9613_tables_s1_to_s8.zip › adh9613_table_s3.xlsx]

## Sheet: Sheet1
DoGs identified in Normal Colon (NT)
chr	start	end	DoG host genes	Strand	DoG extension strength
GL000218.1	29067	51867	ENSG00000278384.1	-	22800
GL000219.1	33624	54224	ENSG00000273748.1	-	20600
chr1	939003	944203	ENSG00000188976.11	-	5200
chr1	944575	960585	ENSG00000187634.13	+	16010
chr1	1292029	1308598	ENSG00000162572.21	+	16569
chr1	1311677	1324757	ENSG00000169972.13	+	13080
chr1	1324686	1335276	ENSG00000107404.21&ENSG00000284372.1	-	10590
chr1	1335314	1378667	ENSG00000169962.5	+	43353
chr1	1502778	1534778	ENSG00000205090.9	-	32000
chr1	1635263	1659326	ENSG00000189409.14	+	24063
chr1	2391706	2403964	ENSG00000157911.11	-	12258
chr1	2405442	2425981	ENSG00000157916.20	+	20539
chr1	2497937	2508537	ENSG00000157881.16	-	10600
chr1	2505532	2530065	ENSG00000149527.18	+	24533
chr1	2557030	2590639	ENSG00000142606.16	-	33609
chr1	3424351	3487951	ENSG00000162591.17&ENSG00000207776.1	-	63600
chr1	3481113	3487247	ENSG00000130762.15	+	6134
chr1	3624785	3630767	ENSG00000116213.16	-	5982
chr1	3630127	3652517	ENSG00000158109.15	+	22390
chr1	3770359	3778559	ENSG00000130764.10	-	8200
chr1	3775982	3782816	ENSG00000235169.11	+	6834
chr1	5992472	6101787	ENSG00000116251.11&ENSG00000116254.18&ENSG00000226944.1&ENSG00000285629.1	-	109315
chr1	6209388	6221193	ENSG00000116237.16	-	11805
chr1	6221299	6234693	ENSG00000158286.13	+	13394
chr1	6245578	6393556	ENSG00000173673.9	+	147978
chr1	6447005	6460786	ENSG00000215788.11	-	13781
chr1	6568524	6590724	ENSG00000162413.17	-	22200
chr1	6589280	6613732	ENSG00000204859.13	+	24452
chr1	6614606	6634168	ENSG00000007923.17	-	19562
chr1	7827341	7843083	ENSG00000049247.14	-	15742
chr1	9369532	9389732	ENSG00000171621.14	+	20200
chr1	9687582	9728926	ENSG00000171603.18	-	41344
chr1	9729114	9780823	ENSG00000171608.18	+	51709
chr1	10381603	10395417	ENSG00000054523.20&ENSG00000199562.1&ENSG00000264501.2&ENSG00000264881.1	+	13814
chr1	10441922	10456522	ENSG00000160049.12	-	14600
chr1	10452153	10458556	ENSG00000175279.22&ENSG00000241563.4&ENSG00000251503.8	+	6403
chr1	10616451	10636604	ENSG00000130940.15	-	20153
chr1	10630758	10639242	ENSG00000142655.13&ENSG00000243267.3	+	8484
chr1	11006409	11022009	ENSG00000009724.18	-	15600
chr1	11060019	11066618	ENSG00000171824.14	-	6599
chr1	11195981	11226255	ENSG00000171819.5	+	30274
chr1	11789585	11806097	ENSG00000215910.8	+	16512
chr1	11806454	11845709	ENSG00000175206.11	-	39255
chr1	12512047	12517047	ENSG00000048707.15&ENSG00000239149.1	+	5000
chr1	15118043	15152533	ENSG00000189337.17	+	34490
chr1	15491395	15526814	ENSG00000142615.8&ENSG00000215704.10	+	35419
chr1	15565955	15571699	ENSG00000116771.6	-	5744
chr1	15917907	15941869	ENSG00000116809.12	-	23962
chr1	15940456	15969633	ENSG00000065526.13	+	29177
chr1	16241397	16246840	ENSG00000037637.11	-	5443
chr1	16369529	16387117	ENSG00000187144.11	-	17588
chr1	16398145	16404145	ENSG00000055070.17	+	6000
chr1	16904775	16974502	ENSG00000117122.14	-	69727
chr1	19210265	19215660	ENSG00000127463.16	-	5395
chr1	19260128	19297081	ENSG00000053372.5	+	36953
chr1	19312143	19338775	ENSG00000077549.19	-	26632
chr1	19676840	19682240	ENSG00000162542.14	-	5400
chr1	19680966	19814368	ENSG00000158748.4	+	133402
chr1	19808229	19814029	ENSG00000178828.7	-	5800
chr1	20151453	20161253	ENSG00000187980.7	-	9800
chr1	20628857	20642657	ENSG00000117242.7&ENSG00000244038.11	-	13800
chr1	20651511	20672911	ENSG00000158828.8&ENSG00000284005.1	+	21400
chr1	21669356	21678298	ENSG00000090686.16	-	8942
chr1	21813444	21822244	ENSG00000142798.20	-	8800
chr1	21825225	21908099	ENSG00000187942.12	+	82874
chr1	22068826	22117313	ENSG00000162552.15	-	48487
chr1	22101360	22142851	ENSG00000070831.18&ENSG00000142789.20&ENSG00000201273.1&ENSG00000201919.1&ENSG00000218510.9&ENSG00000219073.8&ENSG00000230068.2&ENSG00000273610.1&ENSG00000278124.1&ENSG00000285794.1&ENSG00000285959.1&ENSG00000289694.1	+	41491
chr1	23083689	23140326	ENSG00000004487.18&ENSG00000263793.1	+	56637
chr1	23287487	23303771	ENSG00000125944.21	-	16284
chr1	23696835	23743449	ENSG00000142676.14	+	46614
chr1	23762059	23778419	ENSG00000011007.13	+	16360
chr1	23795539	23882739	ENSG00000011009.11	+	87200
chr1	23956147	23964347	ENSG00000188529.15	-	8200
chr1	23963462	23991262	ENSG00000189266.13	+	27800
chr1	24364482	24372282	ENSG00000158055.17&ENSG00000230023.2	+	7800
chr1	25232501	25242249	ENSG00000117616.18&ENSG00000224183.1&ENSG00000259984.1&ENSG00000261349.1	-	9748
chr1	25330445	25338318	ENSG00000187010.21	+	7873
chr1	25338212	25362249	ENSG00000188672.19	-	24037
chr1	26263397	26281328	ENSG00000158062.21	-	17931
chr1	26281522	26315322	ENSG00000142669.15	+	33800
chr1	26476642	26493642	ENSG00000198830.11	+	17000
chr1	26913974	26949562	ENSG00000175707.10	-	35588
chr1	26946871	26965071	ENSG00000090273.14	+	18200
chr1	26987220	27005020	ENSG00000158246.8	-	17800
chr1	27000886	27013886	ENSG00000253368.4	+	13000
chr1	27255566	27355184	ENSG00000142733.18	-	99618
chr1	27353937	27375337	ENSG00000142765.18	+	21400
chr1	27393630	27404230	ENSG00000158195.11	-	10600
chr1	27395814	27457199	ENSG00000181773.7	+	61385
chr1	27516835	27534035	ENSG00000126705.15	-	17200
chr1	27859724	27891524	ENSG00000117748.10	-	31800
chr1	27886685	27922285	ENSG00000130775.16	+	35600
chr1	27960192	27970344	ENSG00000158161.16&ENSG00000238231.2&ENSG00000240750.3	-	10152
chr1	27968093	28109740	ENSG00000158156.9	+	141647
chr1	28578545	28584345	ENSG00000180098.9	+	5800
chr1	28769775	28774975	ENSG00000198492.16	+	5200
chr1	28982607	29119429	ENSG00000253304.2	-	136822
chr1	29120046	29133246	ENSG00000159023.23&ENSG00000206704.1&ENSG00000277958.1	+	13200
chr1	31364953	31384753	ENSG00000121766.16	+	19800
chr1	31434680	31439880	ENSG00000168528.12	+	5200
chr1	31616666	31629866	ENSG00000162517.13	-	13200
chr1	32060850	32072032	ENSG00000121774.18	+	11182
chr1	32206813	32214472	ENSG00000160055.20	-	7659
chr1	32286560	32333839	ENSG00000175130.7	-	47279
chr1	32350662	32361270	ENSG00000225828.2	-	10608
chr1	32364312	32418112	ENSG00000162526.7	+	53800
chr1	32516572	32600172	ENSG00000176261.16	-	83600
chr1	32605941	32611941	ENSG00000160062.15&ENSG00000254553.1&ENSG00000273274.2	+	6000
chr1	32650902	32679906	ENSG00000162520.15	-	29004
chr1	32686211	32704611	ENSG00000162521.19	+	18400
chr1	32725236	32775237	ENSG00000134684.13	-	50001
chr1	32774970	32816768	ENSG00000162522.11	+	41798
chr1	32818030	32862268	ENSG00000160097.20	-	44238
chr1	34795747	34850695	ENSG00000187513.9	+	54948
chr1	35366076	35393883	ENSG00000142687.19	-	27807
chr1	35422058	35509743	ENSG00000146463.12&ENSG00000201542.1&ENSG00000229994.1&ENSG00000278702.1	+	87685
chr1	35567274	35573315	ENSG00000020129.16	+	6041
chr1	35582141	35599541	ENSG00000126067.12	-	17400
chr1	36084439	36095239	ENSG00000171812.13	-	10800
chr1	36093932	36103132	ENSG00000116863.11	+	9200
chr1	36242155	36322030	ENSG00000142694.7	-	79875
chr1	36385923	36391238	ENSG00000181817.6	-	5315
chr1	36410427	36415827	ENSG00000116885.18&ENSG00000201448.1	-	5400
chr1	37474431	37489993	ENSG00000163875.16&ENSG00000263675.1	-	15562
chr1	37484377	37522577	ENSG00000163874.11&ENSG00000283724.1	+	38200
chr1	37554292	37566816	ENSG00000134697.13	-	12524
chr1	37566857	37596127	ENSG00000163879.11	+	29270
chr1	37692248	37713880	ENSG00000183317.17&ENSG00000200421.1	-	21632
chr1	37709719	37776671	ENSG00000134690.11	+	66952
chr1	37801137	37806980	ENSG00000185090.15	+	5843
chr1	37809454	37840987	ENSG00000197982.14	+	31533
chr1	37990074	37996770	ENSG00000183386.10	-	6696
chr1	39529869	39565053	ENSG00000183682.8&ENSG00000237624.1	+	35184
chr1	39607035	39623435	ENSG00000163909.8	-	16400
chr1	39730782	39757182	ENSG00000116985.12&ENSG00000198754.5	-	26400
chr1	39763914	39779970	ENSG00000084072.17&ENSG00000225333.6&ENSG00000289711.1	+	16056
chr1	39830910	39838110	ENSG00000043514.17&ENSG00000202222.1	-	7200
chr1	40072649	40099849	ENSG00000131236.18	+	27200
chr1	40496343	40508742	ENSG00000187815.10	+	12399
chr1	40516038	40522038	ENSG00000164002.12	+	6000
chr1	40958989	41015589	ENSG00000171790.16	-	56600
chr1	42703805	42727005	ENSG00000065978.19	+	23200
chr1	43270935	43281877	ENSG00000253313.6	-	10942
chr1	43274002	43289802	ENSG00000179178.11	+	15800
chr1	43368073	43383917	ENSG00000159479.17	-	15844
chr1	43623666	43630466	ENSG00000142949.17	+	6800
chr1	43937240	43946951	ENSG00000117407.17	+	9711
chr1	43974820	43991500	ENSG00000196517.13	-	16680
chr1	43996528	44030415	ENSG00000159214.13	+	33887
chr1	44205870	44221070	ENSG00000117419.16&ENSG00000233602.1	-	15200
chr1	44220681	44390723	ENSG00000178028.14	+	170042
chr1	44630038	44635238	ENSG00000126106.14	-	5200
chr1	44651724	44674693	ENSG00000187147.18&ENSG00000263381.1	+	22969
chr1	44778779	44792379	ENSG00000142937.12&ENSG00000200913.1&ENSG00000202031.1&ENSG00000207421.1&ENSG00000264294.1&ENSG00000281859.1	+	13600
chr1	44796693	44805893	ENSG00000188396.4	-	9200
chr1	44807350	44819844	ENSG00000117425.14&ENSG00000202444.1	-	12494
chr1	44844081	44850522	ENSG00000070785.17	-	6441
chr1	45011323	45016399	ENSG00000162415.7&ENSG00000234315.1	-	5076
chr1	45015575	45303911	ENSG00000126088.14	+	288336
chr1	45328710	45340053	ENSG00000186603.7	+	11343
chr1	45343973	45415021	ENSG00000132773.12	+	71048
chr1	45500078	45510914	ENSG00000117450.15	-	10836
chr1	45513382	45525382	ENSG00000132763.15	+	12000
chr1	45605729	45620044	ENSG00000159588.15	-	14315
chr1	45618904	45688182	ENSG00000132780.17	+	69278
chr1	45688112	45694324	ENSG00000197429.11&ENSG00000230896.1	-	6212
chr1	45694436	45757436	ENSG00000159596.7	+	63000
chr1	45847593	46040140	ENSG00000117461.15&ENSG00000250719.2&ENSG00000278139.1	-	192547
chr1	46036122	46046819	ENSG00000086015.23	+	10697
chr1	46176487	46188683	ENSG00000085998.15	-	12196
chr1	46221256	46229256	ENSG00000171357.6	+	8000
chr1	46278480	46303699	ENSG00000085999.13	+	25219
chr1	46413848	46425848	ENSG00000117480.16	+	12000
chr1	47394866	47416286	ENSG00000162368.15	+	21420
chr1	47418052	47438045	ENSG00000186790.6	+	19993
chr1	47440691	47461691	ENSG00000186564.6	+	21000
chr1	48248644	48344210	ENSG00000117834.13	+	95566
chr1	51266073	51287258	ENSG00000085831.16	-	21185
chr1	51273447	51329655	ENSG00000123091.5	+	56208
chr1	51345115	51354263	ENSG00000085832.18	-	9148
chr1	51724895	51789191	ENSG00000078618.23&ENSG00000283899.1	-	64296
chr1	52090716	52097316	ENSG00000134717.18	+	6600
chr1	52252772	52345723	ENSG00000154222.15	-	92951
chr1	52420836	52554819	ENSG00000134748.13	+	133983
chr1	52894998	52920423	ENSG00000203995.10	+	25425
chr1	53051698	53060498	ENSG00000116171.19&ENSG00000226147.1&ENSG00000264834.1&ENSG00000265815.1&ENSG00000266188.1	+	8800
chr1	53085501	53093901	ENSG00000174348.14	+	8400
chr1	53214197	53220664	ENSG00000157184.7	+	6467
chr1	53911086	53946086	ENSG00000211452.12	+	35000
chr1	54200072	54225432	ENSG00000157216.17	-	25360
chr1	54517258	54609181	ENSG00000162391.12&ENSG00000230728.1	-	91923
chr1	55029759	55066359	ENSG00000162402.15	-	36600
chr1	55064852	55217646	ENSG00000169174.11	+	152794
chr1	56693589	56718789	ENSG00000187889.13	-	25200
chr1	59880708	59893308	ENSG00000134716.11	-	12600
chr1	62423098	62454298	ENSG00000116641.18&ENSG00000213703.2	-	31200
chr1	62451804	62530637	ENSG00000162607.13	+	78833
chr1	63361178	63440770	ENSG00000142856.17&ENSG00000251720.1&ENSG00000264271.2&ENSG00000274199.1&ENSG00000275823.1&ENSG00000276884.1&ENSG00000277565.1&ENSG00000277689.1&ENSG00000278287.1	-	79592
chr1	63438553	63487958	ENSG00000088035.18	+	49405
chr1	64437223	64833223	ENSG00000162434.14&ENSG00000185031.6&ENSG00000199135.1&ENSG00000212257.1&ENSG00000226891.9&ENSG00000265996.1&ENSG00000272506.1	-	396000
chr1	64833232	64918444	ENSG00000162437.15	+	85212
chr1	66988619	67100019	ENSG00000198160.15&ENSG00000289394.1	+	111400
chr1	67364810	67407810	ENSG00000142864.15	-	43000
chr1	67398724	67417215	ENSG00000081985.14	+	18491
chr1	70139405	70144805	ENSG00000066557.6&ENSG00000244389.3	-	5400
chr1	70151945	70205683	ENSG00000033122.21&ENSG00000229359.2&ENSG00000240692.3	+	53738
chr1	70439851	70445072	ENSG00000116761.12&ENSG00000278636.1	+	5221
chr1	71047815	71063291	ENSG00000132485.14&ENSG00000207721.1	-	15476
chr1	74699482	74705482	ENSG00000116791.14	-	6000
chr1	77553816	77562416	ENSG00000036549.13	-	8600
chr1	77559966	77614870	ENSG00000154027.19&ENSG00000251767.1	+	54904
chr1	77889538	77944055	ENSG00000162613.18	-	54517
chr1	77943895	77979176	ENSG00000162614.19	+	35281
chr1	78138444	78229600	ENSG00000137960.6&ENSG00000162616.9&ENSG00000213560.4	+	91156
chr1	84238498	84244298	ENSG00000142875.20&ENSG00000213540.3	+	5800
chr1	84474123	84498323	ENSG00000117151.13&ENSG00000174021.12&ENSG00000285851.1	-	24200
chr1	84498352	84506301	ENSG00000117133.11	+	7949
chr1	84567379	84574115	ENSG00000122432.19	+	6736
chr1	85638817	85649417	ENSG00000117174.11	-	10600
chr1	86341824	86346824	ENSG00000122417.16&ENSG00000278281.1	-	5000
chr1	86500259	86507859	ENSG00000016490.16	+	7600
chr1	88836255	88842855	ENSG00000065243.20&ENSG00000207234.1&ENSG00000241975.1	+	6600
chr1	88992959	89006679	ENSG00000117226.12&ENSG00000202385.1	-	13720
chr1	89029482	89051882	ENSG00000117228.11	-	22400
chr1	89597861	89629726	ENSG00000197147.15&ENSG00000288629.1	+	31865
chr1	90035533	90044733	ENSG00000162664.17	+	9200
chr1	90893611	90915298	ENSG00000122482.22	-	21687
chr1	92245813	92299060	ENSG00000203910.9	+	53247
chr1	93040342	93149742	ENSG00000117500.13	-	109400
chr1	93139079	93179920	ENSG00000143033.18	+	40841
chr1	93278730	93345908	ENSG00000122483.18	+	67178
chr1	93369493	93385712	ENSG00000117505.13	+	16219
chr1	93488451	93561741	ENSG00000137936.18	-	73290
chr1	93554661	93591967	ENSG00000137942.18	+	37306
chr1	94855425	94896949	ENSG00000117519.16	-	41524
chr1	94895246	94927362	ENSG00000143036.17	+	32116
chr1	96823738	96831938	ENSG00000117569.20	+	8200
chr1	100038041	100057990	ENSG00000156876.10&ENSG00000241073.1	-	19949
chr1	100083377	100099240	ENSG00000117620.15&ENSG00000156875.14&ENSG00000212248.1&ENSG00000283761.1	+	15863
chr1	100132954	100148448	ENSG00000122477.13	-	15494
chr1	100150496	100157096	ENSG00000122435.11	+	6600
chr1	100941994	100989623	ENSG00000117543.22	-	47629
chr1	108120043	108134043	ENSG00000085491.17	-	14000
chr1	108934545	108992283	ENSG00000121957.15	+	57738
chr1	109238182	109243582	ENSG00000031698.13	+	5400
chr1	109502932	109511932	ENSG00000174151.15	+	9000
chr1	109591639	109603091	ENSG00000134183.13	-	11452
chr1	109600195	109616105	ENSG00000065135.12&ENSG00000225113.1&ENSG00000284443.1	+	15910
chr1	109742280	109750080	ENSG00000198758.11	-	7800
chr1	109951470	110059870	ENSG00000156150.9	-	108400
chr1	110339170	110362851	ENSG00000168679.18	-	23681
chr1	110899922	110921722	ENSG00000143119.14	+	21800
chr1	111185104	111200772	ENSG00000134255.16	+	15668
chr1	111433067	111438638	ENSG00000116455.14&ENSG00000243960.1	-	5571
chr1	111462773	111473793	ENSG00000116459.11	+	11020
chr1	111650536	111680630	ENSG00000197852.12&ENSG00000284830.1	-	30094
chr1	111716691	111739580	ENSG00000116473.15	+	22889
chr1	111755823	111770662	ENSG00000171385.11&ENSG00000232558.1	-	14839
chr1	111775602	111909337	ENSG00000064703.13	+	133735
chr1	112530165	112619806	ENSG00000134245.18	+	89641
chr1	112700756	112715673	ENSG00000155363.19	+	14917
chr1	112890921	112911847	ENSG00000155380.13	-	20926
chr1	113576898	113696831	ENSG00000116793.16&ENSG00000232450.1	-	119933
chr1	113685923	113812380	ENSG00000081026.19&ENSG00000232499.2	+	126457
chr1	113871752	113876816	ENSG00000188761.13	-	5064
chr1	114560957	114567557	ENSG00000116752.6	-	6600
chr1	115022811	115048011	ENSG00000134198.10	-	25200
chr1	115622004	115700021	ENSG00000118729.12	-	78017
chr1	115698224	115797824	ENSG00000173218.15	+	99600
chr1	116410261	116424261	ENSG00000163399.16	+	14000
chr1	117036552	117060327	ENSG00000134256.13	+	23775
chr1	117059489	117111060	ENSG00000134253.10	-	51571
chr1	117107453	117125253	ENSG00000116830.12&ENSG00000215930.1	+	17800
chr1	117628389	117744189	ENSG00000183508.5	+	115800
chr1	117778505	117863485	ENSG00000196505.11	-	84980
chr1	117929620	117953590	ENSG00000155761.14	-	23970
chr1	119005616	119031216	ENSG00000116874.12&ENSG00000223575.2&ENSG00000236804.1	-	25600
chr1	119599270	119619377	ENSG00000143067.5	-	20107
chr1	120469676	120571121	ENSG00000270231.5	+	101445
chr1	145607857	145670852	ENSG00000174827.14	-	62995
chr1	145670650	145697850	ENSG00000117262.19	+	27200
chr1	145719068	145738868	ENSG00000265491.5	-	19800
chr1	145739288	145824054	ENSG00000117281.16	+	84766
chr1	145824094	145848522	ENSG00000131788.16&ENSG00000278549.1	-	24428
chr1	145848954	145862354	ENSG00000186364.12	+	13400
chr1	145983435	145992435	ENSG00000265972.6	-	9000
chr1	147295765	147301365	ENSG00000131778.20&ENSG00000180867.11&ENSG00000236806.1&ENSG00000237188.5	+	5600
chr1	147517874	147629652	ENSG00000162836.12	-	111778
chr1	147626216	147689257	ENSG00000116128.12&ENSG00000288626.1&ENSG00000289419.1	+	63041
chr1	147993592	148000792	ENSG00000188092.15	+	7200
chr1	149871259	149884459	ENSG00000184678.11	-	13200
chr1	150258599	150265399	ENSG00000117362.13	-	6800
chr1	150353233	150360633	ENSG00000117360.13	+	7400
chr1	150629611	150646230	ENSG00000143457.11	-	16619
chr1	150720894	150730079	ENSG00000163131.12	-	9185
chr1	150910783	150960583	ENSG00000143418.20	-	49800
chr1	150995634	151008421	ENSG00000143412.10	+	12787
chr1	151043771	151050971	ENSG00000197622.13	-	7200
chr1	151051986	151060398	ENSG00000143443.10	+	8412
chr1	151170296	151196296	ENSG00000163154.6&ENSG00000163156.12	+	26000
chr1	151281999	151291797	ENSG00000143393.17&ENSG00000265753.2	-	9798
chr1	151292176	151327950	ENSG00000143373.18	+	35774
chr1	151355904	151364304	ENSG00000143416.21	-	8400
chr1	151401937	151439001	ENSG00000159377.11	+	37064
chr1	151613362	151700058	ENSG00000159409.15	-	86696
chr1	151771334	151779734	ENSG00000143450.19&ENSG00000232937.1	+	8400
chr1	151831844	151837818	ENSG00000225556.2	-	5974
chr1	151841836	151847101	ENSG00000196407.12	-	5265
chr1	152207076	152212076	ENSG00000197915.7	-	5000
chr1	153525199	153534599	ENSG00000197956.10	-	9400
chr1	153646306	153651706	ENSG00000160679.13	+	5400
chr1	153661852	153676252	ENSG00000143553.11	+	14400
chr1	154548147	154553610	ENSG00000163239.12	+	5463
chr1	154580013	154645613	ENSG00000160716.6	+	65600
chr1	155002107	155018520	ENSG00000163354.15	-	16413
chr1	155018523	155024923	ENSG00000160685.14	+	6400
chr1	155119091	155139891	ENSG00000179085.8	-	20800
chr1	155184971	155194997	ENSG00000163462.19	+	10026
chr1	155229252	155234452	ENSG00000177628.16	-	5200
chr1	155278490	155289293	ENSG00000143627.19	-	10803
chr1	155324175	155335268	ENSG00000116539.14&ENSG00000207134.1&ENSG00000227773.1&ENSG00000283701.1	-	11093
chr1	155934412	155946851	ENSG00000116584.22&ENSG00000277817.1	-	12439
chr1	155943087	155978800	ENSG00000173080.6	+	35713
chr1	156053797	156072013	ENSG00000254726.3	-	18216
chr1	156070504	156079704	ENSG00000132698.15	+	9200
chr1	156140081	156147367	ENSG00000160789.24	+	7286
chr1	156192202	156243320	ENSG00000160781.17	-	51118
chr1	156243332	156282936	ENSG00000160783.19&ENSG00000242252.2&ENSG00000260238.6	+	39604
chr1	156293185	156298785	ENSG00000163472.19	+	5600
chr1	156713173	156721891	ENSG00000143319.17	-	8718
chr1	156728765	156737303	ENSG00000143314.12	-	8538
chr1	156736960	156750611	ENSG00000143303.12	+	13651
chr1	156769232	156806243	ENSG00000027869.12	-	37011
chr1	156800815	156815637	ENSG00000143294.15	+	14822
chr1	156928640	156934840	ENSG00000132694.19&ENSG00000211581.1&ENSG00000266160.2	-	6200
chr1	159055155	159088355	ENSG00000163565.20	+	33200
chr1	159206500	159213300	ENSG00000162706.13&ENSG00000213088.12&ENSG00000222552.1	+	6800
chr1	159824274	159834474	ENSG00000188004.11&ENSG00000212161.1&ENSG00000213085.10&ENSG00000243284.1&ENSG00000256029.6&ENSG00000266458.1	-	10200
chr1	159837492	159846692	ENSG00000158714.11	+	9200
chr1	159910553	159918107	ENSG00000158710.15	-	7554
chr1	160090563	160103163	ENSG00000162728.5	+	12600
chr1	160208868	160215715	ENSG00000132716.19&ENSG00000162735.19&ENSG00000224261.2&ENSG00000258465.8	-	6847
chr1	160215376	160261732	ENSG00000162734.13	+	46356
chr1	160807160	160830160	ENSG00000122223.13	-	23000
chr1	160981411	160995211	ENSG00000158769.18&ENSG00000215845.11&ENSG00000270149.5	-	13800
chr1	161100346	161118087	ENSG00000162755.14	+	17741
chr1	161125445	161152777	ENSG00000158793.14	+	27332
chr1	161166270	161171310	ENSG00000158850.15	-	5040
chr1	161179302	161184302	ENSG00000158859.10	-	5000
chr1	161223630	161229666	ENSG00000143257.12	-	6036
chr1	161285450	161310650	ENSG00000248485.2	+	25200
chr1	161309967	161364733	ENSG00000188931.4	-	54766
chr1	162317793	162373203	ENSG00000171722.13	-	55410
chr1	162601240	162631374	ENSG00000117143.14&ENSG00000272574.1	+	30134
chr1	165610816	165662216	ENSG00000143149.13&ENSG00000206990.1	-	51400
chr1	165661796	165671257	ENSG00000143198.13	+	9461
chr1	165911618	165924018	ENSG00000143179.16&ENSG00000283936.1	+	12400
chr1	166829310	166856510	ENSG00000152382.6	-	27200
chr1	166856359	166868749	ENSG00000143157.12	+	12390
chr1	166975539	167052836	ENSG00000143167.12&ENSG00000213068.3	-	77297
chr1	167022214	167052552	ENSG00000143194.13&ENSG00000200036.1	+	30338
chr1	167220587	167425027	ENSG00000198821.12&ENSG00000233411.1&ENSG00000273160.1	-	204440
chr1	168056421	168079542	ENSG00000143147.15	-	23121
chr1	168075843	168145043	ENSG00000143164.16&ENSG00000221545.1	+	69200
chr1	168253021	168280878	ENSG00000213064.10	+	27857
chr1	169112772	169132531	ENSG00000143156.14	-	19759
chr1	169367947	169394870	ENSG00000117477.13	-	26923
chr1	169794962	169849631	ENSG00000000457.14	-	54669
chr1	169854080	169859757	ENSG00000000460.17	+	5677
chr1	171342084	171347884	ENSG00000076258.10&ENSG00000285665.1	+	5800
chr1	173488815	173501015	ENSG00000117592.9	+	12200
chr1	173669850	173799550	ENSG00000120334.16	-	129700
chr1	173868881	173903800	ENSG00000117601.15	-	34919
chr1	174999622	175010789	ENSG00000120333.4&ENSG00000206659.1	-	11167
chr1	175012027	175025227	ENSG00000116161.18	+	13200
chr1	175921056	175944831	ENSG00000143207.21&ENSG00000252906.1	-	23775
chr1	178548889	178560914	ENSG00000213057.5&ENSG00000240021.10	+	12025
chr1	178753771	178849535	ENSG00000116194.13	-	95764
chr1	178921842	178928842	ENSG00000116191.19	+	7000
chr1	179035651	179099330	ENSG00000143322.22	-	63679
chr1	179098023	179137765	ENSG00000186283.14	+	39742
chr1	179920077	179926877	ENSG00000143337.19&ENSG00000264916.2	+	6800
chr1	180260253	180269653	ENSG00000230124.8&ENSG00000265435.1	-	9400
chr1	180278984	180434801	ENSG00000121454.6	+	155817
chr1	180890279	180897079	ENSG00000143324.14&ENSG00000283575.1	+	6800
chr1	180951614	180964512	ENSG00000135835.12	+	12898
chr1	182392205	182398117	ENSG00000203730.3	-	5912
chr1	182830384	182836184	ENSG00000135838.14	+	5800
chr1	183175437	183248237	ENSG00000157064.11	-	72800
chr1	183472895	183554461	ENSG00000116701.16	-	81566
chr1	183639475	183646275	ENSG00000173627.8	-	6800
chr1	183928532	183935132	ENSG00000143344.16&ENSG00000289581.1	+	6600
chr1	184629019	184656219	ENSG00000116667.15&ENSG00000230470.1&ENSG00000232036.2	+	27200
chr1	184765524	184790724	ENSG00000135842.17&ENSG00000252222.1	-	25200
chr1	185291781	185317780	ENSG00000116668.13&ENSG00000201421.1&ENSG00000238061.2&ENSG00000252612.1	+	25999
chr1	186314567	186375839	ENSG00000116690.13	+	61272
chr1	186375692	186443566	ENSG00000116703.14	-	67874
chr1	192994676	193012250	ENSG00000116750.14&ENSG00000238754.1	-	17574
chr1	193060079	193090866	ENSG00000023572.10	-	30787
chr1	193091777	193110377	ENSG00000116747.13	+	18600
chr1	193106113	193178730	ENSG00000162630.6	-	72617
chr1	193254815	193304746	ENSG00000134371.14&ENSG00000221680.1	+	49931
chr1	200933446	200969390	ENSG00000116852.15	-	35944
chr1	201469236	201483530	ENSG00000159176.14	-	14294
chr1	201829558	201896456	ENSG00000163431.13	-	66898
chr1	202127004	202133404	ENSG00000143862.8	-	6400
chr1	202133592	202168052	ENSG00000170075.10	+	34460
chr1	202527426	202590596	ENSG00000143858.12	-	63170
chr1	202592706	202604269	ENSG00000077157.23&ENSG00000232626.3	+	11563
chr1	202872482	202878282	ENSG00000183155.5	-	5800
chr1	203309602	203327002	ENSG00000159388.6	+	17400
chr1	204073964	204131062	ENSG00000143845.15	-	57098
chr1	204411886	204422628	ENSG00000133056.14	-	10742
chr1	204558120	204603036	ENSG00000198625.14	+	44916
chr1	204562520	204617170	ENSG00000170382.12	-	54650
chr1	205471356	205597556	ENSG00000158711.14	-	126200
chr1	205532793	205553193	ENSG00000117266.16	+	20400
chr1	205602918	205625484	ENSG00000174514.13&ENSG00000206762.1	+	22566
chr1	205691022	205712822	ENSG00000069275.13&ENSG00000201944.1	-	21800
chr1	205813747	205828025	ENSG00000162877.13	-	14278
chr1	206496889	206503949	ENSG00000263528.8&ENSG00000278465.1	+	7060
chr1	206589448	206623448	ENSG00000234981.1&ENSG00000266094.8&ENSG00000279946.1	+	34000
chr1	206734281	206750281	ENSG00000162889.11	+	16000
chr1	206923246	206928522	ENSG00000162896.6	-	5276
chr1	206946465	206957965	ENSG00000162897.16	-	11500
chr1	206970624	207018522	ENSG00000182795.13	-	47898
chr1	209613939	209675413	ENSG00000008118.10	+	61474
chr1	209744208	209779208	ENSG00000117595.13&ENSG00000162757.4&ENSG00000289700.1	-	35000
chr1	209782320	209821720	ENSG00000009790.15	+	39400
chr1	210463011	210676823	ENSG00000143473.14&ENSG00000224668.1&ENSG00000234233.1&ENSG00000283952.1&ENSG00000284376.1	-	213812
chr1	211374946	211382737	ENSG00000082512.15	+	7791
chr1	212331712	212363928	ENSG00000065600.13	-	32216
chr1	212361853	212419453	ENSG00000066027.12&ENSG00000201544.1&ENSG00000229832.1&ENSG00000230063.1	+	57600
chr1	212719953	212726153	ENSG00000117697.15	-	6200
chr1	212985982	212992182	ENSG00000174606.14	-	6200
chr1	212992037	213027837	ENSG00000143494.16	+	35800
chr1	214241372	214344172	ENSG00000152104.12&ENSG00000213036.3&ENSG00000228470.1	-	102800
chr1	214337131	214532196	ENSG00000143499.14	+	195065
chr1	215531291	215622891	ENSG00000042781.14&ENSG00000202498.1&ENSG00000226013.1	-	91600
chr1	215621807	215633407	ENSG00000136636.13	+	11600
chr1	220148041	220207619	ENSG00000067704.10	+	59578
chr1	222661511	222668013	ENSG00000186063.13	-	6502
chr1	222668007	222712554	ENSG00000154305.18	+	44547
chr1	222751004	222773404	ENSG00000197520.11&ENSG00000289880.1	+	22400
chr1	223665722	223779893	ENSG00000143514.18	-	114171
chr1	223776018	223846082	ENSG00000162909.18	+	70064
chr1	225369102	225401502	ENSG00000143815.15	-	32400
chr1	225399292	225465022	ENSG00000185842.16	+	65730
chr1	225467771	225486765	ENSG00000154380.19	-	18994
chr1	225845563	225941563	ENSG00000143819.13	+	96000
chr1	226132679	226144679	ENSG00000182827.9	-	12000
chr1	226348610	226360210	ENSG00000143799.14	-	11600
chr1	226609230	226668898	ENSG00000203685.11	+	59668
chr1	226626690	226631690	ENSG00000143772.11&ENSG00000228382.3	-	5000
chr1	227725225	227730425	ENSG00000081692.13	-	5200
chr1	228076549	228100726	ENSG00000143793.13	-	24177
chr1	228099212	228104812	ENSG00000143761.17&ENSG00000284163.1	+	5600
chr1	228182257	228196457	ENSG00000181873.13	+	14200
chr1	228416860	228424845	ENSG00000168148.4	-	7985
chr1	228425359	228434777	ENSG00000181218.6&ENSG00000230841.2	-	9418
chr1	229271241	229321011	ENSG00000154429.11	-	49770
chr1	229305894	229319404	ENSG00000168118.12	+	13510
chr1	229660200	229669200	ENSG00000135763.10	+	9000
chr1	230612411	230690776	ENSG00000135744.9&ENSG00000244137.1	-	78365
chr1	230802003	230807003	ENSG00000135773.13	+	5000
chr1	230899843	230906243	ENSG00000143643.13	-	6400
chr1	231221565	231241208	ENSG00000119283.16	+	19643
chr1	231326553	231332753	ENSG00000116903.7	-	6200
chr1	231339557	231363751	ENSG00000135766.9&ENSG00000223982.3&ENSG00000233461.6&ENSG00000287856.1	-	24194
chr1	232392165	232397965	ENSG00000116991.12	-	5800
chr1	232927635	232983435	ENSG00000135749.19&ENSG00000231940.1&ENSG00000251508.1	-	55800
chr1	232983882	233006082	ENSG00000135778.12	+	22200
chr1	233672514	233685714	ENSG00000135750.15&ENSG00000265744.1	+	13200
chr1	235452443	235519972	ENSG00000152904.11&ENSG00000227962.1&ENSG00000229795.2&ENSG00000230026.2&ENSG00000284770.2&ENSG00000285053.1	+	67529
chr1	236104881	236214681	ENSG00000086619.15	-	109800
chr1	236552981	236625181	ENSG00000116977.19	+	72200
chr1	240482373	240489573	ENSG00000180875.5&ENSG00000226014.1&ENSG00000231440.1	-	7200
chr1	241487511	241497511	ENSG00000091483.8	-	10000
chr1	241595642	241640556	ENSG00000117009.12	+	44914
chr1	243268118	243488233	ENSG00000117020.19&ENSG00000226766.1&ENSG00000228939.1&ENSG00000232184.1	-	220115
chr1	243500091	243545533	ENSG00000054282.16&ENSG00000265201.1	+	45442
chr1	244835010	244840638	ENSG00000153187.21	-	5628
chr1	246668595	246682109	ENSG00000162852.14&ENSG00000225300.1	+	13514
chr1	246755831	246771837	ENSG00000153207.16&ENSG00000223519.8&ENSG00000252011.1	-	16006
chr1	248832606	248850006	ENSG00000171163.16	-	17400
chr1	248849517	248859165	ENSG00000171161.13	+	9648
chr10	988340	1018910	ENSG00000148377.6	-	30570
chr10	3167972	3173772	ENSG00000067057.19&ENSG00000237399.7&ENSG00000278419.1	+	5800
chr10	3770996	3775996	ENSG00000067082.15	-	5000
chr10	5459056	5493056	ENSG00000173848.19	+	34000
chr10	5744066	5765223	ENSG00000057608.17	-	21157
chr10	5763779	5776072	ENSG00000108021.22	+	12293
chr10	5889905	5934270	ENSG00000134470.21&ENSG00000232807.2	-	44365
chr10	7745762	7750962	ENSG00000151657.12	-	5200
chr10	7749520	7788148	ENSG00000151655.19	+	38628
chr10	11448710	11460510	ENSG00000148429.15	-	11800
chr10	12130815	12165330	ENSG00000165609.13	-	34515
chr10	12169961	12195966	ENSG00000065665.21	+	26005
chr10	13138308	13161559	ENSG00000123240.17	+	23251
chr10	13592322	13643706	ENSG00000151474.23&ENSG00000266321.1	-	51384
chr10	13668445	13675647	ENSG00000165630.15	+	7202
chr10	14871741	14878821	ENSG00000187522.16&ENSG00000284024.4	+	7080
chr10	14904315	14959389	ENSG00000152455.16	+	55074
chr10	15097318	15102584	ENSG00000152465.18&ENSG00000206448.3	-	5266
chr10	15767770	15778170	ENSG00000148481.14	-	10400
chr10	16407734	16513734	ENSG00000165985.10	-	106000
chr10	17132136	17137336	ENSG00000107614.22&ENSG00000273153.1	-	5200
chr10	17716824	17741424	ENSG00000136738.15	+	24600
chr10	18543557	18659432	ENSG00000165995.24	+	115875
chr10	21743630	21785293	ENSG00000078403.17&ENSG00000286881.2&ENSG00000289528.1	+	41663
chr10	23122013	23131013	ENSG00000148450.13	+	9000
chr10	26697624	26746593	ENSG00000136754.18&ENSG00000206605.1	-	48969
chr10	26746798	26789018	ENSG00000148459.16&ENSG00000234788.1&ENSG00000235843.1	+	42220
chr10	27155265	27168135	ENSG00000107897.20&ENSG00000251839.1&ENSG00000252639.1	-	12870
chr10	27187953	27194953	ENSG00000120539.15	+	7000
chr10	27543207	27558407	ENSG00000099246.18	+	15200
chr10	29422011	29457338	ENSG00000197321.16&ENSG00000207612.1&ENSG00000216035.1	-	35327
chr10	31796398	31805398	ENSG00000165322.18	-	9000
chr10	31994015	32009015	ENSG00000170759.11	-	15000
chr10	32882874	32944482	ENSG00000216937.14	+	61608
chr10	35572669	35577669	ENSG00000108100.18	+	5000
chr10	43617904	43622904	ENSG00000198298.13	+	5000
chr10	45607300	45615500	ENSG00000172671.20	-	8200
chr10	45972427	46005088	ENSG00000266412.6	-	32661
chr10	46372699	46461099	ENSG00000204174.8	-	88400
chr10	48439360	48445360	ENSG00000107643.17	+	6000
chr10	48857755	48883955	ENSG00000165383.12&ENSG00000241577.1	-	26200
chr10	50816495	50913495	ENSG00000204147.11	+	97000
chr10	51245805	51695486	ENSG00000177613.9	-	449681
chr10	58289586	58298986	ENSG00000122873.12	+	9400
chr10	58399220	58406220	ENSG00000108064.11	+	7000
chr10	59247774	59282148	ENSG00000165443.12	+	34374
chr10	63126021	63167221	ENSG00000171988.20&ENSG00000221063.3	-	41200
chr10	67101551	67204951	ENSG00000198739.11&ENSG00000225299.1&ENSG00000289325.1	+	103400
chr10	67863899	67921899	ENSG00000148634.16&ENSG00000226318.1&ENSG00000236375.3&ENSG00000266467.2	-	58000
chr10	67918390	68087898	ENSG00000096717.12	+	169508
chr10	68253260	68282660	ENSG00000108187.16	-	29400
chr10	68333048	68341107	ENSG00000204130.14	-	8059
chr10	68946847	68953647	ENSG00000107625.14	+	6800
chr10	69300816	69403903	ENSG00000075073.16	-	103087
chr10	69401884	69451466	ENSG00000156515.25	+	49582
chr10	70035023	70098223	ENSG00000042286.15	-	63200
chr10	70112282	70163686	ENSG00000099284.15	+	51404
chr10	70132933	70137981	ENSG00000156521.14	-	5048
chr10	70385536	70431936	ENSG00000156574.10	-	46400
chr10	70428618	70434830	ENSG00000148730.7	+	6212
chr10	70794522	70882280	ENSG00000166228.9	-	87758
chr10	71740556	71747556	ENSG00000107738.20	-	7000
chr10	71815947	71871747	ENSG00000107736.22&ENSG00000274824.1	+	55800
chr10	72235860	72243260	ENSG00000166295.9&ENSG00000200170.1	+	7400
chr10	72929762	72934762	ENSG00000138308.6	-	5000
chr10	73131828	73168120	ENSG00000166321.14	+	36292
chr10	73358863	73375101	ENSG00000138279.16	-	16238
chr10	73626116	73631612	ENSG00000177791.12	-	5496
chr10	73782010	73796514	ENSG00000166507.19&ENSG00000272589.1&ENSG00000272916.5	-	14504
chr10	73801797	73813519	ENSG00000214655.11&ENSG00000280238.1	+	11722
chr10	73922776	74120255	ENSG00000185009.13	-	197479
chr10	74121363	74151203	ENSG00000035403.18&ENSG00000225761.1	+	29840
chr10	75109220	75233641	ENSG00000165644.11	-	124421
chr10	75231448	75238848	ENSG00000165637.14	+	7400
chr10	77781875	77790791	ENSG00000151208.17&ENSG00000243446.3	-	8916
chr10	79355334	79365934	ENSG00000108179.14	+	10600
chr10	79372125	79382325	ENSG00000165424.7	-	10200
chr10	79714681	79825903	ENSG00000188199.11	+	111222
chr10	80127289	80150889	ENSG00000122359.18	-	23600
chr10	80145359	80207373	ENSG00000189129.14	+	62014
chr10	84154841	84162841	ENSG00000165678.22	+	8000
chr10	84185294	84193494	ENSG00000188373.5	+	8200
chr10	86736072	86756602	ENSG00000122367.21&ENSG00000122375.13&ENSG00000289258.1	+	20530
chr10	86856235	86935540	ENSG00000173269.14&ENSG00000272734.1&ENSG00000273413.1	-	79305
chr10	86932825	86948678	ENSG00000107779.14&ENSG00000200176.1	+	15853
chr10	86963258	86968433	ENSG00000173267.14	+	5175
chr10	87041340	87050202	ENSG00000148672.10	-	8862
chr10	87191465	87203718	ENSG00000122376.12&ENSG00000237280.1	+	12253
chr10	87236908	87341686	ENSG00000184923.12	+	104778
chr10	87660002	87751512	ENSG00000138138.14&ENSG00000243782.3	-	91510
chr10	87747705	87817929	ENSG00000198682.13	+	70224
chr10	88820546	88869746	ENSG00000173239.14	+	49200
chr10	88851843	88935074	ENSG00000107796.13&ENSG00000286116.1	-	83231
chr10	89406487	89414569	ENSG00000185745.10	+	8082
chr10	90880178	90912096	ENSG00000148677.7	-	31918
chr10	91612642	91628442	ENSG00000119938.9	-	15800
chr10	92031437	92040437	ENSG00000095564.15	+	9000
chr10	92040092	92046692	ENSG00000107864.15&ENSG00000199881.1&ENSG00000221042.1	-	6600
chr10	93552487	93591687	ENSG00000138207.15	-	39200
chr10	93655483	93667883	ENSG00000148690.12	-	12400
chr10	93666010	93721010	ENSG00000095464.10	+	55000
chr10	93956062	93963662	ENSG00000176273.15	+	7600
chr10	94332823	94373623	ENSG00000138193.17&ENSG00000234724.1	+	40800
chr10	95228929	95594599	ENSG00000173124.15	+	365670
chr10	95231143	95237572	ENSG00000107438.9	-	6429
chr10	95303771	95311771	ENSG00000095637.23	-	8000
chr10	96033745	96043395	ENSG00000138185.20&ENSG00000188649.15&ENSG00000240527.1&ENSG00000270099.1	+	9650
chr10	96060870	96107070	ENSG00000107443.16	+	46200
chr10	96587451	96593315	ENSG00000155629.15&ENSG00000227032.1	-	5864
chr10	96915901	96998038	ENSG00000187122.17&ENSG00000213390.11&ENSG00000269891.2	-	82137
chr10	96995956	97004156	ENSG00000196233.14	+	8200
chr10	97316497	97332497	ENSG00000181274.7	-	16000
chr10	97321915	97334565	ENSG00000165879.9	+	12650
chr10	97426075	97435909	ENSG00000171311.13	-	9834
chr10	97433444	97446171	ENSG00000171314.9	+	12727
chr10	97446016	97458324	ENSG00000155229.21	-	12308
chr10	97457370	97498925	ENSG00000171307.19	+	41555
chr10	97633499	97677424	ENSG00000119986.7	-	43925
chr10	97676434	97696234	ENSG00000155252.14&ENSG00000203942.5&ENSG00000241935.9&ENSG00000249967.1	+	19800
chr10	97687951	97766751	ENSG00000120057.5	-	78800
chr10	97718150	97727550	ENSG00000155254.13	+	9400
chr10	97760907	97769507	ENSG00000155256.18	+	8600
chr10	98076420	98247690	ENSG00000138131.4	-	171270
chr10	98244897	98252024	ENSG00000166024.14	+	7127
chr10	99394330	99430916	ENSG00000119946.12	+	36586
chr10	99536524	99562924	ENSG00000119919.12	+	26400
chr10	99756134	99769934	ENSG00000119929.13&ENSG00000198018.7	+	13800
chr10	100478646	100486646	ENSG00000075826.17&ENSG00000166136.16&ENSG00000255339.6	-	8000
chr10	100483744	100529073	ENSG00000075290.8	+	45329
chr10	100559998	100567198	ENSG00000166135.14	+	7200
chr10	100912738	100969458	ENSG00000055950.17&ENSG00000236662.1	-	56720
chr10	100987514	101007679	ENSG00000186862.20	-	20165
chr10	101562882	101578882	ENSG00000166169.17	-	16000
chr10	101601496	101610664	ENSG00000107829.15	-	9168
chr10	101609662	101622860	ENSG00000166171.13&ENSG00000263436.1	+	13198
chr10	101818464	101825974	ENSG00000120049.20	-	7510
chr10	102384217	102402617	ENSG00000059915.17	-	18400
chr10	102423136	102435336	ENSG00000107872.14	+	12200
chr10	102477045	102483040	ENSG00000138111.14	+	5995
chr10	102644139	102673731	ENSG00000138175.9	-	29592
chr10	102658318	102714539	ENSG00000171206.15	+	56221
chr10	102918334	103087185	ENSG00000076685.19&ENSG00000237827.1	-	168851
chr10	103090222	103175555	ENSG00000148842.18&ENSG00000278498.1	+	85333
chr10	103389065	103396627	ENSG00000148835.12	+	7562
chr10	103396491	103446786	ENSG00000138172.11	-	50295
chr10	103583686	103594027	ENSG00000107957.17	-	10341
chr10	103592546	103608620	ENSG00000107954.11&ENSG00000226431.1	+	16074
chr10	103974813	104031286	ENSG00000065618.21&ENSG00000283788.1	-	56473
chr10	104029233	104092433	ENSG00000065613.15	+	63200
chr10	104268404	104309698	ENSG00000148841.17&ENSG00000287779.1	-	41294
chr10	104304950	104312142	ENSG00000065621.15	+	7192
chr10	110208590	110290730	ENSG00000119953.14	-	82140
chr10	110287365	110316965	ENSG00000119950.21&ENSG00000214067.2	+	29600
chr10	110511533	110520533	ENSG00000138166.6	+	9000
chr10	110872252	110898730	ENSG00000214413.9	-	26478
chr10	110900006	110907484	ENSG00000150593.18&ENSG00000284482.1	+	7478
chr10	111017307	111043307	ENSG00000108061.13&ENSG00000221214.1	+	26000
chr10	112360813	112395813	ENSG00000023041.12&ENSG00000232934.8	-	35000
chr10	112428379	112446999	ENSG00000197142.11	+	18620
chr10	113589602	113611402	ENSG00000148702.15	+	21800
chr10	113917194	113922794	ENSG00000196865.4	+	5600
chr10	117268667	117277274	ENSG00000165650.12	-	8607
chr10	117279430	117425195	ENSG00000165646.14	+	145765
chr10	118666167	118674167	ENSG00000151893.15&ENSG00000277687.1	-	8000
chr10	119033730	119080930	ENSG00000188613.7	+	47200
chr10	119096167	119140767	ENSG00000183605.17	-	44600
chr10	119137984	119198984	ENSG00000119979.18	+	61000
chr10	119482217	119499817	ENSG00000148908.15	-	17600
chr10	119816641	119829404	ENSG00000197771.13	-	12763
chr10	119829147	119883899	ENSG00000198825.15&ENSG00000242818.3&ENSG00000282413.1	+	54752
chr10	121950291	121957091	ENSG00000107672.15	-	6800
chr10	122254545	122271297	ENSG00000138162.19	+	16752
chr10	122997513	123008980	ENSG00000179988.15	+	11467
chr10	123170467	123356451	ENSG00000154473.18	+	185984
chr10	123697399	123776671	ENSG00000154478.4	+	79272
chr10	124490577	124617080	ENSG00000189319.14&ENSG00000203791.15&ENSG00000258539.1	-	126503
chr10	124617888	124623354	ENSG00000107902.14	+	5466
chr10	124946431	124984317	ENSG00000175029.17&ENSG00000264572.1	-	37886
chr10	124988189	124996065	ENSG00000019995.6&ENSG00000249456.1	+	7876
chr10	125823257	125836337	ENSG00000089876.12&ENSG00000222629.1	-	13080
chr10	125853695	125869296	ENSG00000107949.17	+	15601
chr10	125973125	126012381	ENSG00000148848.15&ENSG00000222740.1	-	39256
chr10	126009592	126058792	ENSG00000203780.12	+	49200
chr10	127026506	127135426	ENSG00000188916.9	-	108920
chr10	127863041	127877841	ENSG00000180745.5	-	14800
chr10	129770983	129784984	ENSG00000170430.10&ENSG00000227374.1	+	14001
chr10	131860484	131967684	ENSG00000176171.12	-	107200
chr10	132522448	132783179	ENSG00000148826.9	-	260731
chr10	133352683	133360483	ENSG00000165828.15&ENSG00000198546.15&ENSG00000283496.1	+	7800
chr10	133374868	133420666	ENSG00000203772.8	-	45798
chr11	207398	215030	ENSG00000142082.15	-	7632
chr11	215113	236967	ENSG00000177963.15&ENSG00000283920.1	+	21854
chr11	272000	298200	ENSG00000206013.2	-	26200
chr11	311276	319676	ENSG00000142089.17	-	8400
chr11	404908	448269	ENSG00000184363.10	+	43361
chr11	463898	494512	ENSG00000023191.17	-	30614
chr11	491399	512514	ENSG00000174915.12	+	21115
chr11	527242	532242	ENSG00000174775.18	-	5000
chr11	547850	554850	ENSG00000185522.9	-	7000
chr11	564025	570025	ENSG00000099849.15	+	6000
chr11	568456	612553	ENSG00000185507.21	-	44097
chr11	612222	637270	ENSG00000070047.13	+	25048
chr11	640706	665911	ENSG00000069696.7	+	25205
chr11	742820	767220	ENSG00000177225.17	-	24400
chr11	765012	777575	ENSG00000177156.11	+	12563
chr11	777487	787115	ENSG00000184524.6	-	9628
chr11	859794	867859	ENSG00000177830.18	-	8065
chr11	867116	924882	ENSG00000214063.12	+	57766
chr11	915057	1012823	ENSG00000184956.16	-	97766
chr11	1012245	1030845	ENSG00000183020.15&ENSG00000222561.1	+	18600
chr11	1249675	1274371	ENSG00000078902.16	-	24696
chr11	1262172	1309770	ENSG00000117983.17&ENSG00000275669.1	+	47598
chr11	1462689	1571354	ENSG00000174672.16	+	108665
chr11	1572270	1584342	ENSG00000205869.2	-	12072
chr11	2255298	2268498	ENSG00000183734.5	-	13200
chr11	2903812	2928273	ENSG00000181649.8	-	24461
chr11	2925246	2932646	ENSG00000110628.16	+	7400
chr11	2930631	2944431	ENSG00000205531.14&ENSG00000207008.1	-	13800
chr11	3664416	3781396	ENSG00000129744.3	+	116980
chr11	3797791	3826978	ENSG00000177105.10	-	29187
chr11	3826371	3848171	ENSG00000148985.20	+	21800
chr11	4595013	4610013	ENSG00000232268.7	+	15000
chr11	6200186	6205558	ENSG00000175485.3	+	5372
chr11	6203252	6211345	ENSG00000051009.11	-	8093
chr11	6211135	6234766	ENSG00000180878.3	+	23631
chr11	6394998	6415798	ENSG00000166311.10	+	20800
chr11	6442616	6448613	ENSG00000110171.21	-	5997
chr11	6489376	6595072	ENSG00000132275.11	-	105696
chr11	6593758	6603709	ENSG00000132286.12&ENSG00000179532.13&ENSG00000283977.1	+	9951
chr11	6610874	6618791	ENSG00000166333.14	+	7917
chr11	6846636	6854636	ENSG00000166363.6	+	8000
chr11	6877619	6921003	ENSG00000170782.3	+	43384
chr11	8106243	8118243	ENSG00000166402.9&ENSG00000248332.6	+	12000
chr11	8682693	8693351	ENSG00000166444.19&ENSG00000202276.1	-	10658
chr11	8910950	8920076	ENSG00000176029.14	-	9126
chr11	9759532	9776776	ENSG00000133812.18&ENSG00000252568.1&ENSG00000254554.1&ENSG00000254719.1&ENSG00000254765.1	-	17244
chr11	10507579	10541259	ENSG00000133805.16	+	33680
chr11	10801625	10809200	ENSG00000198730.9	+	7575
chr11	11856858	11956207	ENSG00000050165.19	-	99349
chr11	11961887	12015287	ENSG00000170242.19	+	53400
chr11	12535356	12557956	ENSG00000197702.14	+	22600
chr11	12944737	12955137	ENSG00000187079.20&ENSG00000255067.1	+	10400
chr11	13277402	13388008	ENSG00000148925.11	-	110606
chr11	13387266	13463378	ENSG00000133794.20&ENSG00000222162.1	+	76112
chr11	14268133	14440788	ENSG00000212365.1&ENSG00000262655.4	+	172655
chr11	14435440	14443440	ENSG00000129083.13&ENSG00000129084.18&ENSG00000256206.2	-	8000
chr11	14674554	14877440	ENSG00000186104.11	-	202886
chr11	14872044	14904998	ENSG00000152270.9	+	32954
chr11	16739590	16777297	ENSG00000166689.18&ENSG00000244398.1	-	37707
chr11	16758340	16842254	ENSG00000110696.10	+	83914
chr11	17014414	17074388	ENSG00000110700.7&ENSG00000201403.1&ENSG00000272034.1	-	59974
chr11	18479601	18526958	ENSG00000166800.11	+	47357
chr11	18599682	18606403	ENSG00000179119.15	-	6721
chr11	18610255	18642455	ENSG00000247595.5&ENSG00000279837.1	+	32200
chr11	18697312	18704312	ENSG00000179057.14	-	7000
chr11	22808399	22813799	ENSG00000198168.9	-	5400
chr11	27487618	27494418	ENSG00000148943.12	-	6800
chr11	27634626	27654893	ENSG00000176697.20&ENSG00000255496.1	-	20267
chr11	30338223	30343223	ENSG00000152219.5	+	5000
chr11	31369809	31432401	ENSG00000148950.11	-	62592
chr11	31432835	31509756	ENSG00000170946.15	+	76921
chr11	31767952	31784779	ENSG00000007372.25	-	16827
chr11	32592770	32602721	ENSG00000186714.13	-	9951
chr11	33105943	33161658	ENSG00000176148.16&ENSG00000280798.1	+	55715
chr11	34052131	34150987	ENSG00000166016.6&ENSG00000254708.1	-	98856
chr11	34147670	34189175	ENSG00000135372.10	+	41505
chr11	34663288	34671088	ENSG00000135373.13	+	7800
chr11	36426121	36483769	ENSG00000175104.15	-	57648
chr11	36465204	36510362	ENSG00000135362.14&ENSG00000255186.1	+	45158
chr11	43856617	43872017	ENSG00000149084.13&ENSG00000199077.3&ENSG00000211568.1&ENSG00000235661.3&ENSG00000243721.1&ENSG00000254512.1&ENSG00000283217.1&ENSG00000283341.4&ENSG00000283393.1&ENSG00000283483.1	+	15400
chr11	43966640	44260440	ENSG00000052850.8	-	293800
chr11	44084237	44095649	ENSG00000110455.14&ENSG00000255165.1	+	11412
chr11	44251962	44266362	ENSG00000151348.16	+	14400
chr11	44736691	44885903	ENSG00000175274.19	-	149212
chr11	44932423	44963423	ENSG00000157570.12	+	31000
chr11	45906465	45921622	ENSG00000121653.11	+	15157
chr11	45923319	45929319	ENSG00000135365.17	-	6000
chr11	45929096	46116579	ENSG00000165905.18	+	187483
chr11	46274546	46383789	ENSG00000180720.8	-	109243
chr11	46617908	46677080	ENSG00000175220.12	-	59172
chr11	46674818	46701031	ENSG00000175224.17	+	26213
chr11	46739506	46846411	ENSG00000180210.15	+	106905
chr11	46848317	46856717	ENSG00000134569.10	-	8400
chr11	47130800	47164299	ENSG00000149182.15&ENSG00000270060.1	-	33499
chr11	47164385	47198585	ENSG00000149179.14	+	34200
chr11	47221750	47239302	ENSG00000134575.13	-	17552
chr11	47239217	47248301	ENSG00000134574.12	+	9084
chr11	47272109	47331406	ENSG00000134571.12	-	59297
chr11	47409368	47418769	ENSG00000165916.9	-	9401
chr11	47449142	47465933	ENSG00000149187.19&ENSG00000265559.2&ENSG00000270072.1	-	16791
chr11	47565568	47572197	ENSG00000123444.14&ENSG00000200376.1	-	6629
chr11	57292838	57299638	ENSG00000149115.14	-	6800
chr11	57477534	57521134	ENSG00000186907.8	+	43600
chr11	57534456	57551656	ENSG00000156587.16	-	17200
chr11	57550272	57569672	ENSG00000214872.9	+	19400
chr11	57636487	57645087	ENSG00000166793.13	-	8600
chr11	57701182	57712583	ENSG00000156599.11	+	11401
chr11	57718529	57743514	ENSG00000233436.8	-	24985
chr11	57819546	57884146	ENSG00000198561.16&ENSG00000211450.11&ENSG00000213593.10&ENSG00000254732.2&ENSG00000288534.1	+	64600
chr11	59094786	59104186	ENSG00000255151.2	+	9400
chr11	59127412	59142749	ENSG00000189057.11	+	15337
chr11	59143014	59208510	ENSG00000197629.6	-	65496
chr11	59208588	59218988	ENSG00000110042.8	+	10400
chr11	59781721	59806140	ENSG00000166902.5	-	24419
chr11	59805882	59820082	ENSG00000166900.17&ENSG00000254403.1&ENSG00000254743.1&ENSG00000255538.1	+	14200
chr11	60851081	60856881	ENSG00000110104.13	+	5800
chr11	60929860	60937060	ENSG00000110446.12	-	7200
chr11	60937159	60954359	ENSG00000006118.15	+	17200
chr11	61080457	61130257	ENSG00000167987.11&ENSG00000279549.1	-	49800
chr11	61127852	61188652	ENSG00000110448.11	+	60800
chr11	61354477	61361965	ENSG00000149476.16&ENSG00000279246.1	+	7488
chr11	61391441	61402641	ENSG00000149532.16&ENSG00000279632.1	-	11200
chr11	61398866	61429221	ENSG00000187049.11	+	30355
chr11	62615116	62665310	ENSG00000149489.9	+	50194
chr11	62673686	62680086	ENSG00000204922.5	+	6400
chr11	62709201	62728070	ENSG00000162188.6	+	18869
chr11	62790400	62832235	ENSG00000185475.11&ENSG00000284535.1	+	41835
chr11	63565995	63573195	ENSG00000176485.13	-	7200
chr11	63698763	63759892	ENSG00000188070.9	-	61129
chr11	63759891	63773691	ENSG00000133318.14	+	13800
chr11	63882684	63911230	ENSG00000167771.6	-	28546
chr11	63911020	63916820	ENSG00000072518.22	+	5800
chr11	63957319	63968319	ENSG00000110583.13	+	11000
chr11	63983558	63998558	ENSG00000133315.12&ENSG00000256341.1	-	15000
chr11	64001811	64035932	ENSG00000167770.13&ENSG00000176340.4&ENSG00000256100.1	+	34121
chr11	64119173	64185273	ENSG00000126500.4&ENSG00000256481.1&ENSG00000256824.1	+	66100
chr11	64185715	64223799	ENSG00000149743.14	-	38084
chr11	64234351	64244479	ENSG00000173457.11&ENSG00000257086.1	-	10128
chr11	64295060	64316460	ENSG00000173113.7	-	21400
chr11	64602353	64618553	ENSG00000197891.12	+	16200
chr11	64917210	64934471	ENSG00000149735.7	-	17261
chr11	65039218	65044818	ENSG00000168060.16	-	5600
chr11	65044828	65051228	ENSG00000168061.17	+	6400
chr11	65127371	65140371	ENSG00000149792.9	+	13000
chr11	65173374	65180567	ENSG00000204710.3	+	7193
chr11	65367392	65375192	ENSG00000162241.13	-	7800
chr11	65517159	65538559	ENSG00000168056.18	-	21400
chr11	65538704	65561485	ENSG00000142186.18	+	22781
chr11	65575906	65592836	ENSG00000173338.13	-	16930
chr11	65592650	65615777	ENSG00000173442.13	+	23127
chr11	65615381	65653599	ENSG00000173039.20	-	38218
chr11	65650918	65662989	ENSG00000213445.10&ENSG00000265874.1	+	12071
chr11	65759698	65773898	ENSG00000254470.3	-	14200
chr11	65867653	65879453	ENSG00000172732.12	+	11800
chr11	65883741	65890674	ENSG00000172543.9	+	6933
chr11	66278524	66284580	ENSG00000174851.16	-	6056
chr11	66285301	66291501	ENSG00000174871.11	+	6200
chr11	66347628	66362521	ENSG00000174669.12	-	14893
chr11	66533613	66546396	ENSG00000174483.20&ENSG00000254986.8&ENSG00000256349.1	+	12783
chr11	66563334	66569534	ENSG00000248746.6	+	6200
chr11	66606019	66616627	ENSG00000173992.9	+	10608
chr11	66615089	66664998	ENSG00000173914.12	-	49909
chr11	66771666	66848417	ENSG00000173599.15&ENSG00000266423.1	-	76751
chr11	66846552	66856648	ENSG00000173653.8&ENSG00000173715.18	+	10096
chr11	66860475	66894875	ENSG00000173621.9	+	34400
chr11	67435401	67452407	ENSG00000175634.15	+	17006
chr11	67461752	67468175	ENSG00000175544.14	+	6423
chr11	67480768	67491768	ENSG00000110697.13	-	11000
chr11	67491154	67508773	ENSG00000110711.11&ENSG00000276769.1	+	17619
chr11	67612554	67652154	ENSG00000167792.13&ENSG00000255119.1	+	39600
chr11	67616256	67627938	ENSG00000167799.10	-	11682
chr11	68038941	68052859	ENSG00000110721.12	-	13918
chr11	68053762	68121625	ENSG00000110719.11&ENSG00000255031.5&ENSG00000275022.1	+	67863
chr11	68940602	68951402	ENSG00000132740.10	+	10800
chr11	69632876	69653076	ENSG00000149716.13	-	20200
chr11	69654474	69687874	ENSG00000110092.4	+	33400
chr11	70385312	70398405	ENSG00000131626.19&ENSG00000221333.1&ENSG00000254484.1	+	13093
chr11	71837710	71856278	ENSG00000184276.3	+	18568
chr11	71884561	71893411	ENSG00000225805.4	+	8850
chr11	71939543	72002864	ENSG00000137497.19&ENSG00000207012.2&ENSG00000263742.1	-	63321
chr11	72080692	72085895	ENSG00000149357.10	-	5203
chr11	72209477	72239077	ENSG00000165462.5	-	29600
chr11	72569341	72576141	ENSG00000186642.16&ENSG00000272036.1	-	6800
chr11	72674590	72685069	ENSG00000186635.15&ENSG00000214530.10&ENSG00000285693.2	-	10479
chr11	72814071	72836745	ENSG00000137478.15&ENSG00000206638.1	-	22674
chr11	73397474	73405298	ENSG00000054967.13	+	7824
chr11	73645038	73675638	ENSG00000175582.20	-	30600
chr11	73662819	73722350	ENSG00000021300.14	+	59531
chr11	73851210	73872667	ENSG00000181924.7	-	21457
chr11	73865133	73876700	ENSG00000175581.14	+	11567
chr11	73970366	73983450	ENSG00000187726.9	+	13084
chr11	74198853	74235801	ENSG00000149380.12&ENSG00000206913.1	-	36948
chr11	74746113	74807739	ENSG00000166435.17&ENSG00000278879.1	-	61626
chr11	75386994	75422394	ENSG00000149243.17	-	35400
chr11	75732958	75742130	ENSG00000166391.15	+	9172
chr11	76553031	76558231	ENSG00000158636.17	+	5200
chr11	77026797	77034399	ENSG00000078124.13	+	7602
chr11	77041973	77048173	ENSG00000198488.10	+	6200
chr11	77610356	77653956	ENSG00000178301.4	+	43600
chr11	77918432	78010832	ENSG00000087884.16&ENSG00000254691.1	+	92400
chr11	78068351	78074351	ENSG00000151365.2	+	6000
chr11	78188625	78215293	ENSG00000033327.13	-	26668
chr11	78429835	78435620	ENSG00000137513.11	-	5785
chr11	83187451	83193713	ENSG00000165494.12&ENSG00000254676.1	+	6262
chr11	83239881	83259081	ENSG00000137500.10	-	19200
chr11	83260694	83286121	ENSG00000137494.14&ENSG00000241020.1&ENSG00000255541.1	+	25427
chr11	85628334	85657742	ENSG00000137504.15	-	29408
chr11	85656547	85855102	ENSG00000171202.7	+	198555
chr11	85686194	85694224	ENSG00000137501.18	-	8030
chr11	85941175	85957175	ENSG00000073921.18	-	16000
chr11	86423109	86431591	ENSG00000149201.10	+	8482
chr11	86925036	86945679	ENSG00000174804.4	-	20643
chr11	87328824	87338224	ENSG00000166575.17&ENSG00000279836.1	+	9400
chr11	90176429	90200429	ENSG00000110172.12	-	24000
chr11	93730358	93741592	ENSG00000166004.15&ENSG00000199875.1&ENSG00000254911.3&ENSG00000273885.1&ENSG00000275146.1	+	11234
chr11	94114208	94128842	ENSG00000181333.12	+	14634
chr11	94876748	94913048	ENSG00000166025.18	+	36300
chr11	95132645	95143638	ENSG00000149218.5	+	10993
chr11	95148713	95165513	ENSG00000149212.12	-	16800
chr11	95790408	95821766	ENSG00000087053.20&ENSG00000222578.1	-	31358
chr11	95832693	95963220	ENSG00000166037.11	+	130527
chr11	101442564	101451564	ENSG00000137672.13&ENSG00000254534.1&ENSG00000263885.1	-	9000
chr11	102233424	102240424	ENSG00000137693.14	+	7000
chr11	102347209	102396332	ENSG00000152558.15	-	49123
chr11	102378670	102452920	ENSG00000110330.10	+	74250
chr11	102830601	102835801	ENSG00000149968.12	-	5200
chr11	104039196	104203596	ENSG00000170967.5	+	164400
chr11	104986235	104994235	ENSG00000137757.11	-	8000
chr11	107316270	107326360	ENSG00000152404.16&ENSG00000225215.1	-	10090
chr11	108147603	108223045	ENSG00000075239.14	+	75442
chr11	108150380	108157215	ENSG00000149308.17	-	6835
chr11	108229603	108308519	ENSG00000166323.13	-	78916
chr11	108369102	108374502	ENSG00000149311.20	+	5400
chr11	110464884	110484484	ENSG00000137714.3	+	19600
chr11	111730855	111864255	ENSG00000170145.5&ENSG00000223324.1	+	133400
chr11	112074273	112084800	ENSG00000150779.12	-	10527
chr11	112086797	112143253	ENSG00000150782.12	-	56456
chr11	112236024	112248153	ENSG00000188771.5	-	12129
chr11	113724987	113733187	ENSG00000086827.9&ENSG00000243353.1&ENSG00000256603.1	-	8200
chr11	114161165	114210616	ENSG00000180425.11&ENSG00000256195.3&ENSG00000256947.1	-	49451
chr11	114559880	114570591	ENSG00000137634.10	-	10711
chr11	117210292	117232626	ENSG00000149591.17&ENSG00000280143.1	+	22334
chr11	117232524	117285232	ENSG00000186318.18&ENSG00000276505.1	-	52708
chr11	117949234	118003634	ENSG00000255274.10	-	54400
chr11	118088298	118133377	ENSG00000177098.9	-	45079
chr11	118572969	118657316	ENSG00000118094.12	-	84347
chr11	118658031	118671231	ENSG00000019144.20&ENSG00000255176.1&ENSG00000284246.1	+	13200
chr11	118897787	118910709	ENSG00000160683.5	+	12922
chr11	119005933	119015712	ENSG00000118181.11	-	9779
chr11	119018690	119023751	ENSG00000137700.19	-	5061
chr11	119025454	119034454	ENSG00000196655.12&ENSG00000283704.1	+	9000
chr11	119067697	119093874	ENSG00000188486.4	-	26177
chr11	119093834	119101494	ENSG00000256269.11	+	7660
chr11	119158050	119190250	ENSG00000248712.8	-	32200
chr11	119289676	119308529	ENSG00000076706.17&ENSG00000284148.1	-	18853
chr11	119313926	119320126	ENSG00000110395.8	+	6200
chr11	123063229	123069872	ENSG00000166250.12&ENSG00000255342.1	-	6643
chr11	123616387	123629187	ENSG00000166257.10	-	12800
chr11	123794008	123805408	ENSG00000196099.5	-	11400
chr11	123862520	123882920	ENSG00000204300.7	-	20400
chr11	123885669	123942867	ENSG00000181499.3	-	57198
chr11	123909229	123939618	ENSG00000181518.4	+	30389
chr11	123940573	123993173	ENSG00000171014.3	+	52600
chr11	124616313	124633113	ENSG00000110013.13	-	16800
chr11	124697518	124704318	ENSG00000064199.7	+	6800
chr11	124747210	124759130	ENSG00000154146.13	+	11920
chr11	124874691	124883691	ENSG00000154133.15	-	9000
chr11	125059389	125094389	ENSG00000150433.10	-	35000
chr11	125090516	125112015	ENSG00000134955.12	+	21499
chr11	125625912	125671522	ENSG00000134940.14	-	45610
chr11	125958647	126067540	ENSG00000283703.3	+	108893
chr11	126191496	126202096	ENSG00000165526.9&ENSG00000254694.1	-	10600
chr11	126298845	126304061	ENSG00000150455.15	+	5216
chr11	126350005	126355641	ENSG00000110063.10	+	5636
chr11	126376892	126423358	ENSG00000149571.12&ENSG00000254938.1&ENSG00000266215.1&ENSG00000279358.1	-	46466
chr11	128453361	128458761	ENSG00000134954.14	-	5400
chr11	128946460	128965060	ENSG00000134909.19&ENSG00000212597.1	-	18600
chr11	129860003	130002939	ENSG00000151715.8	+	142936
chr11	130114334	130226677	ENSG00000196323.14&ENSG00000255358.1	-	112343
chr11	130210362	130295642	ENSG00000149418.11	+	85280
chr11	134124328	134150113	ENSG00000151503.14	-	25785
chr11	134152001	134173096	ENSG00000166086.13	+	21095
chr11	134225503	134248279	ENSG00000151500.15	-	22776
chr11	134247788	134253549	ENSG00000151502.11	+	5761
chr11	134321504	134378504	ENSG00000109956.13	-	57000
chr12	389319	564296	ENSG00000171840.13&ENSG00000238370.1&ENSG00000256020.3	-	174977
chr12	563509	590634	ENSG00000139044.12	+	27125
chr12	867138	911736	ENSG00000002016.18&ENSG00000250132.6	-	44598
chr12	911452	990510	ENSG00000060237.19&ENSG00000221439.1	+	79058
chr12	1502393	1565993	ENSG00000171823.7	-	63600
chr12	1758010	1791963	ENSG00000151062.15	-	33953
chr12	1788674	1800863	ENSG00000006831.10	+	12189
chr12	2697950	2710550	ENSG00000151067.23&ENSG00000203593.3&ENSG00000203648.3&ENSG00000256721.1&ENSG00000256837.1	+	12600
chr12	2805423	2812623	ENSG00000004478.8	+	7200
chr12	2812901	2824876	ENSG00000053702.15&ENSG00000288984.1	-	11975
chr12	2859791	2876259	ENSG00000111203.13	+	16468
chr12	2941138	2947338	ENSG00000078246.17&ENSG00000171792.11&ENSG00000278356.1	+	6200
chr12	3286564	3295964	ENSG00000011105.14&ENSG00000256197.1&ENSG00000275850.1&ENSG00000278469.1	+	9400
chr12	3784847	3791047	ENSG00000111224.14	-	6200
chr12	4603419	4615508	ENSG00000111254.8&ENSG00000256799.1	-	12089
chr12	6274757	6328757	ENSG00000067182.9	-	54000
chr12	6328506	6344555	ENSG00000008323.16	+	16049
chr12	6451606	6462237	ENSG00000139190.17	-	10631
chr12	6538374	6543505	ENSG00000111640.15	+	5131
chr12	6731875	6741075	ENSG00000111652.10	+	9200
chr12	6786393	6844793	ENSG00000111665.12	-	58400
chr12	6851291	6870935	ENSG00000111671.10	-	19644
chr12	6970779	6976185	ENSG00000111684.11	-	5406
chr12	7109237	7115736	ENSG00000139194.8	-	6499
chr12	8028044	8056844	ENSG00000171860.5	-	28800
chr12	8055517	8062317	ENSG00000065970.9	+	6800
chr12	8941467	8950045	ENSG00000111752.11	+	8578
chr12	9572351	9594551	ENSG00000111796.4	-	22200
chr12	9974242	9985642	ENSG00000165682.15	-	11400
chr12	10361044	10372353	ENSG00000183542.6&ENSG00000213809.9&ENSG00000255819.7	-	11309
chr12	10523135	10528935	ENSG00000180574.4	+	5800
chr12	10934845	11171195	ENSG00000134551.13	+	236350
chr12	11180993	11185993	ENSG00000186136.1	-	5000
chr12	11196995	11265914	ENSG00000197870.13	-	68919
chr12	11269706	11307077	ENSG00000230657.8	-	37371
chr12	11355590	11391540	ENSG00000121335.12&ENSG00000255790.6	-	35950
chr12	12027025	12116025	ENSG00000070018.9	-	89000
chr12	12211084	12226675	ENSG00000121380.12&ENSG00000198134.3&ENSG00000242405.2&ENSG00000283475.1	+	15591
chr12	12452480	12473282	ENSG00000111266.9	-	20802
chr12	12471233	12482469	ENSG00000165714.11	+	11236
chr12	12829981	12839381	ENSG00000178878.13&ENSG00000207983.1&ENSG00000213782.7	+	9400
chr12	12850175	12940575	ENSG00000111291.9	-	90400
chr12	12917937	12927713	ENSG00000013588.9&ENSG00000283759.1	+	9776
chr12	12952169	12974870	ENSG00000013583.10	-	22701
chr12	13070932	13083532	ENSG00000111305.19&ENSG00000289766.1	-	12600
chr12	14365502	14503661	ENSG00000121316.11&ENSG00000200830.1	-	138159
chr12	14502931	14530125	ENSG00000171681.13&ENSG00000290040.1	+	27194
chr12	15611934	15620134	ENSG00000151491.14&ENSG00000200105.1	-	8200
chr12	16037381	16045781	ENSG00000023697.13	+	8400
chr12	16402405	16548372	ENSG00000048540.16	-	145967
chr12	21448313	21468910	ENSG00000004700.16	-	20597
chr12	22036373	22063773	ENSG00000111728.11&ENSG00000212172.1&ENSG00000256714.1&ENSG00000274624.1&ENSG00000283582.1	-	27400
chr12	25195161	25205246	ENSG00000133703.14	-	10085
chr12	26893581	26905181	ENSG00000064102.15	-	11600
chr12	26938325	26971579	ENSG00000064115.11	-	33254
chr12	27062657	27081057	ENSG00000214700.6	-	18400
chr12	27066343	27072343	ENSG00000152944.9&ENSG00000275764.1	+	6000
chr12	29341121	29389290	ENSG00000064763.12	+	48169
chr12	31268422	31280422	ENSG00000139146.14&ENSG00000275097.1	-	12000
chr12	31673114	31729118	ENSG00000139160.13	+	56004
chr12	31993107	32000376	ENSG00000174718.12	+	7269
chr12	32745650	32755511	ENSG00000087470.21	+	9861
chr12	32755896	32790745	ENSG00000057294.17&ENSG00000274976.1	-	34849
chr12	34029694	34037233	ENSG00000139133.7	+	7539
chr12	39908300	40156114	ENSG00000180116.15	+	247814
chr12	41574745	41606145	ENSG00000165966.16	+	31400
chr12	45911931	45919131	ENSG00000139218.18	-	7200
chr12	46173263	46183063	ENSG00000111371.16&ENSG00000274591.1	-	9800
chr12	46682712	46764761	ENSG00000139209.16	-	82049
chr12	47643049	47661249	ENSG00000005175.10&ENSG00000276390.1	-	18200
chr12	47771039	47782722	ENSG00000061273.18&ENSG00000274737.1	-	11683
chr12	47963468	47972967	ENSG00000139219.19	-	9499
chr12	48106078	48147789	ENSG00000177981.11&ENSG00000257885.1&ENSG00000258051.1	-	41711
chr12	48146404	48152818	ENSG00000152556.17&ENSG00000275770.1	+	6414
chr12	48196939	48202339	ENSG00000172640.4	-	5400
chr12	48801085	48829756	ENSG00000174243.11	-	28671
chr12	48828941	48856341	ENSG00000167535.8	+	27400
chr12	48931840	48975544	ENSG00000139537.11	+	43704
chr12	49324575	49332409	ENSG00000186897.5	-	7834
chr12	49558337	49568219	ENSG00000135519.8	+	9882
chr12	49605638	49636499	ENSG00000161791.14	-	30861
chr12	49644666	49707726	ENSG00000110844.14&ENSG00000199237.1&ENSG00000257243.1&ENSG00000258104.1&ENSG00000258284.1	+	63060
chr12	49785546	49791146	ENSG00000167566.17	-	5600
chr12	50036089	50129289	ENSG00000139624.14	-	93200
chr12	50283519	50326230	ENSG00000185958.10	-	42711
chr12	50748657	50754857	ENSG00000066084.13&ENSG00000200183.1&ENSG00000200428.1&ENSG00000207136.1	+	6200
chr12	51038805	51061205	ENSG00000110925.7	-	22400
chr12	51218061	51244558	ENSG00000170545.17	-	26497
chr12	51923361	51933361	ENSG00000139567.13	+	10000
chr12	51997078	52006947	ENSG00000135503.13&ENSG00000206992.1	+	9869
chr12	52887587	52897187	ENSG00000170421.13	-	9600
chr12	53054449	53064316	ENSG00000167778.9	-	9867
chr12	53064379	53083779	ENSG00000111077.18&ENSG00000278108.1	+	19400
chr12	53180924	53191323	ENSG00000139626.16	-	10399
chr12	53300856	53307456	ENSG00000094914.14	-	6600
chr12	53307177	53313377	ENSG00000123349.15&ENSG00000139637.14&ENSG00000288663.1	+	6200
chr12	53362869	53479669	ENSG00000139625.13	-	116800
chr12	53481162	53500922	ENSG00000197111.16&ENSG00000205352.11&ENSG00000257379.1&ENSG00000273658.1&ENSG00000282977.1	+	19760
chr12	53501574	53506688	ENSG00000139574.9&ENSG00000170653.19&ENSG00000267281.3	-	5114
chr12	53506431	53513892	ENSG00000139546.11	+	7461
chr12	54419265	54455950	ENSG00000170627.11	-	36685
chr12	54544104	54575387	ENSG00000135447.17	-	31283
chr12	55684611	55709986	ENSG00000170439.8	+	25375
chr12	55716403	55725323	ENSG00000135404.12	-	8920
chr12	55740263	55752463	ENSG00000135392.19&ENSG00000205323.9&ENSG00000257390.5&ENSG00000257509.1	-	12200
chr12	55757264	55818042	ENSG00000135414.10	+	60778
chr12	55821879	55829609	ENSG00000123353.10	+	7730
chr12	55932617	55954105	ENSG00000185664.15&ENSG00000258554.1	-	21488
chr12	55954027	55962027	ENSG00000065357.20&ENSG00000273973.1	+	8000
chr12	56144674	56152257	ENSG00000135482.7&ENSG00000139641.13	+	7583
chr12	56163496	56222016	ENSG00000092841.19&ENSG00000196465.11	+	58520
chr12	56221932	56237807	ENSG00000139645.11	-	15875
chr12	56237846	56266891	ENSG00000139540.12	+	29045
chr12	56270966	56300076	ENSG00000135469.14	+	29110
chr12	56340410	56365810	ENSG00000110944.9	+	25400
chr12	56488413	56595596	ENSG00000076108.12	-	107183
chr12	56596193	56752162	ENSG00000076067.13&ENSG00000201579.1	+	155969
chr12	56656341	56663341	ENSG00000110958.16&ENSG00000241217.3	-	7000
chr12	57088062	57095408	ENSG00000166888.12	-	7346
chr12	57095476	57123276	ENSG00000166886.13	+	27800
chr12	57462817	57472264	ENSG00000123329.20	-	9447
chr12	57488813	57516588	ENSG00000175197.13&ENSG00000208028.1&ENSG00000285133.1	-	27775
chr12	57521736	57529633	ENSG00000175203.17	-	7897
chr12	57728356	57733556	ENSG00000135506.17&ENSG00000255737.2	+	5200
chr12	57756012	57762334	ENSG00000037897.17&ENSG00000111012.10	-	6322
chr12	57772118	57797376	ENSG00000135407.11&ENSG00000206749.1	-	25258
chr12	57808071	57814495	ENSG00000123297.20&ENSG00000123427.17&ENSG00000257921.6&ENSG00000270039.1	+	6424
chr12	58850349	58872149	ENSG00000139263.12	-	21800
chr12	66279831	66347431	ENSG00000155974.14&ENSG00000256420.1&ENSG00000257083.7&ENSG00000279310.1	-	67600
chr12	67319953	67328953	ENSG00000111530.13	+	9000
chr12	67665406	67737006	ENSG00000127334.11	+	71600
chr12	68001547	68154768	ENSG00000111537.5	-	153221
chr12	68193749	68201349	ENSG00000111536.5	-	7600
chr12	68805478	68841288	ENSG00000135678.12&ENSG00000257181.1&ENSG00000257336.1	-	35810
chr12	69274358	69284398	ENSG00000111605.18	+	10040
chr12	70354993	70361593	ENSG00000111596.14&ENSG00000289283.1	+	6600
chr12	70510870	70515870	ENSG00000127329.16	-	5000
chr12	71118246	71125085	ENSG00000127324.9	-	6839
chr12	71600599	71609599	ENSG00000133858.17	-	9000
chr12	75370560	75391090	ENSG00000173401.10	+	20530
chr12	75503863	75516263	ENSG00000139278.10	+	12400
chr12	76705309	76858709	ENSG00000175183.10	-	153400
chr12	79503395	79574979	ENSG00000177425.11	-	71584
chr12	79759763	79773563	ENSG00000058272.19&ENSG00000201942.1&ENSG00000277130.1	-	13800
chr12	81250175	81257975	ENSG00000139220.17&ENSG00000258375.2	-	7800
chr12	88034036	88049016	ENSG00000198707.17&ENSG00000257752.1	-	14980
chr12	89544487	89588049	ENSG00000070961.17	-	43562
chr12	92772455	92858080	ENSG00000187510.11	+	85625
chr12	93377752	93405673	ENSG00000177889.10	-	27921
chr12	93408146	93465346	ENSG00000173598.14	+	57200
chr12	93894840	93908640	ENSG00000169372.13&ENSG00000258303.1&ENSG00000264978.2	+	13800
chr12	94307675	94361221	ENSG00000136040.9	+	53546
chr12	94559722	94567122	ENSG00000057704.13&ENSG00000283818.1	-	7400
chr12	95467860	95516560	ENSG00000136014.12	-	48700
chr12	95858838	95867048	ENSG00000165972.13	-	8210
chr12	96269824	96485824	ENSG00000111145.8	+	216000
chr12	98645112	98726457	ENSG00000185046.20&ENSG00000202324.1	-	81345
chr12	99650114	99655314	ENSG00000180219.2	+	5200
chr12	101265916	101393116	ENSG00000120805.14	-	127200
chr12	101386618	101411358	ENSG00000120800.5	+	24740
chr12	101696449	101728648	ENSG00000139351.15	-	32199
chr12	101739471	101745499	ENSG00000111670.16&ENSG00000222255.1&ENSG00000222932.1&ENSG00000258230.2	-	6028
chr12	102005640	102012840	ENSG00000120860.11	-	7200
chr12	102012130	102063356	ENSG00000136048.14&ENSG00000241917.1&ENSG00000258288.1	+	51226
chr12	103766719	103819611	ENSG00000136011.15&ENSG00000212594.1	+	52892
chr12	103930210	103940763	ENSG00000204954.10	-	10553
chr12	103953931	103959931	ENSG00000166598.16&ENSG00000284503.1	+	6000
chr12	103965707	103988987	ENSG00000120820.13	-	23280
chr12	103988874	104008874	ENSG00000139372.15&ENSG00000288744.1	+	20000
chr12	104106524	104125237	ENSG00000111727.12	+	18713
chr12	104350307	104374307	ENSG00000198431.18&ENSG00000213442.5&ENSG00000255150.2	+	24000
chr12	104978026	105019784	ENSG00000136010.14	-	41758
chr12	105107642	105173297	ENSG00000136044.12	-	65655
chr12	105169130	105235291	ENSG00000136051.15	+	66161
chr12	106955503	106977277	ENSG00000120832.10	-	21774
chr12	106978778	107093299	ENSG00000151135.10	+	114521
chr12	107667871	107732871	ENSG00000110851.12	-	65000
chr12	107713162	107719600	ENSG00000136045.12	+	6438
chr12	108515022	108522214	ENSG00000075856.12	-	7192
chr12	108525837	108532075	ENSG00000198855.7	+	6238
chr12	108633893	108645109	ENSG00000110880.11	-	11216
chr12	109053985	109088188	ENSG00000189046.11	-	34203
chr12	109093630	109277978	ENSG00000139445.18	-	184348
chr12	109268226	109279826	ENSG00000076248.12&ENSG00000076555.16&ENSG00000256139.2	+	11600
chr12	109455523	109477403	ENSG00000174527.11	+	21880
chr12	109983841	109999187	ENSG00000139437.18&ENSG00000277299.1	+	15346
chr12	109999126	110027028	ENSG00000174456.16&ENSG00000279360.1&ENSG00000286220.2&ENSG00000290863.1	-	27902
chr12	110039763	110073763	ENSG00000076513.17&ENSG00000277595.1	+	34000
chr12	110490385	110501615	ENSG00000204856.12	+	11230
chr12	110533556	110614028	ENSG00000151164.19&ENSG00000278993.1	+	80472
chr12	111451623	111581380	ENSG00000111252.11	+	129757
chr12	111902222	111927019	ENSG00000089022.14&ENSG00000229186.4	+	24797
chr12	112023449	112063910	ENSG00000089248.7	+	40461
chr12	112109588	112160188	ENSG00000173064.14&ENSG00000213152.5&ENSG00000283793.1	-	50600
chr12	112153604	112256801	ENSG00000135148.12&ENSG00000200135.1	+	103197
chr12	113075619	113098819	ENSG00000111344.12	-	23200
chr12	113098028	113149725	ENSG00000135144.8	+	51697
chr12	113159276	113185527	ENSG00000186710.12	+	26251
chr12	113221093	113298759	ENSG00000089060.12	-	77666
chr12	113298585	113353185	ENSG00000186815.13&ENSG00000274822.1&ENSG00000277566.1	+	54600
chr12	113359492	113392445	ENSG00000135094.11	-	32953
chr12	113391629	113397829	ENSG00000151176.8&ENSG00000288863.1	+	6200
chr12	113789806	113816738	ENSG00000122965.11	-	26932
chr12	115939305	115957905	ENSG00000123066.9&ENSG00000207967.1&ENSG00000258337.1	-	18600
chr12	117031148	117050148	ENSG00000174989.13&ENSG00000277840.1	+	19000
chr12	118025517	118032687	ENSG00000176871.9	-	7170
chr12	118136025	118149801	ENSG00000135090.14	-	13776
chr12	118145584	118246085	ENSG00000089220.5	+	100501
chr12	118418033	118428282	ENSG00000111707.12	+	10249
chr12	119681624	119699769	ENSG00000111725.11	+	18145
chr12	120083299	120095099	ENSG00000111737.12	-	11800
chr12	120094494	120116908	ENSG00000135127.12&ENSG00000255575.1&ENSG00000278250.1	+	22414
chr12	120119802	120127202	ENSG00000089154.11&ENSG00000266704.1	-	7400
chr12	120201239	120210439	ENSG00000089159.17	-	9200
chr12	120450802	120461672	ENSG00000111786.10&ENSG00000248008.5	-	10870
chr12	120463749	120469851	ENSG00000111775.3&ENSG00000111780.8&ENSG00000257218.6	+	6102
chr12	120534433	120578764	ENSG00000167272.11	-	44331
chr12	120577588	120583788	ENSG00000022840.17&ENSG00000288623.1&ENSG00000289401.1	+	6200
chr12	120980967	121000486	ENSG00000157895.11	-	19519
chr12	121002512	121023112	ENSG00000135100.19	+	20600
chr12	121191476	121237675	ENSG00000110931.19	-	46199
chr12	121234106	121391963	ENSG00000135124.16	+	157857
chr12	121430623	121580793	ENSG00000170633.17	+	150170
chr12	121703754	121777754	ENSG00000139725.8&ENSG00000212694.8	-	74000
chr12	122147344	122156744	ENSG00000175727.14	+	9400
chr12	122208952	122364783	ENSG00000176383.9	+	155831
chr12	122626396	122633396	ENSG00000184445.12	+	7000
chr12	122816130	122865330	ENSG00000139722.7&ENSG00000280138.1	-	49200
chr12	122982913	123081385	ENSG00000111325.16&ENSG00000182196.14&ENSG00000256028.2	+	98472
chr12	123244013	123250112	ENSG00000111328.7	-	6099
chr12	123409353	123416553	ENSG00000183955.14	+	7200
chr12	123450454	123470054	ENSG00000188026.13&ENSG00000274427.1&ENSG00000278112.1	-	19600
chr12	123473154	123536410	ENSG00000184209.15	+	63256
chr12	123620943	123633740	ENSG00000111364.16&ENSG00000206897.1	+	12797
chr12	123935720	123971846	ENSG00000197653.16	+	36126
chr12	124271015	124324415	ENSG00000196498.14&ENSG00000275967.1&ENSG00000279527.1	-	53400
chr12	124316024	124383382	ENSG00000178882.15&ENSG00000179195.16&ENSG00000256596.1&ENSG00000274874.2&ENSG00000275389.1	+	67358
chr12	124900604	124911604	ENSG00000150991.16	-	11000
chr12	131923150	131928350	ENSG00000177169.10&ENSG00000279283.1	+	5200
chr12	132622388	132687588	ENSG00000187848.15	+	65200
chr12	132722734	132745157	ENSG00000176894.10&ENSG00000247077.8&ENSG00000256632.3	+	22423
chr12	133078391	133104779	ENSG00000214029.6	-	26388
chr12	133107526	133115693	ENSG00000196387.10	+	8167
chr13	27256691	27265491	ENSG00000122026.11&ENSG00000207051.1&ENSG00000207500.1	+	8800
chr13	27416643	27435643	ENSG00000122033.15	-	19000
chr13	27435823	27450201	ENSG00000122034.17	+	14378
chr13	27526113	27545913	ENSG00000139517.9	-	19800
chr13	27943118	27960918	ENSG00000165556.10	-	17800
chr13	27969314	27977717	ENSG00000183463.6	-	8403
chr13	29501014	29509414	ENSG00000139514.13	-	8400
chr13	29505947	29652147	ENSG00000132938.22&ENSG00000223460.1	+	146200
chr13	30196880	30202630	ENSG00000102781.14	-	5750
chr13	30451704	30456704	ENSG00000189403.15&ENSG00000213411.2&ENSG00000232489.1	-	5000
chr13	32395723	32400723	ENSG00000139597.18&ENSG00000212293.1&ENSG00000244754.9&ENSG00000270008.1&ENSG00000281026.1	-	5000
chr13	32400268	32477275	ENSG00000139618.18&ENSG00000215515.2	+	77007
chr13	34928075	35473419	ENSG00000180660.9	-	545344
chr13	36805301	36844831	ENSG00000120693.14&ENSG00000236711.2	-	39530
chr13	36829104	36922540	ENSG00000133111.4	+	93436
chr13	37000762	37009312	ENSG00000102710.21	-	8550
chr13	37025881	37080081	ENSG00000120699.14	+	54200
chr13	40812460	41061510	ENSG00000102743.16&ENSG00000207652.1	+	249050
chr13	41171147	41189834	ENSG00000120696.9	-	18687
chr13	44397714	44407514	ENSG00000151778.11	+	9800
chr13	45124142	45192853	ENSG00000180332.7	-	68711
chr13	45284893	45310493	ENSG00000188342.13&ENSG00000270381.1&ENSG00000271818.1	+	25600
chr13	45322871	45333471	ENSG00000133112.17&ENSG00000199477.1&ENSG00000253051.1	-	10600
chr13	45423522	45534522	ENSG00000165837.12&ENSG00000200709.1&ENSG00000232786.1	-	111000
chr13	48042183	48053323	ENSG00000136146.15	-	11140
chr13	48341329	48389567	ENSG00000139679.16	-	48238
chr13	49303250	49308650	ENSG00000102547.19	-	5400
chr13	49444063	49531946	ENSG00000136144.12	-	87883
chr13	50020922	50044650	ENSG00000198553.9&ENSG00000204977.10	+	23728
chr13	50496764	50519364	ENSG00000186047.11&ENSG00000200711.1	-	22600
chr13	51364735	51452365	ENSG00000253309.7	+	87630
chr13	51767709	51803839	ENSG00000139668.9&ENSG00000224451.2	+	36130
chr13	52012124	52033611	ENSG00000197168.14	-	21487
chr13	52652336	52703264	ENSG00000136110.13	-	50928
chr13	53052057	53116457	ENSG00000102837.7	+	64400
chr13	72727628	72752169	ENSG00000083520.15	-	24541
chr13	72756198	72782134	ENSG00000136122.18	+	25936
chr13	73077541	73094141	ENSG00000102554.14	+	16600
chr13	75859870	75867470	ENSG00000118939.18&ENSG00000136153.20&ENSG00000228444.2&ENSG00000261553.5	+	7600
chr13	77129717	77417822	ENSG00000102805.16&ENSG00000236051.7&ENSG00000274898.1&ENSG00000283208.2	+	288105
chr13	79556077	79566679	ENSG00000102471.16	+	10602
chr13	80328176	80335976	ENSG00000136158.12	-	7800
chr13	95579759	95657759	ENSG00000134873.10	+	78000
chr13	95694494	95801580	ENSG00000102595.21&ENSG00000226977.1	-	107086
chr13	95794988	96090108	ENSG00000102580.15&ENSG00000229622.1&ENSG00000232373.2&ENSG00000276809.1	+	295120
chr13	97394120	97401120	ENSG00000139793.21	+	7000
chr13	98122185	98175785	ENSG00000139797.8	-	53600
chr13	98435839	98445185	ENSG00000102572.15	-	9346
chr13	98455176	98553244	ENSG00000152767.17&ENSG00000263399.1&ENSG00000269189.1	+	98068
chr13	99215757	99254732	ENSG00000125245.14	-	38975
chr13	99261743	99294539	ENSG00000169508.7	-	32796
chr13	100481204	100530164	ENSG00000134864.11&ENSG00000224356.5&ENSG00000234354.3	-	48960
chr13	100530437	100537366	ENSG00000175198.17	+	6929
chr13	102593872	102685747	ENSG00000139780.8	-	91875
chr13	102679958	102687758	ENSG00000134900.13	+	7800
chr13	108234243	108251241	ENSG00000139826.6	+	16998
chr13	110513209	110594409	ENSG00000134871.19&ENSG00000276765.1	+	81200
chr13	110639996	110712737	ENSG00000213995.12	+	72741
chr13	111305737	111316185	ENSG00000102606.20&ENSG00000233644.1	+	10448
chr13	113172386	113208194	ENSG00000126231.15	+	35808
chr13	113288163	113324163	ENSG00000139835.14&ENSG00000276434.1	-	36000
chr13	113323672	113351646	ENSG00000185896.11	+	27974
chr13	113810149	113820549	ENSG00000183087.15	-	10400
chr13	113845744	113864113	ENSG00000184497.13&ENSG00000233695.2	+	18369
chr14	20357904	20414988	ENSG00000129484.14	+	57084
chr14	20892348	20919291	ENSG00000169397.4	+	26943
chr14	20956436	20963580	ENSG00000169385.3	+	7144
chr14	21070871	21090077	ENSG00000165804.16	-	19206
chr14	21090248	21098812	ENSG00000165801.10	+	8564
chr14	21351301	21384287	ENSG00000092200.13	+	32986
chr14	21476959	21498133	ENSG00000165819.12	-	21174
chr14	21499175	21520375	ENSG00000092203.15	+	21200
chr14	22766561	22773222	ENSG00000155465.21	-	6661
chr14	22773042	22788442	ENSG00000155463.14	+	15400
chr14	22938828	22946228	ENSG00000092036.19&ENSG00000129474.16&ENSG00000259132.1&ENSG00000284118.1	-	7400
chr14	23273477	23291677	ENSG00000215277.9	+	18200
chr14	23453857	23520857	ENSG00000136367.15	-	67000
chr14	24167062	24180219	ENSG00000100926.15&ENSG00000129559.13&ENSG00000196497.17&ENSG00000213920.9&ENSG00000254505.11&ENSG00000254692.1&ENSG00000255526.6&ENSG00000259522.3&ENSG00000260669.2&ENSG00000278784.1	-	13157
chr14	24208362	24232423	ENSG00000139908.15	+	24061
chr14	24232366	24238286	ENSG00000092330.19	-	5920
chr14	24271610	24290598	ENSG00000157379.14	-	18988
chr14	24299779	24305187	ENSG00000136305.12	-	5408
chr14	24311429	24318349	ENSG00000129465.16&ENSG00000129467.14&ENSG00000258973.1	-	6920
chr14	24318036	24350636	ENSG00000196943.14&ENSG00000213903.9&ENSG00000213906.10	+	32600
chr14	24430953	24439766	ENSG00000100445.18	-	8813
chr14	31026400	31100117	ENSG00000092148.14&ENSG00000258640.3	-	73717
chr14	31130996	31142940	ENSG00000100478.16	+	11944
chr14	34982911	35085467	ENSG00000092020.11	-	102556
chr14	35116630	35121830	ENSG00000151327.14&ENSG00000279434.1	+	5200
chr14	35393479	35401079	ENSG00000100906.12	-	7600
chr14	35537054	35756328	ENSG00000168348.4	+	219274
chr14	39015719	39031919	ENSG00000100934.15	-	16200
chr14	39112411	39147811	ENSG00000182400.15	-	35400
chr14	39136973	39147834	ENSG00000092208.19	+	10861
chr14	39183220	39189820	ENSG00000100941.9	+	6600
chr14	39387101	39397684	ENSG00000165355.8	-	10583
chr14	45083976	45115599	ENSG00000100442.11	-	31623
chr14	45116282	45135931	ENSG00000185246.18&ENSG00000212615.1&ENSG00000239043.1	+	19649
chr14	45153790	45203190	ENSG00000129534.14	-	49400
chr14	45200890	45282490	ENSG00000187790.12	+	81600
chr14	49623481	49677370	ENSG00000168282.6	+	53889
chr14	49635243	49643555	ENSG00000100479.14	-	8312
chr14	49708791	49782083	ENSG00000165525.18&ENSG00000277634.1	-	73292
chr14	49786385	49839726	ENSG00000165516.11	+	53341
chr14	50312228	50326265	ENSG00000100490.10&ENSG00000259071.1	-	14037
chr14	50335558	50397014	ENSG00000125375.18	+	61456
chr14	50572139	50632058	ENSG00000151748.15&ENSG00000243103.3&ENSG00000269906.1	-	59919
chr14	50634017	50668406	ENSG00000198513.14	+	34389
chr14	50904970	50912227	ENSG00000131969.15	+	7257
chr14	51257655	51296255	ENSG00000139921.13&ENSG00000201376.1	+	38600
chr14	51987218	52004809	ENSG00000087303.19	-	17591
chr14	52010694	52079494	ENSG00000087302.9	+	68800
chr14	52695899	52775193	ENSG00000100522.10	-	79294
chr14	53015145	53036745	ENSG00000100523.16	-	21600
chr14	54420218	54452618	ENSG00000100526.21	+	32400
chr14	54793315	54800115	ENSG00000020577.14	+	6800
chr14	55070194	55107594	ENSG00000168175.15&ENSG00000289523.1	+	37400
chr14	55109712	55148112	ENSG00000126787.13	-	38400
chr14	55339500	55366391	ENSG00000126775.9&ENSG00000259318.1	-	26891
chr14	58272012	58284774	ENSG00000100567.13&ENSG00000258682.1	+	12762
chr14	59371405	59376405	ENSG00000100592.16	+	5000
chr14	59407222	59429022	ENSG00000126790.12&ENSG00000151838.12&ENSG00000181619.12&ENSG00000258782.3	-	21800
chr14	60091782	60144119	ENSG00000100612.14	-	52337
chr14	60299087	60307687	ENSG00000100614.18	+	8600
chr14	60920154	60971441	ENSG00000126814.7&ENSG00000258656.1	-	51287
chr14	63848361	64084232	ENSG00000140009.19&ENSG00000214770.3&ENSG00000221537.1	-	235871
chr14	64474503	64503713	ENSG00000179841.8	+	29210
chr14	64676683	64746283	ENSG00000070182.21&ENSG00000284269.1	-	69600
chr14	64750249	64762449	ENSG00000126822.18	+	12200
chr14	64909779	64939152	ENSG00000176153.13	-	29373
chr14	65744121	65760121	ENSG00000033170.17&ENSG00000207781.1	+	16000
chr14	66498677	66507408	ENSG00000196553.15	+	8731
chr14	67360264	67386984	ENSG00000100558.9	-	26720
chr14	67533738	67581955	ENSG00000100564.9	-	48217
chr14	67639674	67647085	ENSG00000072042.13&ENSG00000100568.11&ENSG00000258466.5&ENSG00000258626.2&ENSG00000272253.1	-	7411
chr14	69041081	69050881	ENSG00000139990.18&ENSG00000206768.1	-	9800
chr14	69360728	69380128	ENSG00000100632.11	-	19400
chr14	69758216	69775416	ENSG00000100652.5	-	17200
chr14	69772005	69790005	ENSG00000100650.16	+	18000
chr14	70460427	70496108	ENSG00000139985.8	+	35681
chr14	71115382	71122382	ENSG00000100731.16	+	7000
chr14	73223691	73231691	ENSG00000080815.20&ENSG00000259109.1	+	8000
chr14	73274640	73462363	ENSG00000100767.17	+	187723
chr14	73466166	73478484	ENSG00000187105.9&ENSG00000258408.1&ENSG00000258443.1&ENSG00000258524.1&ENSG00000258603.5	-	12318
chr14	73575658	73580695	ENSG00000119673.16	+	5037
chr14	73885554	73896164	ENSG00000156050.10&ENSG00000199472.1&ENSG00000258891.1	-	10610
chr14	73932521	73945321	ENSG00000119725.21&ENSG00000140043.12&ENSG00000258653.3&ENSG00000270140.1	+	12800
chr14	73963670	74003397	ENSG00000119723.17	+	39727
chr14	74497106	74507706	ENSG00000165898.14	+	10600
chr14	74713116	74852871	ENSG00000119608.15	-	139755
chr14	74876153	74903951	ENSG00000198208.12	-	27798
chr14	74903743	74929743	ENSG00000119689.15	+	26000
chr14	75012366	75020762	ENSG00000119718.11	+	8396
chr14	75069482	75079353	ENSG00000119638.14&ENSG00000258978.1	-	9871
chr14	75119502	75127154	ENSG00000119703.15	+	7652
chr14	75596205	75649791	ENSG00000133935.7	-	53586
chr14	75847697	75958097	ENSG00000119699.8	-	110400
chr14	76783015	76790268	ENSG00000071246.11&ENSG00000258610.1	+	7253
chr14	77331597	77359424	ENSG00000100577.19	+	27827
chr14	77708022	77717599	ENSG00000100603.14	-	9577
chr14	81146306	81169777	ENSG00000165409.18&ENSG00000258915.1&ENSG00000259167.2	+	23471
chr14	88470350	88499335	ENSG00000042317.17	+	28985
chr14	88555006	88612431	ENSG00000165521.16	-	57425
chr14	90250660	90267860	ENSG00000119720.18	-	17200
chr14	90275429	90291517	ENSG00000100764.14	+	16088
chr14	90842861	90847861	ENSG00000100784.12	-	5000
chr14	91060640	91232532	ENSG00000119714.11	-	171892
chr14	91225632	91242760	ENSG00000133943.21&ENSG00000221102.1&ENSG00000252644.1	+	17128
chr14	91452308	91457508	ENSG00000100796.18	-	5200
chr14	92364407	92703807	ENSG00000100600.15	-	339400
chr14	92688994	92776594	ENSG00000100599.16	+	87600
chr14	92839947	92844947	ENSG00000066455.13	+	5000
chr14	92907481	92936914	ENSG00000100605.17	-	29433
chr14	92935285	93067453	ENSG00000100604.13	+	132168
chr14	93193294	93202894	ENSG00000170270.5	-	9600
chr14	93927966	93934166	ENSG00000100628.12&ENSG00000265768.1	-	6200
chr14	93929608	93939498	ENSG00000140067.7	+	9890
chr14	94037887	94048287	ENSG00000089737.18	-	10400
chr14	94048930	94081302	ENSG00000089723.10	+	32372
chr14	95081028	95086228	ENSG00000100697.17&ENSG00000264607.1	-	5200
chr14	95158009	95181940	ENSG00000165959.12&ENSG00000259143.1	-	23931
chr14	96567116	96582116	ENSG00000090060.19	+	15000
chr14	99480888	99500190	ENSG00000205476.9	-	19302
chr14	100109513	100143957	ENSG00000168350.8	-	34444
chr14	100144236	100174836	ENSG00000196405.13&ENSG00000199082.1	+	30600
chr14	100376804	100537147	ENSG00000183092.18	-	160343
chr14	100530303	100536303	ENSG00000176473.14&ENSG00000253075.1&ENSG00000258500.2&ENSG00000258620.2	+	6000
chr14	100874153	100879753	ENSG00000254656.3	-	5600
chr14	102224847	102315847	ENSG00000140153.18	+	91000
chr14	102307702	102341102	ENSG00000100865.15	-	33400
chr14	102342702	102362942	ENSG00000022976.16	+	20240
chr14	102362915	102501767	ENSG00000156381.9	-	138852
chr14	102502477	102526477	ENSG00000196663.16&ENSG00000212330.1	+	24000
chr14	102730561	102740961	ENSG00000089902.10&ENSG00000202459.1	+	10400
chr14	102774790	102932380	ENSG00000198752.11	-	157590
chr14	102911500	102920100	ENSG00000131323.17&ENSG00000206969.1	+	8600
chr14	102937177	103041470	ENSG00000166126.11&ENSG00000259515.1	+	104293
chr14	103110559	103116559	ENSG00000205436.8	+	6000
chr14	103412760	103519667	ENSG00000166165.14	-	106907
chr14	103503831	103529197	ENSG00000075413.19	+	25366
chr14	103537073	103550346	ENSG00000166166.13	+	13273
chr14	103725824	103733195	ENSG00000088808.18&ENSG00000202275.1	-	7371
chr14	103733668	103762804	ENSG00000100711.14	+	29136
chr14	104926244	104937244	ENSG00000185567.7	-	11000
chr14	105010482	105024882	ENSG00000140104.14	+	14400
chr14	105251093	105300564	ENSG00000184887.14	+	49471
chr15	22776198	22867052	ENSG00000273749.5	-	90854
chr15	22869362	23083095	ENSG00000140157.16	+	213733
chr15	25285728	25333728	ENSG00000114062.22&ENSG00000261529.1	-	48000
chr15	25420336	25489936	ENSG00000128739.23&ENSG00000185823.5&ENSG00000199311.1&ENSG00000199453.1&ENSG00000199489.1&ENSG00000199704.1&ENSG00000199712.1&ENSG00000199782.1&ENSG00000199833.1&ENSG00000199960.1&ENSG00000199968.1&ENSG00000199970.1&ENSG00000200163.1&ENSG00000200398.1&ENSG00000200478.1&ENSG00000200486.1&ENSG00000200503.1&ENSG00000200564.1&ENSG00000200593.1&ENSG00000200638.1&ENSG00000200661.1&ENSG00000200680.1&EN…	+	69600
chr15	29118315	29127115	ENSG00000034053.15	+	8800
chr15	29692167	29699367	ENSG00000104067.17&ENSG00000259644.1	-	7200
chr15	30617752	30624495	ENSG00000261794.2&ENSG00000269930.1&ENSG00000277467.1	+	6743
chr15	30943108	30992172	ENSG00000198690.10&ENSG00000261628.1	+	49064
chr15	32607310	32613861	ENSG00000232653.9&ENSG00000277464.1	+	6551
chr15	32719006	32765544	ENSG00000248905.10&ENSG00000259392.2&ENSG00000279958.1	-	46538
chr15	32745106	32970728	ENSG00000166923.12	+	225622
chr15	33866121	33968498	ENSG00000198838.14&ENSG00000200008.1	+	102377
chr15	34067458	34073058	ENSG00000184984.10&ENSG00000259505.1&ENSG00000287840.1	+	5600
chr15	34111274	34140674	ENSG00000134152.11	-	29400
chr15	34223784	34229784	ENSG00000140199.13	-	6000
chr15	34230156	34255287	ENSG00000128463.13	+	25131
chr15	34348033	34358633	ENSG00000176454.15	-	10600
chr15	34357737	34394595	ENSG00000184507.16	+	36858
chr15	38459539	38488103	ENSG00000172575.14	-	28564
chr15	38487710	38493309	ENSG00000171262.11	+	5599
chr15	39519953	39588357	ENSG00000150667.8&ENSG00000166073.11&ENSG00000259432.1&ENSG00000259580.1&ENSG00000278621.1	-	68404
chr15	39599466	39616266	ENSG00000137801.11&ENSG00000276107.1	+	16800
chr15	39951707	40035690	ENSG00000140319.11	-	83983
chr15	40268976	40278176	ENSG00000137841.12&ENSG00000230778.2&ENSG00000273855.1	-	9200
chr15	40317852	40331452	ENSG00000188549.13&ENSG00000252714.1	-	13600
chr15	40326715	40351034	ENSG00000259330.3	+	24319
chr15	40726284	40735884	ENSG00000137824.16	-	9600
chr15	40732340	40760598	ENSG00000051180.17	+	28258
chr15	40772449	40807087	ENSG00000188277.10	+	34638
chr15	40807477	40815451	ENSG00000166143.10	-	7974
chr15	40815084	40844019	ENSG00000166140.17	+	28935
chr15	41230756	41309273	ENSG00000104147.9	-	78517
chr15	41381050	41386450	ENSG00000137804.14&ENSG00000247556.7&ENSG00000259396.1&ENSG00000285920.2	+	5400
chr15	41448843	41503637	ENSG00000062524.16	-	54794
chr15	41503551	41556151	ENSG00000137825.11	+	52600
chr15	41827935	41848146	ENSG00000137877.10&ENSG00000200293.1&ENSG00000264850.1	-	20211
chr15	41848155	41854355	ENSG00000168970.22&ENSG00000243708.11&ENSG00000243789.11	+	6200
chr15	42273533	42412823	ENSG00000103994.18&ENSG00000201077.1	-	139290
chr15	42412949	42491234	ENSG00000092529.25&ENSG00000214013.10&ENSG00000258461.5&ENSG00000260571.1	+	78285
chr15	42581487	42723544	ENSG00000140326.13	-	142057
chr15	43330581	43358172	ENSG00000140265.14	-	27591
chr15	43354569	43369222	ENSG00000168803.16	+	14653
chr15	43391726	43403061	ENSG00000067369.14	-	11335
chr15	43409771	43510959	ENSG00000137822.13	+	101188
chr15	43510727	43533462	ENSG00000168781.24	-	22735
chr15	43531620	43593055	ENSG00000166963.13	+	61435
chr15	43590207	43599563	ENSG00000166762.19&ENSG00000206991.1&ENSG00000242866.10&ENSG00000249839.1&ENSG00000275601.1&ENSG00000284772.1	-	9356
chr15	43747093	43772605	ENSG00000128886.12&ENSG00000184716.14&ENSG00000221792.1&ENSG00000262560.1	-	25512
chr15	43804427	43826981	ENSG00000140264.21&ENSG00000242028.8	+	22554
chr15	43864004	43870761	ENSG00000171877.21&ENSG00000185607.5&ENSG00000227973.1	-	6757
chr15	43868412	43914212	ENSG00000092470.12	+	45800
chr15	44529038	44537126	ENSG00000137770.14	+	8088
chr15	44537045	44554818	ENSG00000104133.16	-	17773
chr15	44563029	44711359	ENSG00000104131.13&ENSG00000259659.1	+	148330
chr15	45421415	45430580	ENSG00000171763.20	+	9165
chr15	45441807	45479606	ENSG00000104154.7	-	37799
chr15	45691281	45702641	ENSG00000104164.12&ENSG00000137767.14&ENSG00000200419.1&ENSG00000260170.1	+	11360
chr15	48142672	48178123	ENSG00000188467.11	+	35451
chr15	49199193	49326962	ENSG00000166262.16&ENSG00000259531.2	-	127769
chr15	49849238	49858238	ENSG00000104043.15	-	9000
chr15	51017798	51056598	ENSG00000183578.8&ENSG00000259204.1	-	38800
chr15	51930626	51938025	ENSG00000166477.13	-	7399
chr15	55319160	55340032	ENSG00000256061.7&ENSG00000260036.1&ENSG00000260916.8&ENSG00000261771.5&ENSG00000274765.1&ENSG00000277548.1&ENSG00000283891.1	-	20872
chr15	55355648	55408496	ENSG00000069943.10	+	52848
chr15	56410185	56421544	ENSG00000138587.6	-	11359
chr15	58874050	58879050	ENSG00000137776.17	-	5000
chr15	59097419	59105127	ENSG00000157450.16&ENSG00000225798.1&ENSG00000242747.1&ENSG00000259738.1&ENSG00000288745.1	+	7708
chr15	59116088	59132434	ENSG00000157483.9&ENSG00000199512.1&ENSG00000200070.1&ENSG00000253030.1&ENSG00000259735.1&ENSG00000259771.1	-	16346
chr15	59133250	59206844	ENSG00000157456.8&ENSG00000259732.1	+	73594
chr15	59208588	59372694	ENSG00000171989.6	+	164106
chr15	59574221	59638062	ENSG00000140299.14&ENSG00000140307.11&ENSG00000227161.1	-	63841
chr15	59640239	59676758	ENSG00000140297.13	+	36519
chr15	60479159	60488284	ENSG00000069667.16&ENSG00000273792.1&ENSG00000277413.1	-	9125
chr15	61843989	61852389	ENSG00000129003.19	-	8400
chr15	62844631	62895813	ENSG00000171914.17&ENSG00000211137.1	+	51182
chr15	63071915	63077915	ENSG00000140416.24	+	6000
chr15	63142061	63168461	ENSG00000103642.12	+	26400
chr15	63601588	63608618	ENSG00000103657.14	-	7030
chr15	64148940	64155740	ENSG00000166794.6	-	6800
chr15	64157481	64342540	ENSG00000157734.14	+	185059
chr15	64631913	64687573	ENSG00000180304.14	-	55660
chr15	64686068	64695042	ENSG00000180357.10&ENSG00000207162.1&ENSG00000207223.1&ENSG00000243403.1&ENSG00000259682.1	+	8974
chr15	64703280	64739891	ENSG00000166831.9&ENSG00000221033.1	-	36611
chr15	64951434	64963022	ENSG00000090487.11	-	11588
chr15	64958691	65026089	ENSG00000166839.18&ENSG00000241839.10&ENSG00000249240.2	+	67398
chr15	65053397	65072797	ENSG00000186198.4	+	19400
chr15	65553186	65578753	ENSG00000138614.16	-	25567
chr15	65578349	65611367	ENSG00000074696.13	+	33018
chr15	65855879	65895079	ENSG00000157890.19	-	39200
chr15	65891989	65944989	ENSG00000103769.10&ENSG00000283249.1	+	53000
chr15	66333898	66339098	ENSG00000166938.13	+	5200
chr15	66446776	66488658	ENSG00000174446.13&ENSG00000261351.2&ENSG00000266589.1	-	41882
chr15	66491656	66504960	ENSG00000169032.11	+	13304
chr15	66540979	66547179	ENSG00000188501.12	-	6200
chr15	67146938	67200667	ENSG00000103591.13	-	53729
chr15	67195173	67232447	ENSG00000166949.17	+	37274
chr15	67502260	67521132	ENSG00000103599.20	+	18872
chr15	67807117	67819705	ENSG00000137764.20&ENSG00000259512.3	+	12588
chr15	68198603	68252403	ENSG00000033800.14	+	53800
chr15	68277993	68296532	ENSG00000137809.17	-	18539
chr15	68295862	68313462	ENSG00000169018.6	+	17600
chr15	69407780	69414247	ENSG00000137819.14&ENSG00000207395.1&ENSG00000259645.1	+	6467
chr15	70039190	70047790	ENSG00000140332.18&ENSG00000207965.1	-	8600
chr15	71809091	71822291	ENSG00000066933.16&ENSG00000260576.1	-	13200
chr15	72686181	72751294	ENSG00000159322.18	-	65113
chr15	72738475	72782836	ENSG00000140463.14	+	44361
chr15	73305205	73314205	ENSG00000067141.17	+	9000
chr15	73518214	73560014	ENSG00000156642.17&ENSG00000281183.1	-	41800
chr15	73560013	73683967	ENSG00000183324.11	+	123954
chr15	74615595	74630558	ENSG00000179151.13	-	14963
chr15	74645414	74706414	ENSG00000179335.20	+	61000
chr15	74902219	74957220	ENSG00000178802.18	+	55001
chr15	74906882	74919791	ENSG00000178741.12	-	12909
chr15	75212169	75225785	ENSG00000167173.19	+	13616
chr15	75357115	75368058	ENSG00000140398.14	+	10943
chr15	75455841	75463251	ENSG00000169371.14&ENSG00000169410.11&ENSG00000259931.2&ENSG00000260269.5	-	7410
chr15	75648705	75674322	ENSG00000173546.7	-	25617
chr15	75662301	75676228	ENSG00000173548.9	+	13927
chr15	75727688	75737821	ENSG00000182950.3	+	10133
chr15	75942511	75949511	ENSG00000167196.14	+	7000
chr15	76229121	76263198	ENSG00000169758.13	+	34077
chr15	76991604	77041404	ENSG00000140391.15&ENSG00000269951.1&ENSG00000278991.1	-	49800
chr15	77037475	77043681	ENSG00000140368.14	+	6206
chr15	78091296	78104606	ENSG00000136425.14	-	13310
chr15	78104370	78115570	ENSG00000183476.13	+	11200
chr15	78131534	78167468	ENSG00000103740.10	-	35934
chr15	78282196	78293287	ENSG00000140403.13	+	11091
chr15	78595269	78600469	ENSG00000169684.13	+	5200
chr15	78898139	78906128	ENSG00000185787.15&ENSG00000288561.1	+	7989
chr15	78898935	78921058	ENSG00000103811.18	-	22123
chr15	80138393	80152491	ENSG00000086666.19	+	14098
chr15	80842072	80896190	ENSG00000117899.11&ENSG00000259546.1&ENSG00000259649.4	-	54118
chr15	80951776	81000924	ENSG00000103888.17	+	49148
chr15	81241015	81303215	ENSG00000172345.14&ENSG00000271725.1	-	62200
chr15	81324182	81331088	ENSG00000188869.13	-	6906
chr15	82836108	82892108	ENSG00000156232.7	+	56000
chr15	83144854	83179183	ENSG00000136404.16	+	34329
chr15	84039842	84066242	ENSG00000156218.13&ENSG00000212374.1&ENSG00000261665.2&ENSG00000274128.1	+	26400
chr15	84633987	84639285	ENSG00000177082.13&ENSG00000277578.1	-	5298
chr15	84806445	84817357	ENSG00000166716.10&ENSG00000259415.1	+	10912
chr15	85749358	85770991	ENSG00000170776.22&ENSG00000259453.1&ENSG00000259630.2&ENSG00000284160.1	+	21633
chr15	88480776	88568288	ENSG00000181991.16	+	87512
chr15	89317261	89335054	ENSG00000140525.20	+	17793
chr15	89598789	89608789	ENSG00000166813.17	-	10000
chr15	89631056	89640056	ENSG00000140534.14&ENSG00000259713.1	+	9000
chr15	90082206	90102650	ENSG00000140548.10&ENSG00000265871.1&ENSG00000273691.1&ENSG00000276376.1	+	20444
chr15	90128175	90229975	ENSG00000185043.13	-	101800
chr15	90895776	90901576	ENSG00000182511.12	+	5800
chr15	90955224	90966040	ENSG00000184056.15&ENSG00000198901.14&ENSG00000200142.1&ENSG00000284946.1	-	10816
chr15	92596461	92617448	ENSG00000185442.13&ENSG00000258741.6&ENSG00000258922.1&ENSG00000260361.1&ENSG00000272298.1	-	20987
chr15	97973833	98003039	ENSG00000140450.9	+	29206
chr15	98893534	98954149	ENSG00000183571.11&ENSG00000259475.1	-	60615
chr15	99390729	99401129	ENSG00000168904.15&ENSG00000259257.1&ENSG00000259706.1	+	10400
chr15	99681876	99715697	ENSG00000183060.16	-	33821
chr15	99716488	99744888	ENSG00000068305.19	+	28400
chr16	38320	46407	ENSG00000161980.6	-	8087
chr16	57669	74684	ENSG00000161981.11	+	17015
chr16	76354	84271	ENSG00000103148.17	-	7917
chr16	181179	186979	ENSG00000086506.3	+	5800
chr16	229462	268301	ENSG00000076344.16	-	38839
chr16	280240	287440	ENSG00000103126.15	-	7200
chr16	287215	382098	ENSG00000185615.16	+	94883
chr16	553846	634427	ENSG00000130731.16	-	80581
chr16	584109	589358	ENSG00000007541.17&ENSG00000257108.2&ENSG00000282907.1	+	5249
chr16	682870	689002	ENSG00000103266.11	+	6132
chr16	711276	722582	ENSG00000162004.19	-	11306
chr16	735525	742125	ENSG00000103253.19	+	6600
chr16	788396	798041	ENSG00000127588.5	-	9645
chr16	1207123	1221651	ENSG00000116176.7	-	14528
chr16	1340440	1349240	ENSG00000007520.4	-	8800
chr16	1365737	1408835	ENSG00000090581.11	+	43098
chr16	1488980	1510427	ENSG00000187535.14&ENSG00000260954.1&ENSG00000280231.1&ENSG00000280327.1	-	21447
chr16	1555580	1580528	ENSG00000131634.14&ENSG00000280062.1	+	24948
chr16	1752261	1770320	ENSG00000103024.8	-	18059
chr16	1789186	1826968	ENSG00000095906.17	+	37782
chr16	1827156	1833986	ENSG00000162039.18&ENSG00000260541.1&ENSG00000281219.2&ENSG00000289722.1	-	6830
chr16	1971895	1978917	ENSG00000196408.12	-	7022
chr16	2019015	2039815	ENSG00000065057.9	-	20800
chr16	2039026	2047968	ENSG00000065054.14	+	8942
chr16	2047865	2088708	ENSG00000008710.20&ENSG00000221656.1&ENSG00000261123.1&ENSG00000284008.1	-	40843
chr16	2155404	2177180	ENSG00000167971.16	-	21776
chr16	2203853	2209253	ENSG00000182685.8	-	5400
chr16	2268396	2275881	ENSG00000167972.14&ENSG00000243445.1	-	7485
chr16	2471235	2530035	ENSG00000205923.3	-	58800
chr16	2531422	2537980	ENSG00000162065.14&ENSG00000162066.16&ENSG00000185883.12&ENSG00000259784.1&ENSG00000260272.1&ENSG00000260293.2&ENSG00000279520.1	+	6558
chr16	2682397	2712419	ENSG00000172382.10	-	30022
chr16	2752599	2771414	ENSG00000103363.16	-	18815
chr16	2899382	2908382	ENSG00000162076.13	+	9000
chr16	2973484	2984084	ENSG00000162073.14	+	10600
chr16	3120517	3129778	ENSG00000122386.11	+	9261
chr16	3224779	3237979	ENSG00000168124.3&ENSG00000203581.7	+	13200
chr16	3256632	3298808	ENSG00000140993.11	-	42176
chr16	3370905	3382081	ENSG00000140987.21	-	11176
chr16	3611605	3650636	ENSG00000126602.11&ENSG00000263235.1	-	39031
chr16	4339597	4371849	ENSG00000126603.9	+	32252
chr16	4383538	4425806	ENSG00000168140.5	+	42268
chr16	4433386	4461691	ENSG00000153406.14	-	28305
chr16	4456775	4474691	ENSG00000103423.14&ENSG00000277170.1&ENSG00000277440.1	+	17916
chr16	4495762	4510669	ENSG00000089486.17&ENSG00000278434.1	-	14907
chr16	4510347	4553147	ENSG00000103415.12	+	42800
chr16	4598083	4608883	ENSG00000153443.13	-	10800
chr16	4600758	4616494	ENSG00000205832.8	+	15736
chr16	4640622	4696510	ENSG00000103199.14&ENSG00000168096.15&ENSG00000266994.1	-	55888
chr16	4695859	4734345	ENSG00000168101.15	+	38486
chr16	4749396	4756339	ENSG00000166246.14	+	6943
chr16	4796491	4846666	ENSG00000267795.6	+	50175
chr16	4847287	4882507	ENSG00000118898.16	-	35220
chr16	4882401	4941201	ENSG00000118900.15	+	58800
chr16	5078604	5084284	ENSG00000118894.15	-	5680
chr16	5087379	5098740	ENSG00000033011.14&ENSG00000103184.12&ENSG00000267072.3	+	11361
chr16	8862534	8869252	ENSG00000140650.13	+	6718
chr16	8883097	8892097	ENSG00000187555.17	-	9000
chr16	8885351	8962707	ENSG00000283516.2	+	77356
chr16	9121635	9154835	ENSG00000182831.12&ENSG00000263244.2	+	33200
chr16	10483638	10496273	ENSG00000166669.14&ENSG00000289023.1	+	12635
chr16	10888751	10928891	ENSG00000182108.11	-	40140
chr16	11182186	11190786	ENSG00000038532.17&ENSG00000229917.2&ENSG00000274038.1	+	8600
chr16	11529922	11547722	ENSG00000189067.14	-	17800
chr16	11667483	11679083	ENSG00000153066.13	-	11600
chr16	11679152	11741911	ENSG00000184602.6	+	62759
chr16	11851579	11868128	ENSG00000103342.13&ENSG00000260318.1&ENSG00000261560.1	-	16549
chr16	14632727	14672548	ENSG00000069764.10	-	39821
chr16	14669236	14703412	ENSG00000103429.11&ENSG00000238964.1	+	34176
chr16	15016389	15037854	ENSG00000157045.9	-	21465
chr16	15415787	15594387	ENSG00000166783.22&ENSG00000284184.1	-	178600
chr16	15625028	15643268	ENSG00000156968.9&ENSG00000166780.11&ENSG00000257769.1&ENSG00000261130.5	+	18240
chr16	15643153	15703135	ENSG00000133392.18&ENSG00000280429.1	-	59982
chr16	15734691	15741152	ENSG00000072864.16&ENSG00000262380.1&ENSG00000263335.1&ENSG00000280206.1&ENSG00000283736.1	+	6461
chr16	16095208	16149565	ENSG00000091262.17	-	54357
chr16	16143257	16223028	ENSG00000103222.20	+	79771
chr16	17096420	17101769	ENSG00000103489.12&ENSG00000275927.1&ENSG00000279410.1&ENSG00000279415.1&ENSG00000279620.1	-	5349
chr16	19487963	19501693	ENSG00000006007.12	-	13730
chr16	19694427	19701937	ENSG00000103550.14	-	7510
chr16	19846091	19856691	ENSG00000167191.12	-	10600
chr16	19858467	19867667	ENSG00000174628.17	+	9200
chr16	20302574	20309574	ENSG00000169347.17	-	7000
chr16	20772993	20780193	ENSG00000188215.10&ENSG00000196678.14	-	7200
chr16	20797581	20806430	ENSG00000005187.12&ENSG00000200893.1&ENSG00000283399.1	+	8849
chr16	20849665	20899869	ENSG00000005189.20&ENSG00000275908.1	+	50204
chr16	21233603	21238874	ENSG00000103316.12	-	5271
chr16	21253850	21278850	ENSG00000175311.7	+	25000
chr16	21581350	21639550	ENSG00000140749.9	-	58200
chr16	21983660	21989860	ENSG00000140740.11	+	6200
chr16	23453188	23463542	ENSG00000103356.18&ENSG00000103365.15	-	10354
chr16	23557730	23581014	ENSG00000004779.10	-	23284
chr16	23574389	23605842	ENSG00000103353.16&ENSG00000260751.2	+	31453
chr16	23690367	23711991	ENSG00000166851.15	+	21624
chr16	24913189	24919389	ENSG00000140750.17	-	6200
chr16	27214992	27224994	ENSG00000169189.17	-	10002
chr16	27221768	27268206	ENSG00000155666.12	+	46438
chr16	28372979	28379579	ENSG00000205609.13&ENSG00000275429.1	-	6600
chr16	28526308	28532708	ENSG00000176046.9&ENSG00000196502.14&ENSG00000197165.11&ENSG00000271495.1&ENSG00000275441.2&ENSG00000278665.1&ENSG00000285020.1&ENSG00000288656.2&ENSG00000289754.1&ENSG00000289755.1&ENSG00000289756.1	-	6400
chr16	28591790	28602341	ENSG00000176476.9	+	10551
chr16	28837199	28842411	ENSG00000178952.11&ENSG00000283845.1	-	5212
chr16	28888021	28904421	ENSG00000177548.13	-	16400
chr16	28904466	28931966	ENSG00000196296.14	+	27500
chr16	29848039	29855039	ENSG00000013364.19&ENSG00000103495.15&ENSG00000167371.21&ENSG00000280607.1&ENSG00000280789.2&ENSG00000280893.1&ENSG00000281348.1	+	7000
chr16	29919864	29926837	ENSG00000174939.11	+	6973
chr16	29996073	30005514	ENSG00000149927.18	-	9441
chr16	30064824	30085793	ENSG00000149922.12	-	20969
chr16	30096914	30104810	ENSG00000102886.15	-	7896
chr16	30184956	30192932	ENSG00000169627.9	-	7976
chr16	30345773	30350773	ENSG00000169217.9	-	5000
chr16	30507404	30524004	ENSG00000169955.8&ENSG00000169957.10&ENSG00000261459.1	-	16600
chr16	30540964	30553764	ENSG00000169951.10	-	12800
chr16	30701434	30757423	ENSG00000196118.12	-	55989
chr16	30776307	30801507	ENSG00000103549.22	+	25200
chr16	30823026	30833626	ENSG00000099385.12&ENSG00000262721.1&ENSG00000265991.1	-	10600
chr16	30989147	30997947	ENSG00000099377.14	+	8800
chr16	31074239	31083437	ENSG00000151006.8&ENSG00000167397.15&ENSG00000255439.6	-	9198
chr16	31084196	31093728	ENSG00000167395.10	+	9532
chr16	31095979	31131433	ENSG00000052344.16	-	35454
chr16	31183284	31201486	ENSG00000103490.14	-	18202
chr16	31477960	31483003	ENSG00000140682.19	+	5043
chr16	31490860	31508465	ENSG00000140675.13	+	17605
chr16	31917357	31926757	ENSG00000185947.15	+	9400
chr16	46647732	46656132	ENSG00000069329.18&ENSG00000261131.1&ENSG00000280376.1	-	8400
chr16	47701523	47715923	ENSG00000102893.18&ENSG00000222268.1&ENSG00000262038.1	+	14400
chr16	48346057	48356364	ENSG00000196470.12&ENSG00000261802.1&ENSG00000275909.1	-	10307
chr16	48363122	48401122	ENSG00000102910.14	+	38000
chr16	50151730	50313487	ENSG00000166164.16	-	161757
chr16	50318135	50368581	ENSG00000121281.13&ENSG00000274969.1	+	50446
chr16	53491648	53510448	ENSG00000103479.17&ENSG00000259926.1	+	18800
chr16	56353523	56361452	ENSG00000159461.15	-	7929
chr16	56357444	56409321	ENSG00000087258.16&ENSG00000260198.1&ENSG00000265281.1&ENSG00000279764.1	+	51877
chr16	56479104	56537104	ENSG00000087263.17	+	58000
chr16	56944864	56951064	ENSG00000051108.15&ENSG00000261114.1&ENSG00000261270.1	+	6200
chr16	56983845	56989486	ENSG00000087237.12	+	5641
chr16	57144585	57152466	ENSG00000172775.17	-	7881
chr16	57148369	57177350	ENSG00000140848.17&ENSG00000279803.1	+	28981
chr16	57253635	57288635	ENSG00000102931.8&ENSG00000260038.1	+	35000
chr16	57447419	57471922	ENSG00000125170.11	-	24503
chr16	57472009	57491009	ENSG00000088682.14&ENSG00000102978.13&ENSG00000260345.1	+	19000
chr16	57736670	57758217	ENSG00000140859.16&ENSG00000206833.1&ENSG00000274816.1	-	21547
chr16	58523842	58733911	ENSG00000103037.12&ENSG00000276259.1	+	210069
chr16	66588275	66603875	ENSG00000140932.10	+	15600
chr16	66613892	66720898	ENSG00000140931.20	+	107006
chr16	66707893	66720893	ENSG00000135720.13	-	13000
chr16	66854153	66878590	ENSG00000168748.14	+	24437
chr16	67009480	67148104	ENSG00000237172.4	-	138624
chr16	67148544	67159933	ENSG00000125149.12	+	11389
chr16	67159908	67175599	ENSG00000196123.13	-	15691
chr16	67175737	67192156	ENSG00000140939.15	+	16419
chr16	67204029	67227104	ENSG00000102890.16	+	23075
chr16	67229278	67237684	ENSG00000168701.19	+	8406
chr16	67251828	67289428	ENSG00000168676.11&ENSG00000201201.1	-	37600
chr16	67272191	67277511	ENSG00000135740.17&ENSG00000262691.1	+	5320
chr16	67431463	67438014	ENSG00000159720.13	-	6551
chr16	67437553	67481315	ENSG00000176387.7	+	43762
chr16	67546788	67562468	ENSG00000039523.20	+	15680
chr16	67667264	67674531	ENSG00000141098.13	-	7267
chr16	67668757	67806766	ENSG00000159761.15	+	138009
chr16	67832148	67842321	ENSG00000102904.15	+	10173
chr16	67856110	67927640	ENSG00000141086.18&ENSG00000205220.12&ENSG00000261884.2	-	71530
chr16	67929676	67983040	ENSG00000159792.10	+	53364
chr16	68229259	68245305	ENSG00000072736.19&ENSG00000167264.18&ENSG00000212445.1&ENSG00000240435.2&ENSG00000261864.1&ENSG00000262514.1&ENSG00000263276.1&ENSG00000289618.2	+	16046
chr16	68301823	68310952	ENSG00000103064.15	+	9129
chr16	68329528	68358327	ENSG00000103056.12&ENSG00000279693.1	-	28799
chr16	69096610	69118010	ENSG00000168802.14&ENSG00000286140.2	-	21400
chr16	69118719	69131292	ENSG00000103044.11	+	12573
chr16	69175776	69320140	ENSG00000132604.11&ENSG00000157315.5&ENSG00000213380.16&ENSG00000258429.2&ENSG00000259900.5&ENSG00000260371.1&ENSG00000272617.3	-	144364
chr16	69326939	69337997	ENSG00000132612.16&ENSG00000141076.18&ENSG00000168807.17&ENSG00000200164.1&ENSG00000260914.3&ENSG00000265113.1	+	11058
chr16	69343106	69398403	ENSG00000132603.15	+	55297
chr16	69466264	69473064	ENSG00000103018.18&ENSG00000260108.1	+	6800
chr16	69565867	69706996	ENSG00000181019.13	-	141129
chr16	69704666	69709875	ENSG00000102908.23&ENSG00000260772.1&ENSG00000274093.1	+	5209
chr16	70373383	70379458	ENSG00000157349.17&ENSG00000168872.17&ENSG00000260537.2	+	6075
chr16	70480274	70523792	ENSG00000157353.17	+	43518
chr16	71626815	71637835	ENSG00000040199.18&ENSG00000263666.1	-	11020
chr16	71642114	71655028	ENSG00000140832.11	+	12914
chr16	71809200	71859680	ENSG00000102984.15&ENSG00000261765.1	-	50480
chr16	71895335	71929538	ENSG00000242176.1&ENSG00000277481.2	-	34203
chr16	71931199	71941999	ENSG00000182149.21&ENSG00000224470.9&ENSG00000262140.1&ENSG00000279592.1	+	10800
chr16	72077246	72084858	ENSG00000261701.9	+	7612
chr16	72094430	72112157	ENSG00000118557.16	-	17727
chr16	72112912	72127712	ENSG00000140829.12	+	14800
chr16	72665013	72782885	ENSG00000140836.17&ENSG00000251868.1&ENSG00000272330.1&ENSG00000279120.1&ENSG00000279591.1&ENSG00000279757.1&ENSG00000280092.1	-	117872
chr16	74306288	74313338	ENSG00000103035.11	+	7050
chr16	75110994	75119559	ENSG00000186187.12	+	8565
chr16	75286799	75293698	ENSG00000153774.9&ENSG00000166822.13&ENSG00000252122.1&ENSG00000259999.1&ENSG00000261476.1&ENSG00000261717.5&ENSG00000261783.1	-	6899
chr16	75517334	75528530	ENSG00000065457.11&ENSG00000135702.15&ENSG00000205084.12&ENSG00000259992.1&ENSG00000260092.1&ENSG00000276523.1	-	11196
chr16	75577881	75583281	ENSG00000034713.8	+	5400
chr16	75648642	75660227	ENSG00000284484.1	-	11585
chr16	75677008	75693893	ENSG00000240199.3&ENSG00000282757.4	-	16885
chr16	77185274	77201474	ENSG00000140873.16&ENSG00000261063.1	-	16200
chr16	82139630	82147798	ENSG00000135698.10	-	8168
chr16	84178767	84191139	ENSG00000154099.18	+	12372
chr16	84329844	84337044	ENSG00000103175.11	+	7200
chr16	84464187	84495600	ENSG00000064270.13	+	31413
chr16	84467360	84476355	ENSG00000140950.16	-	8995
chr16	85583570	85676198	ENSG00000131153.9	-	92628
chr16	85676204	85687204	ENSG00000131149.19&ENSG00000179219.5&ENSG00000260417.1&ENSG00000263968.2&ENSG00000278716.1&ENSG00000287787.1	+	11000
chr16	86515422	86525458	ENSG00000103241.7	+	10036
chr16	86523896	86530178	ENSG00000103248.19	-	6282
chr16	87400294	87406246	ENSG00000140948.13&ENSG00000276337.1	-	5952
chr16	87404779	87467139	ENSG00000140941.14	+	62360
chr16	87698156	87818756	ENSG00000154118.13	+	120600
chr16	88640468	88663299	ENSG00000124391.5	+	22831
chr16	88663160	88677688	ENSG00000185669.6	-	14528
chr16	88797939	88809339	ENSG00000198931.11	-	11400
chr16	88809258	88856221	ENSG00000167513.9	+	46963
chr16	88856969	88863333	ENSG00000205022.9	-	6364
chr16	89686568	89696357	ENSG00000158792.16	-	9789
chr16	89696354	89705154	ENSG00000185324.22&ENSG00000275734.2	+	8800
chr16	89720897	89726683	ENSG00000187741.16	-	5786
chr16	89740925	89818180	ENSG00000158805.12	+	77255
chr17	191586	212389	ENSG00000181031.16	-	20803
chr17	721716	744421	ENSG00000179409.11	-	22705
chr17	742968	752661	ENSG00000167695.15	+	9693
chr17	790524	799310	ENSG00000167693.17	-	8786
chr17	992119	1003519	ENSG00000159842.16&ENSG00000264429.1&ENSG00000278794.1	-	11400
chr17	1003671	1155967	ENSG00000177370.5	+	152296
chr17	1338275	1344275	ENSG00000108953.17	-	6000
chr17	1410489	1420689	ENSG00000167193.8	-	10200
chr17	1757285	1779485	ENSG00000186532.12	-	22200
chr17	1777565	1829703	ENSG00000132386.11	+	52138
chr17	2043898	2054155	ENSG00000108963.19&ENSG00000262664.3	+	10257
chr17	2050379	2059839	ENSG00000070366.14&ENSG00000236457.1&ENSG00000262402.1&ENSG00000278941.1&ENSG00000279340.1	-	9460
chr17	2063241	2072824	ENSG00000177374.13	+	9583
chr17	2303784	2322396	ENSG00000167721.11&ENSG00000212163.6&ENSG00000275084.4	-	18612
chr17	3669668	3707868	ENSG00000127774.7	+	38200
chr17	4143029	4163821	ENSG00000185722.18	-	20792
chr17	4187310	4222092	ENSG00000167740.10&ENSG00000251812.1&ENSG00000263165.1	+	34782
chr17	4263994	4269259	ENSG00000132388.13&ENSG00000263882.2	-	5265
chr17	4499673	4538897	ENSG00000132382.15	-	39224
chr17	4539035	4565753	ENSG00000183018.9	+	26718
chr17	4733608	4739834	ENSG00000161920.11	+	6226
chr17	4857373	4897771	ENSG00000108556.10	-	40398
chr17	4940052	4945652	ENSG00000108518.8	-	5600
chr17	5020092	5032600	ENSG00000132517.15	-	12508
chr17	5175034	5192008	ENSG00000129204.17	+	16974
chr17	5191867	5208920	ENSG00000161929.15	-	17053
chr17	5241542	5359668	ENSG00000108559.13&ENSG00000263220.1	-	118126
chr17	5386340	5419642	ENSG00000029725.17	+	33302
chr17	5432877	5469093	ENSG00000129197.15	+	36216
chr17	6451469	6521132	ENSG00000129195.16	+	69663
chr17	6569947	6578147	ENSG00000198920.11&ENSG00000200914.1&ENSG00000282936.2	-	8200
chr17	6644541	6651763	ENSG00000129235.11	+	7222
chr17	7021421	7041621	ENSG00000174326.15	-	20200
chr17	7225266	7242201	ENSG00000072778.20	+	16935
chr17	7259940	7267340	ENSG00000170291.16	+	7400
chr17	7288257	7299257	ENSG00000181856.15	+	11000
chr17	7304924	7311324	ENSG00000132522.16&ENSG00000215041.10&ENSG00000261915.6	-	6400
chr17	7312463	7330453	ENSG00000132507.18	+	17990
chr17	7379527	7389727	ENSG00000187838.17&ENSG00000205544.4&ENSG00000262481.5	-	10200
chr17	7389774	7400374	ENSG00000174292.13	+	10600
chr17	7452366	7459366	ENSG00000174282.12	-	7000
chr17	7457710	7481447	ENSG00000161958.11&ENSG00000170175.11&ENSG00000181284.3&ENSG00000181323.8&ENSG00000184560.8&ENSG00000262880.1&ENSG00000272884.1&ENSG00000283439.4&ENSG00000286007.1	+	23737
chr17	7592789	7613947	ENSG00000129255.16	+	21158
chr17	7866083	7884797	ENSG00000182224.12&ENSG00000280046.1	+	18714
chr17	7912760	7917960	ENSG00000170004.19&ENSG00000252835.1	+	5200
chr17	8057620	8072636	ENSG00000179477.11	-	15016
chr17	8270491	8277764	ENSG00000178921.14	+	7273
chr17	8290092	8298492	ENSG00000108961.14	+	8400
chr17	8407607	8474207	ENSG00000133026.14	-	66600
chr17	8490411	8511126	ENSG00000166579.16	+	20715
chr17	8790910	8797110	ENSG00000185156.6	-	6200
chr17	9244000	9283175	ENSG00000065320.9	+	39175
chr17	9244896	9250471	ENSG00000170310.15&ENSG00000271851.1	-	5575
chr17	9853305	9896320	ENSG00000109047.8	-	43015
chr17	10711558	10729778	ENSG00000170222.12	+	18220
chr17	10788706	10794906	ENSG00000233670.7&ENSG00000263429.4&ENSG00000279542.1&ENSG00000284876.1	-	6200
chr17	11969748	11976948	ENSG00000007174.18	+	7200
chr17	12991643	13033843	ENSG00000006740.18	+	42200
chr17	14069494	14235673	ENSG00000223510.7	-	166179
chr17	15421215	15436015	ENSG00000175106.17&ENSG00000239704.12&ENSG00000259024.7&ENSG00000266538.1	-	14800
chr17	15930360	15976560	ENSG00000214941.8	-	46200
chr17	15975746	15999785	ENSG00000170425.4	+	24039
chr17	16023652	16029065	ENSG00000141027.23&ENSG00000199674.1	-	5413
chr17	16045015	16084043	ENSG00000011295.16&ENSG00000227782.2&ENSG00000243686.2	+	39028
chr17	17185553	17200995	ENSG00000154803.13&ENSG00000179598.6&ENSG00000264187.1&ENSG00000266498.1	-	15442
chr17	17217679	17242011	ENSG00000133030.22&ENSG00000206859.1&ENSG00000243370.3&ENSG00000278864.1	+	24332
chr17	17467237	17494437	ENSG00000108551.5	-	27200
chr17	17493221	17498821	ENSG00000141026.6	+	5600
chr17	17779528	17810399	ENSG00000072310.18&ENSG00000207839.1&ENSG00000274111.1	-	30871
chr17	17811453	17858228	ENSG00000108557.20&ENSG00000264167.1	+	46775
chr17	17837001	17843511	ENSG00000175662.18	-	6510
chr17	18016889	18039409	ENSG00000171962.18&ENSG00000232344.2	+	22520
chr17	18223015	18244815	ENSG00000177731.16	-	21800
chr17	18244875	18260598	ENSG00000131899.12	+	15723
chr17	18258737	18271428	ENSG00000177302.15	-	12691
chr17	18315006	18327860	ENSG00000176974.21&ENSG00000283772.1	-	12854
chr17	18328056	18371656	ENSG00000176994.11	+	43600
chr17	19306260	19334308	ENSG00000108641.20&ENSG00000221540.1	-	28048
chr17	19336715	19362761	ENSG00000072134.16&ENSG00000281856.1	+	26046
chr17	19378192	19383442	ENSG00000166482.12	-	5250
chr17	19383544	19394144	ENSG00000166484.20	+	10600
chr17	19649934	19678288	ENSG00000180638.19	-	28354
chr17	19897286	19904302	ENSG00000108599.15&ENSG00000266126.1	-	7016
chr17	21093354	21197954	ENSG00000178307.10	-	104600
chr17	21193265	21214323	ENSG00000109016.18	+	21058
chr17	21229627	21238870	ENSG00000274180.1	-	9243
chr17	27315926	27326326	ENSG00000109046.15	+	10400
chr17	27747766	27756766	ENSG00000007171.19&ENSG00000232859.10&ENSG00000266202.1	-	9000
chr17	28323325	28328325	ENSG00000109083.14	-	5000
chr17	28328685	28335603	ENSG00000109084.14	+	6918
chr17	28335488	28346633	ENSG00000004142.12	-	11145
chr17	28374300	28394642	ENSG00000076351.13	-	20342
chr17	28672803	28703197	ENSG00000167525.15	-	30394
chr17	28702679	28719986	ENSG00000109111.15	+	17307
chr17	28750956	28802445	ENSG00000076604.16	+	51489
chr17	29250839	29255839	ENSG00000108256.9	-	5000
chr17	29254494	29323094	ENSG00000108255.8	+	68600
chr17	29445399	29560547	ENSG00000168792.5	-	115148
chr17	29601156	29614756	ENSG00000167549.19&ENSG00000264007.1	-	13600
chr17	29707090	29761104	ENSG00000167543.16&ENSG00000198720.13&ENSG00000263370.1&ENSG00000264031.1&ENSG00000264290.1	+	54014
chr17	30144789	30194319	ENSG00000108576.10	-	49530
chr17	30186475	30195275	ENSG00000126653.18&ENSG00000283935.1	+	8800
chr17	30727563	30769388	ENSG00000176390.12&ENSG00000265791.1	-	41825
chr17	30864939	30897336	ENSG00000172171.11	-	32397
chr17	31095449	31272013	ENSG00000126861.5	-	176564
chr17	31297538	31303770	ENSG00000126860.12&ENSG00000185862.7&ENSG00000265118.5	-	6232
chr17	32381885	32408014	ENSG00000010244.19&ENSG00000141314.13&ENSG00000265139.1&ENSG00000265794.5&ENSG00000283774.1	+	26129
chr17	32463481	32492522	ENSG00000176658.17&ENSG00000201178.1&ENSG00000263717.1&ENSG00000265222.1&ENSG00000265337.1&ENSG00000279781.1&ENSG00000280245.1	-	29041
chr17	34963777	34980513	ENSG00000198783.6	+	16736
chr17	34981077	35005990	ENSG00000092871.17&ENSG00000185379.21&ENSG00000252328.1&ENSG00000267457.1&ENSG00000267618.5	-	24913
chr17	35130732	35143932	ENSG00000073598.6	+	13200
chr17	35564595	35574795	ENSG00000108733.11	-	10200
chr17	35765079	35809483	ENSG00000270806.2	+	44404
chr17	36177669	36194869	ENSG00000276085.1	-	17200
chr17	36539310	36544913	ENSG00000277161.2	+	5603
chr17	37513501	37609740	ENSG00000276023.5	+	96239
chr17	38318171	38324571	ENSG00000277399.6	-	6400
chr17	38735605	38749361	ENSG00000277972.2	+	13756
chr17	38755399	38765691	ENSG00000276293.5	-	10292
chr17	38764225	38825839	ENSG00000277791.5	+	61614
chr17	39670475	39687915	ENSG00000141744.4	+	17440
chr17	39696796	39728496	ENSG00000141741.12	-	31700
chr17	39893795	39904595	ENSG00000073605.19	-	10800
chr17	40017813	40058291	ENSG00000108342.13	+	40478
chr17	40061214	40092793	ENSG00000126368.6	-	31579
chr17	40093867	40103267	ENSG00000126351.13	+	9400
chr17	40457725	40516893	ENSG00000141753.7	+	59168
chr17	40867222	40875889	ENSG00000171431.4	-	8667
chr17	41747204	41754604	ENSG00000173801.17	-	7400
chr17	41813857	41825057	ENSG00000141698.17	-	11200
chr17	41823213	41835686	ENSG00000141756.20	+	12473
chr17	41848384	41859784	ENSG00000161594.7	+	11400
chr17	41955221	41976421	ENSG00000168259.17	-	21200
chr17	41977740	42011383	ENSG00000173786.17	+	33643
chr17	42123352	42154601	ENSG00000260325.2	+	31249
chr17	42288632	42313324	ENSG00000168610.16	-	24692
chr17	42311943	42458845	ENSG00000126561.18	+	146902
chr17	42554840	42572310	ENSG00000131470.15	-	17470
chr17	42656714	42667914	ENSG00000068137.15	-	11200
chr17	42667006	42679964	ENSG00000037042.9	+	12958
chr17	42699993	42714300	ENSG00000108797.12	+	14307
chr17	42761256	42795147	ENSG00000183978.8	-	33891
chr17	42811587	42824386	ENSG00000176563.10	+	12799
chr17	42858130	42865923	ENSG00000131471.7	+	7793
chr17	43006607	43014607	ENSG00000108828.16	-	8000
chr17	43014456	43024856	ENSG00000068079.8	+	10400
chr17	43171036	43216941	ENSG00000236383.9&ENSG00000273709.1&ENSG00000274062.1&ENSG00000274432.1&ENSG00000274452.1&ENSG00000274585.1&ENSG00000274862.1&ENSG00000275219.1&ENSG00000275616.1&ENSG00000276596.1&ENSG00000277903.1&ENSG00000278048.1&ENSG00000278591.1&ENSG00000278774.1	-	45905
chr17	43220041	43238641	ENSG00000184988.8	+	18600
chr17	43471244	43527844	ENSG00000175832.13	-	56600
chr17	44004468	44011188	ENSG00000091947.10	-	6720
chr17	44009068	44070621	ENSG00000161653.11	+	61553
chr17	44025222	44034328	ENSG00000161654.10	-	9106
chr17	44069346	44076746	ENSG00000108840.16	-	7400
chr17	44082151	44115913	ENSG00000141349.10	+	33762
chr17	44179084	44186971	ENSG00000161664.7	+	7887
chr17	44186722	44191805	ENSG00000087152.16	-	5083
chr17	44191929	44198538	ENSG00000168591.16	+	6609
chr17	44318670	44325410	ENSG00000108309.14	+	6740
chr17	44341615	44353215	ENSG00000161682.15	-	11600
chr17	44850476	44883987	ENSG00000131097.7	+	33511
chr17	45017538	45023338	ENSG00000172992.13	-	5800
chr17	45061130	45108959	ENSG00000161714.12&ENSG00000277249.1	-	47829
chr17	45109016	45132601	ENSG00000136448.13&ENSG00000200888.1&ENSG00000267788.1&ENSG00000289024.1	+	23585
chr17	45152099	45160701	ENSG00000186834.4	+	8602
chr17	46019916	46029916	ENSG00000120071.15&ENSG00000238723.1	-	10000
chr17	46028334	46035314	ENSG00000186868.18&ENSG00000256762.1&ENSG00000274883.1&ENSG00000279685.2	+	6980
chr17	46338077	46369877	ENSG00000176681.15&ENSG00000265411.1	+	31800
chr17	46361765	46499780	ENSG00000185829.19&ENSG00000232300.1	-	138015
chr17	47054569	47169827	ENSG00000108433.17&ENSG00000262633.2&ENSG00000263142.6&ENSG00000264999.1&ENSG00000277198.1&ENSG00000291209.1	+	115258
chr17	47441312	47516912	ENSG00000178852.16&ENSG00000259207.10&ENSG00000259753.1	+	75600
chr17	47624665	47649477	ENSG00000141279.18&ENSG00000206734.1	+	24812
chr17	47832092	47837692	ENSG00000141295.14	-	5600
chr17	47837719	47843319	ENSG00000141294.10	+	5600
chr17	48061545	48103358	ENSG00000082641.16	+	41813
chr17	48123601	48130001	ENSG00000002919.15	+	6400
chr17	48691693	48721719	ENSG00000159182.5	-	30026
chr17	48724758	48733092	ENSG00000229637.4&ENSG00000273750.1&ENSG00000277542.1	+	8334
chr17	48749434	48762234	ENSG00000170703.16&ENSG00000244514.3	-	12800
chr17	48866522	48880841	ENSG00000136436.15	+	14319
chr17	48908982	48929316	ENSG00000159210.10	-	20334
chr17	49210573	49223366	ENSG00000173868.12	-	12793
chr17	49223225	49230854	ENSG00000108798.9	+	7629
chr17	49577961	49598884	ENSG00000121067.19	-	20923
chr17	49583827	49708335	ENSG00000182575.8	+	124508
chr17	49789179	49838300	ENSG00000176358.16	-	49121
chr17	49836454	49845911	ENSG00000136504.14&ENSG00000235183.3&ENSG00000262837.1	+	9457
chr17	50101919	50110040	ENSG00000167100.15	-	8121
chr17	50112152	50120552	ENSG00000005882.12	+	8400
chr17	50281485	50286485	ENSG00000167105.8	+	5000
chr17	50363138	50373221	ENSG00000015532.10	+	10083
chr17	50381483	50396439	ENSG00000154920.15	+	14956
chr17	50450724	50464496	ENSG00000136457.10	-	13772
chr17	50631939	50693198	ENSG00000154945.7	-	61259
chr17	50707913	50761029	ENSG00000167117.10	-	53116
chr17	50756219	50768651	ENSG00000108848.16&ENSG00000278963.1	+	12432
chr17	50956974	50962174	ENSG00000008294.22	-	5200
chr17	54863102	54951902	ENSG00000166260.13&ENSG00000279059.1	-	88800
chr17	57121346	57136746	ENSG00000121057.13	+	15400
chr17	57852043	57861243	ENSG00000180891.13	-	9200
chr17	58205174	58218549	ENSG00000121053.6	+	13375
chr17	58336021	58345175	ENSG00000108375.13&ENSG00000213246.7&ENSG00000285897.1	-	9154
chr17	59619713	59674636	ENSG00000141378.15	-	54923
chr17	59696956	59707193	ENSG00000141367.13	+	10237
chr17	59842255	59885016	ENSG00000062716.13&ENSG00000267637.1&ENSG00000284190.1	+	42761
chr17	59847543	59859479	ENSG00000108423.15	-	11936
chr17	59892944	59952240	ENSG00000189050.16&ENSG00000238283.3&ENSG00000266992.1&ENSG00000267104.2	-	59296
chr17	63427703	63451703	ENSG00000170921.16&ENSG00000264529.1&ENSG00000271749.1	+	24000
chr17	63608365	63613965	ENSG00000136463.9&ENSG00000136485.16&ENSG00000288894.1	+	5600
chr17	63611183	63682336	ENSG00000108588.15&ENSG00000125695.12&ENSG00000136490.9&ENSG00000266173.7	-	71153
chr17	63776350	63819433	ENSG00000108592.17	-	43083
chr17	63819317	63827153	ENSG00000198231.14	+	7836
chr17	63832026	63849293	ENSG00000087191.14	+	17267
chr17	64004305	64025705	ENSG00000224383.8	+	21400
chr17	64508198	64542282	ENSG00000108854.16	-	34084
chr17	64542461	64572830	ENSG00000258890.8	+	30369
chr17	67951745	67991099	ENSG00000186665.10	-	39354
chr17	68348348	68420948	ENSG00000070540.13&ENSG00000207561.1	-	72600
chr17	68496513	68535113	ENSG00000108950.12	-	38600
chr17	72640471	72645949	ENSG00000133195.12&ENSG00000200783.1&ENSG00000252274.1&ENSG00000266501.1	-	5478
chr17	73208507	73232234	ENSG00000166685.13&ENSG00000180616.9&ENSG00000264860.1	+	23727
chr17	73265024	73283624	ENSG00000179604.10	-	18600
chr17	74748911	74770529	ENSG00000109065.12	-	21618
[truncated: 7,305 more rows]
