# Supplementary material for: Downstream-of-gene (DoG) transcripts contribute to an imbalance in the cancer cell transcriptome
Source: Sci Adv. 2024 Jul 3;10(27):eadh9613. doi: 10.1126/sciadv.adh9613 (PMC11221514; doi:10.1126/sciadv.adh9613)
Supplement: Supplementary file 2 — Tables S1 to S8 [file sciadv.adh9613_tables_s1_to_s8.zip › adh9613_table_s5.xlsx]

## Sheet: Sheet1
DoGs identified in FHC
chr	start	end	DoG host genes	Strand	DoG extension strength
GL000195.1	37539	42939	ENSG00000276256.1	-	5400
GL000219.1	37024	54224	ENSG00000273748.1	-	17200
chr1	944575	949775	ENSG00000187634.13	+	5200
chr1	1235041	1251241	ENSG00000176022.7	+	16200
chr1	1311677	1324757	ENSG00000169972.13	+	13080
chr1	1324686	1335276	ENSG00000107404.21&ENSG00000284372.1	-	10590
chr1	2499937	2508537	ENSG00000157881.16	-	8600
chr1	3775982	3782816	ENSG00000235169.11	+	6834
chr1	6221299	6227499	ENSG00000158286.13	+	6200
chr1	6565324	6590724	ENSG00000162413.17	-	25400
chr1	8851000	8861000	ENSG00000074800.16&ENSG00000274258.1	-	10000
chr1	9369532	9410932	ENSG00000171621.14	+	41400
chr1	10381603	10395417	ENSG00000054523.20&ENSG00000199562.1&ENSG00000264501.2&ENSG00000264881.1	+	13814
chr1	10444922	10456522	ENSG00000160049.12	-	11600
chr1	11048384	11054584	ENSG00000116649.10	-	6200
chr1	11848079	11856279	ENSG00000011021.23&ENSG00000275915.1&ENSG00000276470.1&ENSG00000278852.1	+	8200
chr1	13617957	13691957	ENSG00000162493.17	+	74000
chr1	13825079	13892793	ENSG00000116731.23&ENSG00000289380.1	+	67714
chr1	15430339	15437939	ENSG00000142634.13	+	7600
chr1	15933469	15941869	ENSG00000116809.12	-	8400
chr1	16116337	16124337	ENSG00000142627.13	-	8000
chr1	16241397	16246840	ENSG00000037637.11	-	5443
chr1	16398145	16417545	ENSG00000055070.17	+	19400
chr1	19060510	19072110	ENSG00000127481.15&ENSG00000272084.1	-	11600
chr1	19210265	19215660	ENSG00000127463.16	-	5395
chr1	19260128	19267528	ENSG00000053372.5	+	7400
chr1	19312143	19338775	ENSG00000077549.19	-	26632
chr1	19658456	19664876	ENSG00000158747.15&ENSG00000173436.15&ENSG00000201609.1&ENSG00000226396.1&ENSG00000270136.6	+	6420
chr1	19676840	19682240	ENSG00000162542.14	-	5400
chr1	20493848	20499448	ENSG00000090432.7	-	5600
chr1	20651511	20662111	ENSG00000158828.8&ENSG00000284005.1	+	10600
chr1	20734666	20740266	ENSG00000127483.19	-	5600
chr1	20787322	20806292	ENSG00000075151.24&ENSG00000221808.1&ENSG00000233072.1&ENSG00000236073.2	-	18970
chr1	21211047	21217247	ENSG00000117298.16	-	6200
chr1	21669356	21678298	ENSG00000090686.16	-	8942
chr1	22100113	22117313	ENSG00000162552.15	-	17200
chr1	22101360	22142851	ENSG00000070831.18&ENSG00000142789.20&ENSG00000201273.1&ENSG00000201919.1&ENSG00000218510.9&ENSG00000219073.8&ENSG00000230068.2&ENSG00000273610.1&ENSG00000278124.1&ENSG00000285794.1&ENSG00000285959.1&ENSG00000289694.1	+	41491
chr1	22531157	22546157	ENSG00000184677.18&ENSG00000237200.1	+	15000
chr1	23083689	23095089	ENSG00000004487.18&ENSG00000263793.1	+	11400
chr1	23186695	23191895	ENSG00000179546.5	-	5200
chr1	23287487	23303771	ENSG00000125944.21	-	16284
chr1	23352648	23359448	ENSG00000125945.15	-	6800
chr1	23696835	23743449	ENSG00000142676.14	+	46614
chr1	23955947	23964347	ENSG00000188529.15	-	8400
chr1	23963462	23968462	ENSG00000189266.13	+	5000
chr1	24673281	24679281	ENSG00000133226.19	+	6000
chr1	24844321	24874521	ENSG00000169504.15	+	30200
chr1	25232501	25242249	ENSG00000117616.18&ENSG00000224183.1&ENSG00000259984.1&ENSG00000261349.1	-	9748
chr1	25832942	25839342	ENSG00000117640.18&ENSG00000162430.18&ENSG00000255054.3	+	6400
chr1	25952567	25959767	ENSG00000158006.14	-	7200
chr1	26281522	26296122	ENSG00000142669.15	+	14600
chr1	26476642	26492842	ENSG00000198830.11	+	16200
chr1	26800659	26809459	ENSG00000060642.12	+	8800
chr1	26946871	26952271	ENSG00000090273.14	+	5400
chr1	27000886	27026086	ENSG00000253368.4	+	25200
chr1	27349784	27355184	ENSG00000142733.18	-	5400
chr1	27385630	27404230	ENSG00000158195.11	-	18600
chr1	27517835	27534035	ENSG00000126705.15	-	16200
chr1	28282491	28292091	ENSG00000130766.5	+	9600
chr1	28539300	28544461	ENSG00000180198.17&ENSG00000200087.1&ENSG00000242125.3&ENSG00000274266.1	+	5161
chr1	28769775	28785375	ENSG00000198492.16	+	15600
chr1	31364953	31392553	ENSG00000121766.16	+	27600
chr1	31612466	31629866	ENSG00000162517.13	-	17400
chr1	31778622	31790422	ENSG00000134668.13	-	11800
chr1	32060850	32072032	ENSG00000121774.18	+	11182
chr1	32206813	32214472	ENSG00000160055.20	-	7659
chr1	32315639	32333839	ENSG00000175130.7	-	18200
chr1	32767237	32775237	ENSG00000134684.13	-	8000
chr1	33501643	33509043	ENSG00000121903.15	+	7400
chr1	35166978	35176378	ENSG00000116560.12	-	9400
chr1	35422058	35438858	ENSG00000146463.12&ENSG00000201542.1&ENSG00000229994.1&ENSG00000278702.1	+	16800
chr1	35567274	35573315	ENSG00000020129.16	+	6041
chr1	35580541	35599541	ENSG00000126067.12	-	19000
chr1	35707077	35713877	ENSG00000142686.8	-	6800
chr1	35857890	35868090	ENSG00000134698.11	+	10200
chr1	36180849	36190849	ENSG00000116871.16	+	10000
chr1	36315230	36322030	ENSG00000142694.7	-	6800
chr1	36385923	36391238	ENSG00000181817.6	-	5315
chr1	36450450	36455718	ENSG00000116898.12	-	5268
chr1	37480593	37489993	ENSG00000163875.16&ENSG00000263675.1	-	9400
chr1	37484377	37495777	ENSG00000163874.11&ENSG00000283724.1	+	11400
chr1	37990074	37996770	ENSG00000183386.10	-	6696
chr1	38024820	38038020	ENSG00000183520.12	+	13200
chr1	39006059	39017259	ENSG00000174574.16	+	11200
chr1	39831710	39838110	ENSG00000043514.17&ENSG00000202222.1	-	6400
chr1	40072649	40087649	ENSG00000131236.18	+	15000
chr1	40240921	40245948	ENSG00000117000.9&ENSG00000207508.1	+	5027
chr1	40423326	40450103	ENSG00000084070.12&ENSG00000213172.3	+	26777
chr1	40516038	40531574	ENSG00000164002.12	+	15536
chr1	40771603	40776603	ENSG00000066136.21&ENSG00000198974.3&ENSG00000207962.1	+	5000
chr1	42170139	42176539	ENSG00000198815.9&ENSG00000227527.2	-	6400
chr1	42703805	42746605	ENSG00000065978.19	+	42800
chr1	42852477	42864677	ENSG00000164011.18	+	12200
chr1	42892429	42925353	ENSG00000117394.24&ENSG00000284138.1	-	32924
chr1	43368073	43383917	ENSG00000159479.17	-	15844
chr1	43623666	43629666	ENSG00000142949.17	+	6000
chr1	43985300	43991500	ENSG00000196517.13	-	6200
chr1	44212670	44221070	ENSG00000117419.16&ENSG00000233602.1	-	8400
chr1	44220681	44232881	ENSG00000178028.14	+	12200
chr1	44778779	44784579	ENSG00000142937.12&ENSG00000200913.1&ENSG00000202031.1&ENSG00000207421.1&ENSG00000264294.1&ENSG00000281859.1	+	5800
chr1	44844081	44850522	ENSG00000070785.17	-	6441
chr1	45306208	45329163	ENSG00000070759.17&ENSG00000132781.20&ENSG00000288208.1	-	22955
chr1	45343973	45352173	ENSG00000132773.12	+	8200
chr1	45500078	45510914	ENSG00000117450.15	-	10836
chr1	45605729	45620044	ENSG00000159588.15	-	14315
chr1	45688112	45694324	ENSG00000197429.11&ENSG00000230896.1	-	6212
chr1	46036122	46046722	ENSG00000086015.23	+	10600
chr1	46221256	46233256	ENSG00000171357.6	+	12000
chr1	51273447	51308447	ENSG00000123091.5	+	35000
chr1	51764991	51789191	ENSG00000078618.23&ENSG00000283899.1	-	24200
chr1	52090716	52095716	ENSG00000134717.18	+	5000
chr1	52609051	52619851	ENSG00000116157.6	+	10800
chr1	52894998	52917198	ENSG00000203995.10	+	22200
chr1	53051698	53062053	ENSG00000116171.19&ENSG00000226147.1&ENSG00000264834.1&ENSG00000265815.1&ENSG00000266188.1	+	10355
chr1	53085501	53114577	ENSG00000174348.14	+	29076
chr1	54212832	54225432	ENSG00000157216.17	-	12600
chr1	54836627	54849627	ENSG00000116133.13	-	13000
chr1	61674046	61681046	ENSG00000162604.12	-	7000
chr1	62451804	62457604	ENSG00000162607.13	+	5800
chr1	64814823	64833223	ENSG00000162434.14&ENSG00000185031.6&ENSG00000199135.1&ENSG00000212257.1&ENSG00000226891.9&ENSG00000265996.1&ENSG00000272506.1	-	18400
chr1	66374579	66380979	ENSG00000184588.18	+	6400
chr1	67305610	67407810	ENSG00000142864.15	-	102200
chr1	67398724	67413924	ENSG00000081985.14	+	15200
chr1	70439851	70445072	ENSG00000116761.12&ENSG00000278636.1	+	5221
chr1	71047815	71063291	ENSG00000132485.14&ENSG00000207721.1	-	15476
chr1	71367302	71395943	ENSG00000172260.15&ENSG00000228853.1	-	28641
chr1	77545816	77562416	ENSG00000036549.13	-	16600
chr1	77683418	77695987	ENSG00000077254.14	-	12569
chr1	77879540	77888514	ENSG00000180488.16&ENSG00000222849.1&ENSG00000232015.2&ENSG00000235613.2	+	8974
chr1	77915055	77944055	ENSG00000162613.18	-	29000
chr1	77943895	77957095	ENSG00000162614.19	+	13200
chr1	84238498	84244335	ENSG00000142875.20&ENSG00000213540.3	+	5837
chr1	84490723	84498323	ENSG00000117151.13&ENSG00000174021.12&ENSG00000285851.1	-	7600
chr1	84498352	84506301	ENSG00000117133.11	+	7949
chr1	84805202	84811602	ENSG00000171517.6	-	6400
chr1	85259671	85265776	ENSG00000142867.14	-	6105
chr1	85306881	85318481	ENSG00000153904.21&ENSG00000199459.1&ENSG00000282057.1	-	11600
chr1	85578741	85649417	ENSG00000117174.11	-	70676
chr1	85584589	85591989	ENSG00000142871.18	+	7400
chr1	86320710	86346824	ENSG00000122417.16&ENSG00000278281.1	-	26114
chr1	86853245	86862445	ENSG00000183291.18	-	9200
chr1	87348923	87447723	ENSG00000143013.13	+	98800
chr1	88836255	88846855	ENSG00000065243.20&ENSG00000207234.1&ENSG00000241975.1	+	10600
chr1	88844433	88852633	ENSG00000137947.12	-	8200
chr1	88992959	89006679	ENSG00000117226.12&ENSG00000202385.1	-	13720
chr1	89039882	89051882	ENSG00000117228.11	-	12000
chr1	90035533	90042133	ENSG00000162664.17	+	6600
chr1	90893611	90915298	ENSG00000122482.22	-	21687
chr1	93139079	93177279	ENSG00000143033.18	+	38200
chr1	93144742	93149742	ENSG00000117500.13	-	5000
chr1	93369493	93385712	ENSG00000117505.13	+	16219
chr1	93549141	93561741	ENSG00000137936.18	-	12600
chr1	93554661	93566861	ENSG00000137942.18	+	12200
chr1	93860684	93866284	ENSG00000067334.14	-	5600
chr1	93879917	93885199	ENSG00000023909.10	-	5282
chr1	94514373	94529173	ENSG00000117525.14	-	14800
chr1	94518666	94529066	ENSG00000117528.14	+	10400
chr1	94870749	94896949	ENSG00000117519.16	-	26200
chr1	94895246	94903846	ENSG00000143036.17	+	8600
chr1	95247225	95253225	ENSG00000122481.17&ENSG00000152078.10&ENSG00000231992.1&ENSG00000271092.5	+	6000
chr1	96823738	96837338	ENSG00000117569.20	+	13600
chr1	98760500	98769700	ENSG00000162627.17	+	9200
chr1	100083377	100089777	ENSG00000117620.15&ENSG00000156875.14&ENSG00000212248.1&ENSG00000283761.1	+	6400
chr1	100150496	100158496	ENSG00000122435.11	+	8000
chr1	100292769	100301769	ENSG00000137996.13&ENSG00000207750.1	+	9000
chr1	102864467	102876467	ENSG00000060718.22&ENSG00000234257.1	-	12000
chr1	108110843	108134043	ENSG00000085491.17	-	23200
chr1	108934545	108940745	ENSG00000121957.15	+	6200
chr1	109238182	109246182	ENSG00000031698.13	+	8000
chr1	109600195	109616105	ENSG00000065135.12&ENSG00000225113.1&ENSG00000284443.1	+	15910
chr1	109716532	109733932	ENSG00000134202.12	-	17400
chr1	109930992	109946592	ENSG00000184371.14	+	15600
chr1	110023742	110031578	ENSG00000168710.18	+	7836
chr1	111091163	111117163	ENSG00000156171.15	-	26000
chr1	111185104	111196504	ENSG00000134255.16	+	11400
chr1	111433067	111438638	ENSG00000116455.14&ENSG00000243960.1	-	5571
chr1	111462773	111473793	ENSG00000116459.11	+	11020
chr1	111716691	111730891	ENSG00000116473.15	+	14200
chr1	111775602	111781402	ENSG00000064703.13	+	5800
chr1	112700756	112709156	ENSG00000155363.19	+	8400
chr1	112897247	112911847	ENSG00000155380.13	-	14600
chr1	113667231	113696831	ENSG00000116793.16&ENSG00000232450.1	-	29600
chr1	113685923	113709523	ENSG00000081026.19&ENSG00000232499.2	+	23600
chr1	114380590	114392790	ENSG00000197323.12	-	12200
chr1	114560357	114567557	ENSG00000116752.6	-	7200
chr1	116070054	116111400	ENSG00000163393.13	+	41346
chr1	117801485	117863485	ENSG00000196505.11	-	62000
chr1	119001404	119031216	ENSG00000116874.12&ENSG00000223575.2&ENSG00000236804.1	-	29812
chr1	119599270	119619377	ENSG00000143067.5	-	20107
chr1	119904353	119911553	ENSG00000134250.21	-	7200
chr1	120142698	120150898	ENSG00000265808.4	-	8200
chr1	145670650	145694850	ENSG00000117262.19	+	24200
chr1	145716068	145738868	ENSG00000265491.5	-	22800
chr1	145831922	145848522	ENSG00000131788.16&ENSG00000278549.1	-	16600
chr1	145983235	145992435	ENSG00000265972.6	-	9200
chr1	147145706	147155106	ENSG00000131791.8	-	9400
chr1	147295765	147318365	ENSG00000131778.20&ENSG00000180867.11&ENSG00000236806.1&ENSG00000237188.5	+	22600
chr1	147993592	148008992	ENSG00000188092.15	+	15400
chr1	149869059	149884459	ENSG00000184678.11	-	15400
chr1	150258199	150265399	ENSG00000117362.13	-	7200
chr1	150353233	150363092	ENSG00000117360.13	+	9859
chr1	150476566	150481566	ENSG00000163125.16	+	5000
chr1	150945383	150960583	ENSG00000143418.20	-	15200
chr1	151043771	151050971	ENSG00000197622.13	-	7200
chr1	151281999	151291797	ENSG00000143393.17&ENSG00000265753.2	-	9798
chr1	151334840	151340640	ENSG00000143390.18	-	5800
chr1	151396124	151402724	ENSG00000143442.23	-	6600
chr1	151971715	151982915	ENSG00000197747.9	-	11200
chr1	153503399	153534599	ENSG00000197956.10	-	31200
chr1	153646306	153652306	ENSG00000160679.13	+	6000
chr1	155130291	155139891	ENSG00000179085.8	-	9600
chr1	155227573	155234452	ENSG00000177628.16	-	6879
chr1	155882208	155897808	ENSG00000143622.12	-	15600
chr1	155934412	155946851	ENSG00000116584.22&ENSG00000277817.1	-	12439
chr1	156140081	156147367	ENSG00000160789.24	+	7286
chr1	156177752	156188552	ENSG00000196189.14	+	10800
chr1	156458327	156463727	ENSG00000116604.19&ENSG00000206651.1	-	5400
chr1	156587701	156594301	ENSG00000160818.17	-	6600
chr1	156661423	156668763	ENSG00000132688.11	-	7340
chr1	156713173	156721891	ENSG00000143319.17	-	8718
chr1	156800815	156805815	ENSG00000143294.15	+	5000
chr1	156925640	156934840	ENSG00000132694.19&ENSG00000211581.1&ENSG00000266160.2	-	9200
chr1	158100262	158122262	ENSG00000183853.18&ENSG00000226520.1	+	22000
chr1	159055155	159061555	ENSG00000163565.20	+	6400
chr1	159910553	159918107	ENSG00000158710.15	-	7554
chr1	160208868	160215715	ENSG00000132716.19&ENSG00000162735.19&ENSG00000224261.2&ENSG00000258465.8	-	6847
chr1	160215376	160228576	ENSG00000162734.13	+	13200
chr1	160358952	160367072	ENSG00000162736.18	+	8120
chr1	161230746	161235746	ENSG00000158882.15&ENSG00000284035.1	+	5000
chr1	162601240	162631374	ENSG00000117143.14&ENSG00000272574.1	+	30134
chr1	165656416	165662216	ENSG00000143149.13&ENSG00000206990.1	-	5800
chr1	165911618	165956418	ENSG00000143179.16&ENSG00000283936.1	+	44800
chr1	166856359	166868749	ENSG00000143157.12	+	12390
chr1	167791919	167820407	ENSG00000197965.12	+	28488
chr1	168075843	168085643	ENSG00000143164.16&ENSG00000221545.1	+	9800
chr1	168253021	168280878	ENSG00000213064.10	+	27857
chr1	169827831	169849631	ENSG00000000457.14	-	21800
chr1	169854080	169859757	ENSG00000000460.17	+	5677
chr1	171593511	171600622	ENSG00000117523.18	+	7111
chr1	172328189	172370189	ENSG00000135845.10	-	42000
chr1	173488815	173497215	ENSG00000117592.9	+	8400
chr1	173760550	173799550	ENSG00000120334.16	-	39000
chr1	173917326	173931084	ENSG00000135870.12&ENSG00000200755.1&ENSG00000236535.1	-	13758
chr1	175000989	175010789	ENSG00000120333.4&ENSG00000206659.1	-	9800
chr1	175921056	175944831	ENSG00000143207.21&ENSG00000252906.1	-	23775
chr1	178548889	178560914	ENSG00000213057.5&ENSG00000240021.10	+	12025
chr1	178921842	178936442	ENSG00000116191.19	+	14600
chr1	179062730	179099330	ENSG00000143322.22	-	36600
chr1	179076567	179082071	ENSG00000116199.12	+	5504
chr1	179920077	179933477	ENSG00000143337.19&ENSG00000264916.2	+	13400
chr1	180255053	180269653	ENSG00000230124.8&ENSG00000265435.1	-	14600
chr1	180890279	180906652	ENSG00000143324.14&ENSG00000283575.1	+	16373
chr1	180951614	180964414	ENSG00000135835.12	+	12800
chr1	181092900	181104900	ENSG00000162783.11	+	12000
chr1	182887982	182896582	ENSG00000135829.17	+	8600
chr1	183145592	183160792	ENSG00000135862.6	+	15200
chr1	183928532	183946932	ENSG00000143344.16&ENSG00000289581.1	+	18400
chr1	184629019	184657619	ENSG00000116667.15&ENSG00000230470.1&ENSG00000232036.2	+	28600
chr1	185102603	185113603	ENSG00000121481.11	+	11000
chr1	192812275	192817675	ENSG00000116741.8	+	5400
chr1	192994676	193012250	ENSG00000116750.14&ENSG00000238754.1	-	17574
chr1	193254815	193304746	ENSG00000134371.14&ENSG00000221680.1	+	49931
chr1	198322420	198329420	ENSG00000151414.15	+	7000
chr1	201433078	201464278	ENSG00000174307.7&ENSG00000224818.1	-	31200
chr1	201469236	201483530	ENSG00000159176.14	-	14294
chr1	201885456	201896456	ENSG00000163431.13	-	11000
chr1	202128004	202133404	ENSG00000143862.8	-	5400
chr1	202592706	202604269	ENSG00000077157.23&ENSG00000232626.3	+	11563
chr1	202710453	202724495	ENSG00000117139.18&ENSG00000235449.2	-	14042
chr1	202871082	202878282	ENSG00000183155.5	-	7200
chr1	203309602	203320802	ENSG00000159388.6	+	11200
chr1	203854999	203861600	ENSG00000058673.17&ENSG00000257315.4&ENSG00000288644.1	+	6601
chr1	203871152	203878552	ENSG00000182004.13	+	7400
chr1	204558120	204603036	ENSG00000198625.14	+	44916
chr1	205076529	205083129	ENSG00000174529.7	-	6600
chr1	205122014	205142505	ENSG00000133059.17	-	20491
chr1	205588956	205597556	ENSG00000158711.14	-	8600
chr1	205687022	205712822	ENSG00000069275.13&ENSG00000201944.1	-	25800
chr1	206496889	206503949	ENSG00000263528.8&ENSG00000278465.1	+	7060
chr1	206734281	206770765	ENSG00000162889.11	+	36484
chr1	206883717	206903317	ENSG00000162894.12	-	19600
chr1	207036849	207043849	ENSG00000180667.11	-	7000
chr1	210246631	210251831	ENSG00000082497.12	+	5200
chr1	211316385	211322985	ENSG00000117625.14	+	6600
chr1	211374946	211382737	ENSG00000082512.15	+	7791
chr1	211737457	211743457	ENSG00000123684.13&ENSG00000241395.3	-	6000
chr1	212331712	212363928	ENSG00000065600.13	-	32216
chr1	212717753	212726153	ENSG00000117697.15	-	8400
chr1	212986982	212992182	ENSG00000174606.14	-	5200
chr1	214320972	214344172	ENSG00000152104.12&ENSG00000213036.3&ENSG00000228470.1	-	23200
chr1	214337131	214358931	ENSG00000143499.14	+	21800
chr1	214664574	214672574	ENSG00000117724.15	+	8000
chr1	215621807	215630407	ENSG00000136636.13	+	8600
chr1	218444619	218459266	ENSG00000092969.12&ENSG00000281453.1	+	14647
chr1	220885059	220891459	ENSG00000136630.13&ENSG00000186205.14&ENSG00000221571.3&ENSG00000238078.1&ENSG00000276642.1&ENSG00000286231.1	+	6400
chr1	221664024	221701424	ENSG00000143507.18	-	37400
chr1	222661511	222668013	ENSG00000186063.13	-	6502
chr1	223752493	223779893	ENSG00000143514.18	-	27400
chr1	223776018	223786218	ENSG00000162909.18	+	10200
chr1	224193441	224210641	ENSG00000143753.13&ENSG00000201898.1	+	17200
chr1	225394102	225401502	ENSG00000143815.15	-	7400
chr1	225790468	225799468	ENSG00000143742.14	+	9000
chr1	225970702	225982702	ENSG00000143751.10	-	12000
chr1	226072019	226082019	ENSG00000163041.13	+	10000
chr1	226130879	226144679	ENSG00000182827.9	-	13800
chr1	226350410	226360210	ENSG00000143799.14	-	9800
chr1	227720825	227730425	ENSG00000081692.13	-	9600
chr1	228182257	228208045	ENSG00000181873.13	+	25788
chr1	229305894	229319404	ENSG00000168118.12	+	13510
chr1	229434459	229440259	ENSG00000069248.12&ENSG00000226920.1	-	5800
chr1	229660200	229678600	ENSG00000135763.10	+	18400
chr1	230282122	230289722	ENSG00000143641.10	+	7600
chr1	230824706	230837119	ENSG00000119280.17	-	12413
chr1	230978874	231018958	ENSG00000182118.8&ENSG00000283799.1	-	40084
chr1	231323753	231332753	ENSG00000116903.7	-	9000
chr1	231340351	231363751	ENSG00000135766.9&ENSG00000223982.3&ENSG00000233461.6&ENSG00000287856.1	-	23400
chr1	235452443	235460643	ENSG00000152904.11&ENSG00000227962.1&ENSG00000229795.2&ENSG00000230026.2&ENSG00000284770.2&ENSG00000285053.1	+	8200
chr1	241484994	241497511	ENSG00000091483.8	-	12517
chr1	241519798	241590102	ENSG00000054277.14&ENSG00000203668.3	-	70304
chr1	243119028	243124428	ENSG00000143702.16	-	5400
chr1	244835010	244840638	ENSG00000153187.21	-	5628
chr1	245732142	245749342	ENSG00000185420.19&ENSG00000202184.1&ENSG00000207326.1&ENSG00000230184.1	-	17200
chr1	246668595	246682109	ENSG00000162852.14&ENSG00000225300.1	+	13514
chr1	247094562	247099962	ENSG00000188295.15	-	5400
chr1	247289612	247297412	ENSG00000162714.13	-	7800
chr1	247880138	247890938	ENSG00000162722.9	+	10800
chr1	247896531	247920253	ENSG00000238243.3	+	23722
chr1	248849517	248859165	ENSG00000171161.13	+	9648
chr10	3765996	3775996	ENSG00000067082.15	-	10000
chr10	4983283	4991883	ENSG00000187134.14	+	8600
chr10	5744066	5765223	ENSG00000057608.17	-	21157
chr10	5763779	5775179	ENSG00000108021.22	+	11400
chr10	7740962	7750962	ENSG00000151657.12	-	10000
chr10	8075198	8088998	ENSG00000107485.18&ENSG00000232638.1	+	13800
chr10	11444710	11460510	ENSG00000148429.15	-	15800
chr10	11872277	11879277	ENSG00000148426.13	+	7000
chr10	12159530	12165330	ENSG00000165609.13	-	5800
chr10	12169961	12175761	ENSG00000065665.21	+	5800
chr10	13138308	13161559	ENSG00000123240.17	+	23251
chr10	13668445	13675647	ENSG00000165630.15	+	7202
chr10	14904315	14929515	ENSG00000152455.16	+	25200
chr10	15097318	15102584	ENSG00000152465.18&ENSG00000206448.3	-	5266
chr10	15490754	15513954	ENSG00000077943.8	-	23200
chr10	15765570	15778170	ENSG00000148481.14	-	12600
chr10	17129810	17137336	ENSG00000107614.22&ENSG00000273153.1	-	7526
chr10	17237593	17243193	ENSG00000026025.16	+	5600
chr10	17716824	17752202	ENSG00000136738.15	+	35378
chr10	20289856	20350050	ENSG00000120594.17	+	60194
chr10	23122013	23135213	ENSG00000148450.13	+	13200
chr10	26731793	26746593	ENSG00000136754.18&ENSG00000206605.1	-	14800
chr10	27100511	27110111	ENSG00000136758.20	-	9600
chr10	27543207	27564431	ENSG00000099246.18	+	21224
chr10	28682932	28693532	ENSG00000095739.11	+	10600
chr10	29446538	29457338	ENSG00000197321.16&ENSG00000207612.1&ENSG00000216035.1	-	10800
chr10	31529814	31544014	ENSG00000148516.23&ENSG00000230397.1	+	14200
chr10	31790198	31805398	ENSG00000165322.18	-	15200
chr10	31992380	32009015	ENSG00000170759.11	-	16635
chr10	32262751	32267751	ENSG00000120616.16	-	5000
chr10	32881873	32887273	ENSG00000150093.20	-	5400
chr10	35572669	35589669	ENSG00000108100.18	+	17000
chr10	35629047	35638247	ENSG00000177283.8&ENSG00000284265.1	-	9200
chr10	38378505	38386305	ENSG00000075407.19&ENSG00000099251.15&ENSG00000224761.5&ENSG00000225965.1&ENSG00000226113.1&ENSG00000272983.1&ENSG00000283930.1&ENSG00000290439.1&ENSG00000290887.1	+	7800
chr10	43617904	43625104	ENSG00000198298.13	+	7200
chr10	45602300	45615500	ENSG00000172671.20	-	13200
chr10	45995488	46005088	ENSG00000266412.6	-	9600
chr10	48439360	48454360	ENSG00000107643.17	+	15000
chr10	49807679	49818279	ENSG00000227345.9	-	10600
chr10	50286186	50305586	ENSG00000198964.14&ENSG00000238523.1	-	19400
chr10	51690486	51695486	ENSG00000177613.9	-	5000
chr10	56349027	56357227	ENSG00000122952.17	-	8200
chr10	58181517	58191517	ENSG00000151151.6&ENSG00000180221.6	-	10000
chr10	58289586	58304554	ENSG00000122873.12	+	14968
chr10	58370751	58385346	ENSG00000072401.15	+	14595
chr10	58399220	58415220	ENSG00000108064.11	+	16000
chr10	58831435	58850235	ENSG00000122870.12&ENSG00000183055.5	+	18800
chr10	60794852	60802652	ENSG00000170312.17	+	7800
chr10	61398242	61406642	ENSG00000196932.12	-	8400
chr10	62096944	62133944	ENSG00000150347.17	+	37000
chr10	62805886	62811996	ENSG00000122877.18&ENSG00000289487.1	-	6110
chr10	62808479	62814279	ENSG00000181915.5	+	5800
chr10	63150821	63167221	ENSG00000171988.20&ENSG00000221063.3	-	16400
chr10	63155031	63163431	ENSG00000148572.16	+	8400
chr10	67909499	67921899	ENSG00000148634.16&ENSG00000226318.1&ENSG00000236375.3&ENSG00000266467.2	-	12400
chr10	68212017	68229217	ENSG00000138347.17&ENSG00000222371.1	+	17200
chr10	68472120	68477998	ENSG00000122912.15	-	5878
chr10	68792377	68805377	ENSG00000060339.14&ENSG00000221184.1&ENSG00000283551.1	+	13000
chr10	68946847	68956136	ENSG00000107625.14	+	9289
chr10	69401884	69422084	ENSG00000156515.25	+	20200
chr10	70059623	70098223	ENSG00000042286.15	-	38600
chr10	70132933	70137981	ENSG00000156521.14	-	5048
chr10	70428618	70434830	ENSG00000148730.7	+	6212
chr10	70762441	70777241	ENSG00000138316.11	+	14800
chr10	71302864	71310264	ENSG00000107731.12	+	7400
chr10	72089031	72096032	ENSG00000138303.18	-	7001
chr10	72276036	72285436	ENSG00000168209.6	+	9400
chr10	72326230	72332830	ENSG00000148719.16	-	6600
chr10	72355148	72367340	ENSG00000107745.20&ENSG00000282915.1	-	12192
chr10	73358863	73375101	ENSG00000138279.16	-	16238
chr10	74105455	74120255	ENSG00000185009.13	-	14800
chr10	74121363	74146563	ENSG00000035403.18&ENSG00000225761.1	+	25200
chr10	74709963	74735363	ENSG00000156110.15&ENSG00000206756.1&ENSG00000214626.2&ENSG00000214629.3&ENSG00000226253.1	+	25400
chr10	75182123	75210155	ENSG00000156671.15&ENSG00000232437.1	+	28032
chr10	77781875	77790791	ENSG00000151208.17&ENSG00000243446.3	-	8916
chr10	78056813	78065613	ENSG00000138326.21	+	8800
chr10	79316519	79321519	ENSG00000108175.19	+	5000
chr10	79355334	79373934	ENSG00000108179.14	+	18600
chr10	79363525	79382325	ENSG00000165424.7	-	18800
chr10	80102089	80150889	ENSG00000122359.18	-	48800
chr10	84154841	84161241	ENSG00000165678.22	+	6400
chr10	84518521	84527721	ENSG00000107771.17&ENSG00000225423.1	+	9200
chr10	86932825	86948678	ENSG00000107779.14&ENSG00000200176.1	+	15853
chr10	87041340	87050202	ENSG00000148672.10	-	8862
chr10	87191465	87203718	ENSG00000122376.12&ENSG00000237280.1	+	12253
chr10	87553461	87567261	ENSG00000107789.16	+	13800
chr10	87738112	87751512	ENSG00000138138.14&ENSG00000243782.3	-	13400
chr10	87747705	87783105	ENSG00000198682.13	+	35400
chr10	87971930	88006730	ENSG00000171862.14&ENSG00000213613.2&ENSG00000289051.1	+	34800
chr10	88923874	88935074	ENSG00000107796.13&ENSG00000286116.1	-	11200
chr10	89029605	89034805	ENSG00000026103.25&ENSG00000138134.12&ENSG00000180139.11&ENSG00000275693.1	+	5200
chr10	89421605	89427605	ENSG00000152778.10	+	6000
chr10	89774939	89786339	ENSG00000138182.15	+	11400
chr10	90731823	90740823	ENSG00000148680.16	-	9000
chr10	91594442	91628442	ENSG00000119938.9	-	34000
chr10	91865475	91873275	ENSG00000107854.6	+	7800
chr10	92031437	92055837	ENSG00000095564.15	+	24400
chr10	92436684	92451684	ENSG00000119912.18	-	15000
chr10	93654083	93667883	ENSG00000148690.12	-	13800
chr10	94536332	94545330	ENSG00000108239.9	+	8998
chr10	95231143	95237572	ENSG00000107438.9	-	6429
chr10	97319697	97332497	ENSG00000181274.7	-	12800
chr10	97426075	97435909	ENSG00000171311.13	-	9834
chr10	97446016	97458324	ENSG00000155229.21	-	12308
chr10	97457370	97487370	ENSG00000171307.19	+	30000
chr10	97633499	97677424	ENSG00000119986.7	-	43925
chr10	97676434	97694434	ENSG00000155252.14&ENSG00000203942.5&ENSG00000241935.9&ENSG00000249967.1	+	18000
chr10	97718150	97737122	ENSG00000155254.13	+	18972
chr10	97760907	97773307	ENSG00000155256.18	+	12400
chr10	98244897	98252024	ENSG00000166024.14	+	7127
chr10	99394330	99405530	ENSG00000119946.12	+	11200
chr10	99536524	99620858	ENSG00000119919.12	+	84334
chr10	99603119	99610519	ENSG00000155287.12	-	7400
chr10	99756134	99782641	ENSG00000119929.13&ENSG00000198018.7	+	26507
chr10	100559998	100573798	ENSG00000166135.14	+	13800
chr10	101557321	101562721	ENSG00000166167.18	+	5400
chr10	101564282	101578882	ENSG00000166169.17	-	14600
chr10	101601496	101610664	ENSG00000107829.15	-	9168
chr10	101818464	101825974	ENSG00000120049.20	-	7510
chr10	102658318	102690118	ENSG00000171206.15	+	31800
chr10	103060585	103087185	ENSG00000076685.19&ENSG00000237827.1	-	26600
chr10	103090222	103103222	ENSG00000148842.18&ENSG00000278498.1	+	13000
chr10	103583686	103594027	ENSG00000107957.17	-	10341
chr10	104029233	104046033	ENSG00000065613.15	+	16800
chr10	104299098	104309698	ENSG00000148841.17&ENSG00000287779.1	-	10600
chr10	109856966	109864766	ENSG00000108039.18	-	7800
chr10	110135565	110148765	ENSG00000148700.15	+	13200
chr10	110281730	110290730	ENSG00000119953.14	-	9000
chr10	110287365	110292365	ENSG00000119950.21&ENSG00000214067.2	+	5000
chr10	110511533	110553133	ENSG00000138166.6	+	41600
chr10	110900006	110907484	ENSG00000150593.18&ENSG00000284482.1	+	7478
chr10	111017307	111059507	ENSG00000108061.13&ENSG00000221214.1	+	42200
chr10	114232666	114239255	ENSG00000095627.10	+	6589
chr10	114977676	114982876	ENSG00000165832.6	+	5200
chr10	115948999	116028199	ENSG00000107518.18	+	79200
chr10	117268667	117277274	ENSG00000165650.12	-	8607
chr10	117996516	118004916	ENSG00000107560.12	-	8400
chr10	118658167	118674167	ENSG00000151893.15&ENSG00000277687.1	-	16000
chr10	119459745	119470145	ENSG00000198873.12&ENSG00000228485.1&ENSG00000242853.3&ENSG00000265719.1	+	10400
chr10	119474017	119499817	ENSG00000148908.15	-	25800
chr10	119566402	119571802	ENSG00000151923.18	-	5400
chr10	119820804	119829404	ENSG00000197771.13	-	8600
chr10	119829147	119835747	ENSG00000198825.15&ENSG00000242818.3&ENSG00000282413.1	+	6600
chr10	119944657	119958514	ENSG00000107651.15	+	13857
chr10	120592065	120597950	ENSG00000203805.11	+	5885
chr10	120909524	120915924	ENSG00000120008.16	+	6400
chr10	122254545	122259745	ENSG00000138162.19	+	5200
chr10	122925701	122930901	ENSG00000119965.13	-	5200
chr10	123170467	123197867	ENSG00000154473.18	+	27400
chr10	124988189	124996065	ENSG00000019995.6&ENSG00000249456.1	+	7876
chr10	125764143	125770943	ENSG00000107938.18	+	6800
chr10	126009592	126020392	ENSG00000203780.12	+	10800
chr10	128085855	128092455	ENSG00000132334.17&ENSG00000227076.1	+	6600
chr10	129770983	129784984	ENSG00000170430.10&ENSG00000227374.1	+	14001
chr10	131953084	131967684	ENSG00000176171.12	-	14600
chr11	215113	224113	ENSG00000177963.15&ENSG00000283920.1	+	9000
chr11	296107	301507	ENSG00000142102.16	+	5400
chr11	491399	512514	ENSG00000174915.12	+	21115
chr11	612222	637270	ENSG00000070047.13	+	25048
chr11	640706	652906	ENSG00000069696.7	+	12200
chr11	755020	767220	ENSG00000177225.17	-	12200
chr11	859794	867859	ENSG00000177830.18	-	8065
chr11	1012245	1037445	ENSG00000183020.15&ENSG00000222561.1	+	25200
chr11	1255971	1274371	ENSG00000078902.16	-	18400
chr11	2867213	2883213	ENSG00000129757.15	-	16000
chr11	2909673	2928273	ENSG00000181649.8	-	18600
chr11	2929419	2944431	ENSG00000205531.14&ENSG00000207008.1	-	15012
chr11	2992376	3000922	ENSG00000110619.18&ENSG00000201616.1	-	8546
chr11	6203252	6211345	ENSG00000051009.11	-	8093
chr11	6442616	6448613	ENSG00000110171.21	-	5997
chr11	6489376	6595072	ENSG00000132275.11	-	105696
chr11	6610874	6618791	ENSG00000166333.14	+	7917
chr11	6664785	6680385	ENSG00000158042.9	-	15600
chr11	8682693	8693351	ENSG00000166444.19&ENSG00000202276.1	-	10658
chr11	8920084	8964084	ENSG00000166452.12	+	44000
chr11	9448127	9454727	ENSG00000201998.1&ENSG00000205339.10	+	6600
chr11	9528524	9536724	ENSG00000166478.10	+	8200
chr11	9752993	9758269	ENSG00000133789.15&ENSG00000201564.1	+	5276
chr11	9767776	9776776	ENSG00000133812.18&ENSG00000252568.1&ENSG00000254554.1&ENSG00000254719.1&ENSG00000254765.1	-	9000
chr11	10507579	10541259	ENSG00000133805.16	+	33680
chr11	11243714	11270877	ENSG00000110328.6&ENSG00000254598.3	-	27163
chr11	11961887	11969087	ENSG00000170242.19	+	7200
chr11	12535356	12553956	ENSG00000197702.14	+	18600
chr11	12944737	12970337	ENSG00000187079.20&ENSG00000255067.1	+	25600
chr11	13363408	13388008	ENSG00000148925.11	-	24600
chr11	13732346	13738146	ENSG00000197601.14&ENSG00000254791.1	+	5800
chr11	14371240	14443440	ENSG00000129083.13&ENSG00000129084.18&ENSG00000256206.2	-	72200
chr11	15945049	15966449	ENSG00000110693.19&ENSG00000213785.3&ENSG00000284094.1	-	21400
chr11	16758340	16764140	ENSG00000110696.10	+	5800
chr11	18265068	18278668	ENSG00000110756.18	-	13600
chr11	18367045	18376245	ENSG00000110768.12	+	9200
chr11	20509338	20516338	ENSG00000185238.13	+	7000
chr11	27477618	27494418	ENSG00000148943.12	-	16800
chr11	27634626	27654893	ENSG00000176697.20&ENSG00000255496.1	-	20267
chr11	30338223	30347823	ENSG00000152219.5	+	9600
chr11	33357023	33374623	ENSG00000110422.12	+	17600
chr11	34147670	34172870	ENSG00000135372.10	+	25200
chr11	35232402	35251002	ENSG00000026508.21&ENSG00000251194.2	+	18600
chr11	35420062	35431823	ENSG00000149090.13	-	11761
chr11	36464769	36483769	ENSG00000175104.15	-	19000
chr11	36465204	36510362	ENSG00000135362.14&ENSG00000255186.1	+	45158
chr11	43856617	43875617	ENSG00000149084.13&ENSG00000199077.3&ENSG00000211568.1&ENSG00000235661.3&ENSG00000243721.1&ENSG00000254512.1&ENSG00000283217.1&ENSG00000283341.4&ENSG00000283393.1&ENSG00000283483.1	+	19000
chr11	44084237	44095649	ENSG00000110455.14&ENSG00000255165.1	+	11412
chr11	44251962	44270362	ENSG00000151348.16	+	18400
chr11	44620358	44629358	ENSG00000085117.12	+	9000
chr11	46321409	46332906	ENSG00000157613.11	+	11497
chr11	46594124	46602861	ENSG00000180423.4	-	8737
chr11	46674818	46681618	ENSG00000175224.17	+	6800
chr11	46735448	46743048	ENSG00000175216.15&ENSG00000212135.1&ENSG00000252427.1&ENSG00000263540.1	-	7600
chr11	46846307	46856717	ENSG00000134569.10	-	10410
chr11	47130800	47164299	ENSG00000149182.15&ENSG00000270060.1	-	33499
chr11	47164385	47170585	ENSG00000149179.14	+	6200
chr11	47229702	47239302	ENSG00000134575.13	-	9600
chr11	47239217	47248217	ENSG00000134574.12	+	9000
chr11	47449142	47465933	ENSG00000149187.19&ENSG00000265559.2&ENSG00000270072.1	-	16791
chr11	48170839	48179839	ENSG00000149177.15&ENSG00000263693.1	+	9000
chr11	57279038	57299638	ENSG00000149115.14	-	20600
chr11	57477533	57484534	ENSG00000149150.9	-	7001
chr11	57530802	57551656	ENSG00000156587.16	-	20854
chr11	57701182	57712583	ENSG00000156599.11	+	11401
chr11	57819546	57889746	ENSG00000198561.16&ENSG00000211450.11&ENSG00000213593.10&ENSG00000254732.2&ENSG00000288534.1	+	70200
chr11	60851081	60858081	ENSG00000110104.13	+	7000
chr11	60884947	60890547	ENSG00000110107.9	-	5600
chr11	60929660	60937060	ENSG00000110446.12	-	7400
chr11	61118057	61130257	ENSG00000167987.11&ENSG00000279549.1	-	12200
chr11	61377890	61389890	ENSG00000149483.13	+	12000
chr11	61398866	61409466	ENSG00000187049.11	+	10600
chr11	62790400	62802200	ENSG00000185475.11&ENSG00000284535.1	+	11800
chr11	62888880	62895080	ENSG00000168003.19	+	6200
chr11	63563378	63573195	ENSG00000176485.13	-	9817
chr11	63957319	63970471	ENSG00000110583.13	+	13152
chr11	64001811	64008211	ENSG00000167770.13&ENSG00000176340.4&ENSG00000256100.1	+	6400
chr11	64217399	64223799	ENSG00000149743.14	-	6400
chr11	64845442	64851642	ENSG00000110047.18	-	6200
chr11	65366792	65375192	ENSG00000162241.13	-	8400
chr11	65648399	65653599	ENSG00000173039.20	-	5200
chr11	65650918	65662518	ENSG00000213445.10&ENSG00000265874.1	+	11600
chr11	65719604	65725804	ENSG00000172977.13	+	6200
chr11	65720817	65773898	ENSG00000254470.3	-	53081
chr11	65867653	65876453	ENSG00000172732.12	+	8800
chr11	65874740	65883740	ENSG00000172500.13	-	9000
chr11	65891635	65897835	ENSG00000175602.4	+	6200
chr11	65910810	65916810	ENSG00000175573.7	-	6000
chr11	65921563	65933363	ENSG00000175550.8	+	11800
chr11	65984330	65996545	ENSG00000175376.9	-	12215
chr11	66279380	66284580	ENSG00000174851.16	-	5200
chr11	66533613	66540413	ENSG00000174483.20&ENSG00000254986.8&ENSG00000256349.1	+	6800
chr11	66606019	66616627	ENSG00000173992.9	+	10608
chr11	66805417	66848417	ENSG00000173599.15&ENSG00000266423.1	-	43000
chr11	66846552	66852752	ENSG00000173653.8&ENSG00000173715.18	+	6200
chr11	67435401	67442801	ENSG00000175634.15	+	7400
chr11	67586656	67593256	ENSG00000084207.18	+	6600
chr11	68615334	68621334	ENSG00000110075.15	+	6000
chr11	68940602	68962002	ENSG00000132740.10	+	21400
chr11	69654474	69660674	ENSG00000110092.4	+	6200
chr11	70207390	70212790	ENSG00000168040.5	+	5400
chr11	70436584	70444184	ENSG00000085733.16	+	7600
chr11	72674590	72685069	ENSG00000186635.15&ENSG00000214530.10&ENSG00000285693.2	-	10479
chr11	72822345	72836745	ENSG00000137478.15&ENSG00000206638.1	-	14400
chr11	73369388	73376400	ENSG00000110237.5	+	7012
chr11	73397474	73405298	ENSG00000054967.13	+	7824
chr11	73651238	73675638	ENSG00000175582.20	-	24400
chr11	73854067	73872667	ENSG00000181924.7	-	18600
chr11	74254703	74271903	ENSG00000214517.10&ENSG00000280269.1	+	17200
chr11	75254522	75260122	ENSG00000137486.17&ENSG00000199090.1&ENSG00000279117.1	-	5600
chr11	75572783	75583197	ENSG00000149257.16	+	10414
chr11	76335898	76349898	ENSG00000137492.9	-	14000
chr11	76553031	76565831	ENSG00000158636.17	+	12800
chr11	77610356	77615556	ENSG00000178301.4	+	5200
chr11	77654409	77660009	ENSG00000048649.14&ENSG00000219529.2&ENSG00000227376.1&ENSG00000254985.1&ENSG00000255409.1	-	5600
chr11	78209693	78215293	ENSG00000033327.13	-	5600
chr11	78430020	78435620	ENSG00000137513.11	-	5600
chr11	82817136	82822936	ENSG00000137502.10&ENSG00000137509.12&ENSG00000207221.1&ENSG00000254522.1&ENSG00000254698.1	-	5800
chr11	83234081	83259081	ENSG00000137500.10	-	25000
chr11	83260694	83286121	ENSG00000137494.14&ENSG00000241020.1&ENSG00000255541.1	+	25427
chr11	85628334	85657742	ENSG00000137504.15	-	29408
chr11	85923681	85957175	ENSG00000073921.18	-	33494
chr11	86345943	86355143	ENSG00000149196.17	+	9200
chr11	86925036	86945679	ENSG00000174804.4	-	20643
chr11	87328824	87357224	ENSG00000166575.17&ENSG00000279836.1	+	28400
chr11	90176629	90200429	ENSG00000110172.12	-	23800
chr11	93814963	93821163	ENSG00000042429.12&ENSG00000182919.15&ENSG00000284057.1	+	6200
chr11	94876748	94913048	ENSG00000166025.18	+	36300
chr11	95832693	95847093	ENSG00000166037.11	+	14400
chr11	95942998	95976598	ENSG00000184384.14	-	33600
chr11	100993941	100998941	ENSG00000165895.19&ENSG00000200047.1	+	5000
chr11	102233424	102254824	ENSG00000137693.14	+	21400
chr11	102378670	102447470	ENSG00000110330.10	+	68800
chr11	104935066	104942866	ENSG00000196954.14	-	7800
chr11	105989223	105995623	ENSG00000170903.12	-	6400
chr11	106045898	106051098	ENSG00000182359.15	-	5200
chr11	107316270	107326360	ENSG00000152404.16&ENSG00000225215.1	-	10090
chr11	108107761	108116696	ENSG00000166266.14&ENSG00000200855.1	+	8935
chr11	108147603	108160203	ENSG00000075239.14	+	12600
chr11	108150380	108157215	ENSG00000149308.17	-	6835
chr11	110171841	110177841	ENSG00000149289.11	+	6000
chr11	110464884	110492684	ENSG00000137714.3	+	27800
chr11	110560642	110577042	ENSG00000137727.13	-	16400
chr11	111561745	111570345	ENSG00000204381.12	+	8600
chr11	111730855	111747655	ENSG00000170145.5&ENSG00000223324.1	+	16800
chr11	112079800	112084800	ENSG00000150779.12	-	5000
chr11	113706372	113733187	ENSG00000086827.9&ENSG00000243353.1&ENSG00000256603.1	-	26815
chr11	114313536	114400031	ENSG00000166741.8	+	86495
chr11	117210292	117228292	ENSG00000149591.17&ENSG00000280143.1	+	18000
chr11	117413266	117419466	ENSG00000110274.16	+	6200
chr11	118658031	118700416	ENSG00000019144.20&ENSG00000255176.1&ENSG00000284246.1	+	42385
chr11	119088674	119093874	ENSG00000188486.4	-	5200
chr11	120230334	120236641	ENSG00000184232.9	+	6307
chr11	120489937	120511747	ENSG00000196914.9&ENSG00000274303.1	+	21810
chr11	122814473	122822473	ENSG00000154127.10	+	8000
chr11	123050352	123057489	ENSG00000109971.14&ENSG00000200879.1&ENSG00000202252.1&ENSG00000207118.1	-	7137
chr11	123063229	123069872	ENSG00000166250.12&ENSG00000255342.1	-	6643
chr11	124147721	124158422	ENSG00000110002.16	+	10701
chr11	125088989	125094389	ENSG00000150433.10	-	5400
chr11	126179697	126202096	ENSG00000165526.9&ENSG00000254694.1	-	22399
chr11	126298845	126304061	ENSG00000150455.15	+	5216
chr11	128436761	128458761	ENSG00000134954.14	-	22000
chr11	130144811	130152811	ENSG00000084234.18	+	8000
chr11	134136513	134150113	ENSG00000151503.14	-	13600
chr12	911452	943452	ENSG00000060237.19&ENSG00000221439.1	+	32000
chr12	1647212	1688575	ENSG00000111186.13	+	41363
chr12	1788674	1800863	ENSG00000006831.10	+	12189
chr12	3286564	3300699	ENSG00000011105.14&ENSG00000256197.1&ENSG00000275850.1&ENSG00000278469.1	+	14135
chr12	4476735	4487735	ENSG00000047621.12	-	11000
chr12	6270424	6328757	ENSG00000067182.9	-	58333
chr12	6451606	6462237	ENSG00000139190.17	-	10631
chr12	6731875	6742986	ENSG00000111652.10	+	11111
chr12	6742996	6747996	ENSG00000089693.11	-	5000
chr12	6970779	6976185	ENSG00000111684.11	-	5406
chr12	10681689	10699089	ENSG00000060138.13	-	17400
chr12	10810167	10824960	ENSG00000111215.12&ENSG00000121318.3&ENSG00000212124.2&ENSG00000212125.2&ENSG00000212126.3&ENSG00000212127.6&ENSG00000212128.2&ENSG00000226761.3&ENSG00000231887.9&ENSG00000255374.3&ENSG00000255837.2&ENSG00000256019.1&ENSG00000256188.3&ENSG00000256274.2&ENSG00000256400.1&ENSG00000256436.1&ENSG00000256651.1&ENSG00000256682.2&ENSG00000256712.1&ENSG00000256981.1&ENSG00000275778.3&ENSG00000291182.1	-	14793
chr12	11176016	11212220	ENSG00000256537.5	+	36204
chr12	12044425	12116025	ENSG00000070018.9	-	71600
chr12	12471233	12482469	ENSG00000165714.11	+	11236
chr12	12829981	12850983	ENSG00000178878.13&ENSG00000207983.1&ENSG00000213782.7	+	21002
chr12	12917937	12927713	ENSG00000013588.9&ENSG00000283759.1	+	9776
chr12	12953470	12974870	ENSG00000013583.10	-	21400
chr12	13219941	13250141	ENSG00000134531.10	+	30200
chr12	14502931	14526331	ENSG00000171681.13&ENSG00000290040.1	+	23400
chr12	15606134	15620134	ENSG00000151491.14&ENSG00000200105.1	-	14000
chr12	15903478	15911303	ENSG00000023734.11	+	7825
chr12	16037381	16060581	ENSG00000023697.13	+	23200
chr12	19376400	19397000	ENSG00000052126.17&ENSG00000243854.3&ENSG00000253284.2	+	20600
chr12	23524104	23529504	ENSG00000134532.20	-	5400
chr12	25200246	25205246	ENSG00000133703.14	-	5000
chr12	26879581	26905181	ENSG00000064102.15	-	25600
chr12	27066343	27098143	ENSG00000152944.9&ENSG00000275764.1	+	31800
chr12	27325959	27331159	ENSG00000211455.8	+	5200
chr12	30603388	30628988	ENSG00000133704.10	-	25600
chr12	31255422	31280422	ENSG00000139146.14&ENSG00000275097.1	-	25000
chr12	31993107	32000376	ENSG00000174718.12	+	7269
chr12	32745650	32755511	ENSG00000087470.21	+	9861
chr12	34029694	34037233	ENSG00000139133.7	+	7539
chr12	42146504	42157104	ENSG00000015153.15	-	10600
chr12	42449157	42456757	ENSG00000139174.12&ENSG00000258068.2	-	7600
chr12	45905731	45919131	ENSG00000139218.18	-	13400
chr12	46177063	46183063	ENSG00000111371.16&ENSG00000274591.1	-	6000
chr12	46337988	46358188	ENSG00000134294.14	-	20200
chr12	47563049	47661249	ENSG00000005175.10&ENSG00000276390.1	-	98200
chr12	47773722	47782722	ENSG00000061273.18&ENSG00000274737.1	-	9000
chr12	48142789	48147789	ENSG00000177981.11&ENSG00000257885.1&ENSG00000258051.1	-	5000
chr12	48146404	48152818	ENSG00000152556.17&ENSG00000275770.1	+	6414
chr12	48636611	48653211	ENSG00000139620.13&ENSG00000206612.1&ENSG00000207313.1&ENSG00000221491.2&ENSG00000281842.2	-	16600
chr12	48828941	48835741	ENSG00000167535.8	+	6800
chr12	49527425	49538825	ENSG00000123352.18&ENSG00000257954.1	+	11400
chr12	49644666	49653666	ENSG00000110844.14&ENSG00000199237.1&ENSG00000257243.1&ENSG00000258104.1&ENSG00000258284.1	+	9000
chr12	49768346	49791146	ENSG00000167566.17	-	22800
chr12	50480004	50491804	ENSG00000161813.23	+	11800
chr12	50748657	50756893	ENSG00000066084.13&ENSG00000200183.1&ENSG00000200428.1&ENSG00000207136.1	+	8236
chr12	50821162	50833962	ENSG00000123268.9	+	12800
chr12	51083663	51093656	ENSG00000135457.11&ENSG00000200953.1&ENSG00000257246.2	-	9993
chr12	51218061	51244558	ENSG00000170545.17	-	26497
chr12	51923361	51941561	ENSG00000139567.13	+	18200
chr12	51997078	52006947	ENSG00000135503.13&ENSG00000206992.1	+	9869
chr12	53056316	53064316	ENSG00000167778.9	-	8000
chr12	53064379	53073379	ENSG00000111077.18&ENSG00000278108.1	+	9000
chr12	53481162	53497962	ENSG00000197111.16&ENSG00000205352.11&ENSG00000257379.1&ENSG00000273658.1&ENSG00000282977.1	+	16800
chr12	55717123	55725323	ENSG00000135404.12	-	8200
chr12	55732863	55752463	ENSG00000135392.19&ENSG00000205323.9&ENSG00000257390.5&ENSG00000257509.1	-	19600
chr12	55757264	55767664	ENSG00000135414.10	+	10400
chr12	55821879	55829609	ENSG00000123353.10	+	7730
chr12	55889813	55901413	ENSG00000170473.17	-	11600
chr12	55954027	55959027	ENSG00000065357.20&ENSG00000273973.1	+	5000
chr12	56163496	56182496	ENSG00000092841.19&ENSG00000196465.11	+	19000
chr12	56191779	56202179	ENSG00000181852.18	-	10400
chr12	56334052	56341597	ENSG00000170581.15&ENSG00000252206.1	-	7545
chr12	56586396	56595596	ENSG00000076108.12	-	9200
chr12	56655741	56663341	ENSG00000110958.16&ENSG00000241217.3	-	7600
chr12	57090408	57095408	ENSG00000166888.12	-	5000
chr12	57095476	57104876	ENSG00000166886.13	+	9400
chr12	57506188	57516588	ENSG00000175197.13&ENSG00000208028.1&ENSG00000285133.1	-	10400
chr12	57521736	57529633	ENSG00000175203.17	-	7897
chr12	57742156	57747727	ENSG00000135446.17&ENSG00000283621.1	-	5571
chr12	57808071	57814495	ENSG00000123297.20&ENSG00000123427.17&ENSG00000257921.6&ENSG00000270039.1	+	6424
chr12	64697564	64704364	ENSG00000153179.13&ENSG00000183735.11&ENSG00000207546.1&ENSG00000223294.1&ENSG00000225195.2&ENSG00000288665.1	+	6800
chr12	65248355	65257155	ENSG00000174106.3&ENSG00000276853.1	+	8800
chr12	67319953	67329015	ENSG00000111530.13	+	9062
chr12	67665406	67752606	ENSG00000127334.11	+	87200
chr12	68671901	68677101	ENSG00000127314.18	+	5200
chr12	69274358	69284398	ENSG00000111605.18	+	10040
chr12	70354993	70366291	ENSG00000111596.14&ENSG00000289283.1	+	11298
chr12	70434292	70448092	ENSG00000135643.5	+	13800
chr12	71594403	71609599	ENSG00000133858.17	-	15196
chr12	71927248	71938448	ENSG00000121749.16	+	11200
chr12	74545430	74553230	ENSG00000253719.4	+	7800
chr12	75503863	75509063	ENSG00000139278.10	+	5200
chr12	75984014	76025447	ENSG00000139289.15	-	41433
chr12	76838909	76858709	ENSG00000175183.10	-	19800
chr12	79503395	79574979	ENSG00000177425.11	-	71584
chr12	79746163	79773563	ENSG00000058272.19&ENSG00000201942.1&ENSG00000277130.1	-	27400
chr12	80784520	80792520	ENSG00000111052.8&ENSG00000207763.1&ENSG00000208022.1&ENSG00000258215.1	-	8000
chr12	88485993	88492793	ENSG00000049130.16	-	6800
chr12	89337235	89347235	ENSG00000139318.8	-	10000
chr12	89410318	89419718	ENSG00000139323.14&ENSG00000257594.4&ENSG00000259075.6	-	9400
chr12	89550249	89588049	ENSG00000070961.17	-	37800
chr12	91091029	91102629	ENSG00000139329.5	-	11600
chr12	91969376	91984976	ENSG00000133639.6&ENSG00000257242.9	-	15600
chr12	92750837	92770637	ENSG00000102189.17	-	19800
chr12	93408146	93436146	ENSG00000173598.14	+	28000
chr12	95650807	95657807	ENSG00000074527.13	-	7000
chr12	96269824	96280624	ENSG00000111145.8	+	10800
chr12	96953780	96970980	ENSG00000139350.12	+	17200
chr12	100341715	100347115	ENSG00000136021.19	+	5400
chr12	100628288	100634288	ENSG00000139354.11&ENSG00000257803.2	+	6000
chr12	101358316	101393116	ENSG00000120805.14	-	34800
chr12	101739471	101745499	ENSG00000111670.16&ENSG00000222255.1&ENSG00000222932.1&ENSG00000258230.2	-	6028
chr12	102012130	102063356	ENSG00000136048.14&ENSG00000241917.1&ENSG00000258288.1	+	51226
chr12	103953931	103960131	ENSG00000166598.16&ENSG00000284503.1	+	6200
chr12	103982787	103988987	ENSG00000120820.13	-	6200
chr12	103988874	103996874	ENSG00000139372.15&ENSG00000288744.1	+	8000
chr12	104106524	104117324	ENSG00000111727.12	+	10800
chr12	104350307	104455296	ENSG00000198431.18&ENSG00000213442.5&ENSG00000255150.2	+	104989
chr12	105169130	105235291	ENSG00000136051.15	+	66161
chr12	106058253	106063345	ENSG00000074590.14	-	5092
chr12	106226881	106237881	ENSG00000136026.14&ENSG00000238609.1&ENSG00000258355.1	-	11000
chr12	106510198	106518998	ENSG00000013503.10	+	8800
chr12	106968877	106977277	ENSG00000120832.10	-	8400
chr12	106978778	106988778	ENSG00000151135.10	+	10000
chr12	107687471	107732871	ENSG00000110851.12	-	45400
chr12	107713162	107719600	ENSG00000136045.12	+	6438
chr12	108282234	108288044	ENSG00000174600.14	-	5810
chr12	108515022	108522214	ENSG00000075856.12	-	7192
chr12	108598319	108621895	ENSG00000110876.10	-	23576
chr12	108633893	108645109	ENSG00000110880.11	-	11216
chr12	109770495	109786495	ENSG00000139438.6	+	16000
chr12	110218793	110241593	ENSG00000122970.16	+	22800
chr12	110351093	110358293	ENSG00000174437.18	+	7200
chr12	111637146	111642146	ENSG00000089234.16&ENSG00000258359.1	-	5000
chr12	111902222	111923222	ENSG00000089022.14&ENSG00000229186.4	+	21000
chr12	112023449	112031849	ENSG00000089248.7	+	8400
chr12	112149788	112160188	ENSG00000173064.14&ENSG00000213152.5&ENSG00000283793.1	-	10400
chr12	112153604	112175204	ENSG00000135148.12&ENSG00000200135.1	+	21600
chr12	113192368	113198968	ENSG00000139405.16	+	6600
chr12	113293559	113298759	ENSG00000089060.12	-	5200
chr12	113792138	113816738	ENSG00000122965.11	-	24600
chr12	114658061	114670255	ENSG00000135111.16	-	12194
chr12	115933905	115957905	ENSG00000123066.9&ENSG00000207967.1&ENSG00000258337.1	-	24000
chr12	117136791	117141991	ENSG00000135108.16	-	5200
chr12	118025517	118032687	ENSG00000176871.9	-	7170
chr12	118143001	118149801	ENSG00000135090.14	-	6800
chr12	118145584	118151184	ENSG00000089220.5	+	5600
chr12	118418033	118428282	ENSG00000111707.12	+	10249
chr12	120088099	120095099	ENSG00000111737.12	-	7000
chr12	120118002	120127202	ENSG00000089154.11&ENSG00000266704.1	-	9200
chr12	120203839	120210439	ENSG00000089159.17	-	6600
chr12	120450802	120461672	ENSG00000111786.10&ENSG00000248008.5	-	10870
chr12	120463749	120469149	ENSG00000111775.3&ENSG00000111780.8&ENSG00000257218.6	+	5400
chr12	120577588	120591188	ENSG00000022840.17&ENSG00000288623.1&ENSG00000289401.1	+	13600
chr12	121222475	121237675	ENSG00000110931.19	-	15200
chr12	121430623	121456623	ENSG00000170633.17	+	26000
chr12	122147344	122158544	ENSG00000175727.14	+	11200
chr12	122201662	122207662	ENSG00000139719.11&ENSG00000184047.20&ENSG00000256861.1&ENSG00000284934.2	-	6000
chr12	122838530	122865330	ENSG00000139722.7&ENSG00000280138.1	-	26800
chr12	123244013	123250112	ENSG00000111328.7	-	6099
chr12	123473154	123485554	ENSG00000184209.15	+	12400
chr12	124314615	124324415	ENSG00000196498.14&ENSG00000275967.1&ENSG00000279527.1	-	9800
chr12	124894004	124911604	ENSG00000150991.16	-	17600
chr12	124935894	124946825	ENSG00000150990.9	-	10931
chr12	130776545	130789600	ENSG00000111450.15&ENSG00000256299.1	-	13055
chr12	131851783	131857421	ENSG00000198598.7	+	5638
chr12	133107526	133115693	ENSG00000196387.10	+	8167
chr13	21179084	21186884	ENSG00000173141.5	+	7800
chr13	24415731	24420931	ENSG00000102699.6	-	5200
chr13	25234222	25246222	ENSG00000139505.13	-	12000
chr13	27256691	27270831	ENSG00000122026.11&ENSG00000207051.1&ENSG00000207500.1	+	14140
chr13	27423043	27435643	ENSG00000122033.15	-	12600
chr13	27533513	27545913	ENSG00000139517.9	-	12400
chr13	29755371	29764371	ENSG00000122042.10	-	9000
chr13	30196880	30202630	ENSG00000102781.14	-	5750
chr13	31126173	31134973	ENSG00000120694.20	-	8800
chr13	32299125	32315087	ENSG00000073910.23&ENSG00000229715.5&ENSG00000278732.1&ENSG00000289617.1	+	15962
chr13	36829104	36849904	ENSG00000133111.4	+	20800
chr13	36832831	36844831	ENSG00000120693.14&ENSG00000236711.2	-	12000
chr13	37000762	37009312	ENSG00000102710.21	-	8550
chr13	40812460	40825860	ENSG00000102743.16&ENSG00000207652.1	+	13400
chr13	41171147	41189834	ENSG00000120696.9	-	18687
chr13	42323261	42329261	ENSG00000023516.9	+	6000
chr13	44420943	44432143	ENSG00000102804.15	-	11200
chr13	45284893	45319093	ENSG00000188342.13&ENSG00000270381.1&ENSG00000271818.1	+	34200
chr13	45310871	45333471	ENSG00000133112.17&ENSG00000199477.1&ENSG00000253051.1	-	22600
chr13	48042183	48053323	ENSG00000136146.15	-	11140
chr13	49301850	49308650	ENSG00000102547.19	-	6800
chr13	49525746	49531946	ENSG00000136144.12	-	6200
chr13	49638274	49660674	ENSG00000123179.14	-	22400
chr13	49691485	49699320	ENSG00000102753.10	-	7835
chr13	51767709	51784509	ENSG00000139668.9&ENSG00000224451.2	+	16800
chr13	52700909	52713109	ENSG00000165416.15	+	12200
chr13	72731169	72752169	ENSG00000083520.15	-	21000
chr13	73016461	73028661	ENSG00000083535.16	+	12200
chr13	73077541	73083941	ENSG00000102554.14	+	6400
chr13	75859870	75871039	ENSG00000118939.18&ENSG00000136153.20&ENSG00000228444.2&ENSG00000261553.5	+	11169
chr13	77889281	77895481	ENSG00000136160.17&ENSG00000233379.2&ENSG00000243035.3	-	6200
chr13	79305624	79311824	ENSG00000139746.16&ENSG00000252496.1	-	6200
chr13	79556077	79566679	ENSG00000102471.16	+	10602
chr13	80322776	80335976	ENSG00000136158.12	-	13200
chr13	85783202	85792790	ENSG00000184564.11	-	9588
chr13	94634661	94640261	ENSG00000152749.8	+	5600
chr13	95007419	95019835	ENSG00000125257.16	-	12416
chr13	95565602	95578202	ENSG00000134874.18	-	12600
chr13	95777580	95801580	ENSG00000102595.21&ENSG00000226977.1	-	24000
chr13	97394120	97405120	ENSG00000139793.21	+	11000
chr13	98435839	98445185	ENSG00000102572.15	-	9346
chr13	98455176	98478376	ENSG00000152767.17&ENSG00000263399.1&ENSG00000269189.1	+	23200
chr13	99564048	99571048	ENSG00000125304.10	+	7000
chr13	102679958	102694158	ENSG00000134900.13	+	14200
chr13	106535661	106541673	ENSG00000134884.15	-	6012
chr13	107158310	107163510	ENSG00000201847.1&ENSG00000204442.4&ENSG00000221650.1&ENSG00000227248.1&ENSG00000276740.1	-	5200
chr13	108234243	108251241	ENSG00000139826.6	+	16998
chr13	110136905	110148963	ENSG00000187498.16&ENSG00000279237.1	-	12058
chr13	110513209	110524809	ENSG00000134871.19&ENSG00000276765.1	+	11600
chr13	110639996	110663396	ENSG00000213995.12	+	23400
chr13	110723339	110743339	ENSG00000153487.13	+	20000
chr13	110873140	110878540	ENSG00000088448.14&ENSG00000229152.2	-	5400
chr13	111305737	111316185	ENSG00000102606.20&ENSG00000233644.1	+	10448
chr13	113267108	113275708	ENSG00000139842.15&ENSG00000277942.1	+	8600
chr13	113323672	113331272	ENSG00000185896.11	+	7600
chr13	113641473	113648473	ENSG00000198176.13	+	7000
chr13	113797149	113820549	ENSG00000183087.15	-	23400
chr13	113845744	113857944	ENSG00000184497.13&ENSG00000233695.2	+	12200
chr14	20305968	20311368	ENSG00000100814.18&ENSG00000222489.1&ENSG00000238344.1	-	5400
chr14	20346887	20365667	ENSG00000129566.13	-	18780
chr14	20440601	20446401	ENSG00000092094.11	-	5800
chr14	20477094	20485894	ENSG00000198805.13	+	8800
chr14	21499175	21518175	ENSG00000092203.15	+	19000
chr14	22612963	22618763	ENSG00000100439.11	+	5800
chr14	22773042	22786042	ENSG00000155463.14	+	13000
chr14	22849041	22861041	ENSG00000157227.14	+	12000
chr14	23259565	23272422	ENSG00000235194.9&ENSG00000290292.10	-	12857
chr14	24168819	24180219	ENSG00000100926.15&ENSG00000129559.13&ENSG00000196497.17&ENSG00000213920.9&ENSG00000254505.11&ENSG00000254692.1&ENSG00000255526.6&ENSG00000259522.3&ENSG00000260669.2&ENSG00000278784.1	-	11400
chr14	24232366	24238286	ENSG00000092330.19	-	5920
chr14	24379604	24393404	ENSG00000100968.14	+	13800
chr14	24434366	24439766	ENSG00000100445.18	-	5400
chr14	31084517	31100117	ENSG00000092148.14&ENSG00000258640.3	-	15600
chr14	31861224	31866424	ENSG00000151413.17	+	5200
chr14	32159728	32176328	ENSG00000100852.14	+	16600
chr14	34703513	34709113	ENSG00000165410.15	-	5600
chr14	35029686	35045118	ENSG00000100883.13	+	15432
chr14	35317493	35328693	ENSG00000100890.16&ENSG00000100902.11&ENSG00000240392.1&ENSG00000258790.1&ENSG00000282308.1	+	11200
chr14	35390279	35401079	ENSG00000100906.12	-	10800
chr14	36288164	36298564	ENSG00000151332.20	-	10400
chr14	38974084	39031919	ENSG00000100934.15	-	57835
chr14	39134011	39147811	ENSG00000182400.15	-	13800
chr14	39183220	39196620	ENSG00000100941.9	+	13400
chr14	39392684	39397684	ENSG00000165355.8	-	5000
chr14	49558184	49570984	ENSG00000213741.11&ENSG00000244270.1&ENSG00000252919.1	-	12800
chr14	49758683	49782083	ENSG00000165525.18&ENSG00000277634.1	-	23400
chr14	49786385	49795185	ENSG00000165516.11	+	8800
chr14	49897054	49902054	ENSG00000165527.8	+	5000
chr14	50609658	50632058	ENSG00000151748.15&ENSG00000243103.3&ENSG00000269906.1	-	22400
chr14	51257655	51333069	ENSG00000139921.13&ENSG00000201376.1	+	75414
chr14	51730727	51739327	ENSG00000139926.16&ENSG00000207004.1&ENSG00000251756.1&ENSG00000252400.1	+	8600
chr14	51996009	52004809	ENSG00000087303.19	-	8800
chr14	52010694	52018894	ENSG00000087302.9	+	8200
chr14	52328598	52350398	ENSG00000125384.7	+	21800
chr14	52847268	52857268	ENSG00000073712.15	-	10000
chr14	52965545	53036745	ENSG00000100523.16	-	71200
chr14	54418561	54423561	ENSG00000100528.12	-	5000
chr14	54460084	54474484	ENSG00000197045.13	-	14400
chr14	54539292	54545892	ENSG00000100532.13	+	6600
chr14	54793315	54810915	ENSG00000020577.14	+	17600
chr14	55070194	55077394	ENSG00000168175.15&ENSG00000289523.1	+	7200
chr14	55360191	55366391	ENSG00000126775.9&ENSG00000259318.1	-	6200
chr14	55701526	55709126	ENSG00000126777.18&ENSG00000200742.1	+	7600
chr14	58373887	58395929	ENSG00000032219.19	+	22042
chr14	59250822	59429022	ENSG00000126790.12&ENSG00000151838.12&ENSG00000181619.12&ENSG00000258782.3	-	178200
chr14	60134119	60144119	ENSG00000100612.14	-	10000
chr14	60299087	60312087	ENSG00000100614.18	+	13000
chr14	60602532	60643421	ENSG00000126778.12	-	40889
chr14	61114316	61139116	ENSG00000020426.11&ENSG00000139974.17&ENSG00000206870.1&ENSG00000258445.3&ENSG00000258892.1	+	24800
chr14	61796428	61801714	ENSG00000023608.5&ENSG00000100644.17&ENSG00000258964.1&ENSG00000288928.1	+	5286
chr14	63293508	63305308	ENSG00000126785.13	+	11800
chr14	63356564	63371364	ENSG00000154001.14	-	14800
chr14	63664016	63684216	ENSG00000126821.8	-	20200
chr14	64589381	64594581	ENSG00000165807.8	+	5200
chr14	65744121	65764521	ENSG00000033170.17&ENSG00000207781.1	+	20400
chr14	67639674	67647085	ENSG00000072042.13&ENSG00000100568.11&ENSG00000258466.5&ENSG00000258626.2&ENSG00000272253.1	-	7411
chr14	69027281	69050881	ENSG00000139990.18&ENSG00000206768.1	-	23600
chr14	69365328	69380128	ENSG00000100632.11	-	14800
chr14	69462390	69470190	ENSG00000029364.12	+	7800
chr14	69715144	69724344	ENSG00000100647.8&ENSG00000273797.1	+	9200
chr14	69772005	69809205	ENSG00000100650.16	+	37200
chr14	71115382	71137582	ENSG00000100731.16	+	22200
chr14	73123899	73136419	ENSG00000119707.14	+	12520
chr14	73223691	73235091	ENSG00000080815.20&ENSG00000259109.1	+	11400
chr14	73575658	73580658	ENSG00000119673.16	+	5000
chr14	73700350	73711783	ENSG00000176903.5	-	11433
chr14	73932521	73942921	ENSG00000119725.21&ENSG00000140043.12&ENSG00000258653.3&ENSG00000270140.1	+	10400
chr14	74497106	74504906	ENSG00000165898.14	+	7800
chr14	74903743	74909343	ENSG00000119689.15	+	5600
chr14	75069482	75079353	ENSG00000119638.14&ENSG00000258978.1	-	9871
chr14	75282230	75294405	ENSG00000170345.10	+	12175
chr14	75474111	75483511	ENSG00000140044.13	+	9400
chr14	77016343	77024543	ENSG00000119669.5	-	8200
chr14	88470350	88476350	ENSG00000042317.17	+	6000
chr14	91225632	91242760	ENSG00000133943.21&ENSG00000221102.1&ENSG00000252644.1	+	17128
chr14	91445908	91457508	ENSG00000100796.18	-	11600
chr14	92172145	92180145	ENSG00000165934.13	+	8000
chr14	92688994	92714394	ENSG00000100599.16	+	25400
chr14	92839947	92848747	ENSG00000066455.13	+	8800
chr14	94028087	94048287	ENSG00000089737.18	-	20200
chr14	95075028	95086228	ENSG00000100697.17&ENSG00000264607.1	-	11200
chr14	95544724	95549724	ENSG00000182512.5	+	5000
chr14	96567116	96591316	ENSG00000090060.19	+	24200
chr14	100282788	100291118	ENSG00000100811.15&ENSG00000258904.1&ENSG00000283840.1	+	8330
chr14	100321790	100333790	ENSG00000140105.18	-	12000
chr14	102730561	102768961	ENSG00000089902.10&ENSG00000202459.1	+	38400
chr14	103345025	103351625	ENSG00000100664.11&ENSG00000272533.1&ENSG00000291313.1	+	6600
chr14	103503831	103529197	ENSG00000075413.19	+	25366
chr14	103537073	103542073	ENSG00000166166.13	+	5000
chr14	104986173	105009573	ENSG00000170779.11	-	23400
chr15	22852652	22867052	ENSG00000273749.5	-	14400
chr15	22869362	22874762	ENSG00000140157.16	+	5400
chr15	25297728	25333728	ENSG00000114062.22&ENSG00000261529.1	-	36000
chr15	29673767	29699367	ENSG00000104067.17&ENSG00000259644.1	-	25600
chr15	34075154	34084017	ENSG00000134153.10&ENSG00000243094.1	-	8863
chr15	34101861	34140674	ENSG00000134152.11	-	38813
chr15	34971541	34978341	ENSG00000198146.4	-	6800
chr15	38357249	38436049	ENSG00000166068.13	+	78800
chr15	38487710	38493309	ENSG00000171262.11	+	5599
chr15	40019490	40035690	ENSG00000140319.11	-	16200
chr15	40323652	40331452	ENSG00000188549.13&ENSG00000252714.1	-	7800
chr15	40326715	40338915	ENSG00000259330.3	+	12200
chr15	40394288	40405486	ENSG00000128944.14	+	11198
chr15	40473158	40478958	ENSG00000169105.8	+	5800
chr15	40939073	40952963	ENSG00000128917.8	+	13890
chr15	40956512	40999275	ENSG00000128965.13	+	42763
chr15	40967680	40978880	ENSG00000128908.19&ENSG00000280036.1	-	11200
chr15	42716344	42723544	ENSG00000140326.13	-	7200
chr15	43354569	43360369	ENSG00000168803.16	+	5800
chr15	43868412	43894412	ENSG00000092470.12	+	26000
chr15	44563029	44606229	ENSG00000104131.13&ENSG00000259659.1	+	43200
chr15	44718851	44728989	ENSG00000166710.23	+	10138
chr15	45691281	45702641	ENSG00000104164.12&ENSG00000137767.14&ENSG00000200419.1&ENSG00000260170.1	+	11360
chr15	48391313	48408313	ENSG00000166147.15&ENSG00000274654.1	-	17000
chr15	48688728	48712928	ENSG00000103995.14&ENSG00000259469.1	-	24200
chr15	48979276	48988476	ENSG00000138593.9&ENSG00000207105.1&ENSG00000265942.2	-	9200
chr15	49076468	49106068	ENSG00000166200.15&ENSG00000200120.1	-	29600
chr15	50546707	50552473	ENSG00000092439.16&ENSG00000288645.1	-	5766
chr15	51005895	51027895	ENSG00000081014.11&ENSG00000259378.1	+	22000
chr15	55197048	55202966	ENSG00000069974.17&ENSG00000225973.4&ENSG00000276533.1	-	5918
chr15	55333832	55340032	ENSG00000256061.7&ENSG00000260036.1&ENSG00000260916.8&ENSG00000261771.5&ENSG00000274765.1&ENSG00000277548.1&ENSG00000283891.1	-	6200
chr15	55508233	55538884	ENSG00000171016.13	-	30651
chr15	58871450	58879050	ENSG00000137776.17	-	7600
chr15	59116088	59132434	ENSG00000157483.9&ENSG00000199512.1&ENSG00000200070.1&ENSG00000253030.1&ENSG00000259735.1&ENSG00000259771.1	-	16346
chr15	60333934	60347134	ENSG00000182718.18	-	13200
chr15	61837789	61852389	ENSG00000129003.19	-	14600
chr15	62844631	62856431	ENSG00000171914.17&ENSG00000211137.1	+	11800
chr15	63071915	63084315	ENSG00000140416.24	+	12400
chr15	63142061	63153661	ENSG00000103642.12	+	11600
chr15	64686068	64695042	ENSG00000180357.10&ENSG00000207162.1&ENSG00000207223.1&ENSG00000243403.1&ENSG00000259682.1	+	8974
chr15	64951434	64963022	ENSG00000090487.11	-	11588
chr15	65083662	65092760	ENSG00000246922.10	-	9098
chr15	65891989	65951989	ENSG00000103769.10&ENSG00000283249.1	+	60000
chr15	66782849	66794049	ENSG00000137834.15&ENSG00000274995.1	+	11200
chr15	67186267	67200667	ENSG00000103591.13	-	14400
chr15	67195173	67208773	ENSG00000166949.17	+	13600
chr15	67807117	67819705	ENSG00000137764.20&ENSG00000259512.3	+	12588
chr15	68277993	68296532	ENSG00000137809.17	-	18539
chr15	68295862	68306262	ENSG00000169018.6	+	10400
chr15	69407780	69414247	ENSG00000137819.14&ENSG00000207395.1&ENSG00000259645.1	+	6467
chr15	69456205	69462405	ENSG00000137818.12	+	6200
chr15	70033390	70047790	ENSG00000140332.18&ENSG00000207965.1	-	14400
chr15	71783383	71792639	ENSG00000187720.15&ENSG00000260586.2	+	9256
chr15	71810691	71822291	ENSG00000066933.16&ENSG00000260576.1	-	11600
chr15	72235381	72241181	ENSG00000137817.17&ENSG00000140488.16&ENSG00000213614.11&ENSG00000260729.1&ENSG00000273025.1	-	5800
chr15	72720494	72751294	ENSG00000159322.18	-	30800
chr15	72738475	72764075	ENSG00000140463.14	+	25600
chr15	73305205	73323205	ENSG00000067141.17	+	18000
chr15	73483942	73560014	ENSG00000156642.17&ENSG00000281183.1	-	76072
chr15	73714514	73722114	ENSG00000103855.18	+	7600
chr15	74047827	74062781	ENSG00000140464.20	+	14954
chr15	74440977	74445977	ENSG00000138629.16	-	5000
chr15	74615595	74630558	ENSG00000179151.13	-	14963
chr15	74803197	74809197	ENSG00000103653.17	+	6000
chr15	74906882	74919791	ENSG00000178741.12	-	12909
chr15	74943418	74954418	ENSG00000178718.7	-	11000
chr15	75212169	75225785	ENSG00000167173.19	+	13616
chr15	75455841	75463251	ENSG00000169371.14&ENSG00000169410.11&ENSG00000259931.2&ENSG00000260269.5	-	7410
chr15	75631885	75639085	ENSG00000177971.9	-	7200
chr15	75662301	75676228	ENSG00000173548.9	+	13927
chr15	75667522	75674322	ENSG00000173546.7	-	6800
chr15	75942511	75956711	ENSG00000167196.14	+	14200
chr15	77019204	77041404	ENSG00000140391.15&ENSG00000269951.1&ENSG00000278991.1	-	22200
chr15	78898139	78906128	ENSG00000185787.15&ENSG00000288561.1	+	7989
chr15	80138393	80148593	ENSG00000086666.19	+	10200
chr15	80755621	80763621	ENSG00000136379.12	+	8000
chr15	80862590	80896190	ENSG00000117899.11&ENSG00000259546.1&ENSG00000259649.4	-	33600
chr15	81291815	81303215	ENSG00000172345.14&ENSG00000271725.1	-	11400
chr15	82836108	82845108	ENSG00000156232.7	+	9000
chr15	84658562	84669538	ENSG00000140612.14	-	10976
chr15	84806445	84816845	ENSG00000166716.10&ENSG00000259415.1	+	10400
chr15	85749358	85754958	ENSG00000170776.22&ENSG00000259453.1&ENSG00000259630.2&ENSG00000284160.1	+	5600
chr15	88451877	88459477	ENSG00000140543.15&ENSG00000173867.10&ENSG00000259494.2&ENSG00000279945.1	-	7600
chr15	88867894	88877294	ENSG00000140511.12	-	9400
chr15	89825199	89830599	ENSG00000157823.17&ENSG00000212420.1&ENSG00000242498.8&ENSG00000250021.7&ENSG00000264796.1&ENSG00000264966.1	-	5400
chr15	94483952	94506752	ENSG00000140563.16&ENSG00000258632.2&ENSG00000287328.1	+	22800
chr15	99390729	99398129	ENSG00000168904.15&ENSG00000259257.1&ENSG00000259706.1	+	7400
chr15	101167727	101175727	ENSG00000131873.7	-	8000
chr16	38320	46407	ENSG00000161980.6	-	8087
chr16	584109	589358	ENSG00000007541.17&ENSG00000257108.2&ENSG00000282907.1	+	5249
chr16	682870	689002	ENSG00000103266.11	+	6132
chr16	716382	722582	ENSG00000162004.19	-	6200
chr16	1789186	1806386	ENSG00000095906.17	+	17200
chr16	1931829	1938229	ENSG00000198736.13	-	6400
chr16	2531422	2537980	ENSG00000162065.14&ENSG00000162066.16&ENSG00000185883.12&ENSG00000259784.1&ENSG00000260272.1&ENSG00000260293.2&ENSG00000279520.1	+	6558
chr16	2899382	2910582	ENSG00000162076.13	+	11200
chr16	4339597	4349197	ENSG00000126603.9	+	9600
chr16	4383538	4400338	ENSG00000168140.5	+	16800
chr16	4448091	4461691	ENSG00000153406.14	-	13600
chr16	4500069	4510669	ENSG00000089486.17&ENSG00000278434.1	-	10600
chr16	4510347	4539747	ENSG00000103415.12	+	29400
chr16	4593483	4608883	ENSG00000153443.13	-	15400
chr16	4691110	4696510	ENSG00000103199.14&ENSG00000168096.15&ENSG00000266994.1	-	5400
chr16	4695859	4706259	ENSG00000168101.15	+	10400
chr16	4882401	4913001	ENSG00000118900.15	+	30600
chr16	5087379	5098179	ENSG00000033011.14&ENSG00000103184.12&ENSG00000267072.3	+	10800
chr16	8862534	8869252	ENSG00000140650.13	+	6718
chr16	8873697	8892097	ENSG00000187555.17	-	18400
chr16	9121635	9205035	ENSG00000182831.12&ENSG00000263244.2	+	83400
chr16	10909891	10928891	ENSG00000182108.11	-	19000
chr16	11182186	11196178	ENSG00000038532.17&ENSG00000229917.2&ENSG00000274038.1	+	13992
chr16	11241817	11254417	ENSG00000185338.7	-	12600
chr16	11534322	11547722	ENSG00000189067.14	-	13400
chr16	12651599	12659799	ENSG00000103381.12	-	8200
chr16	14669236	14682436	ENSG00000103429.11&ENSG00000238964.1	+	13200
chr16	15625028	15641028	ENSG00000156968.9&ENSG00000166780.11&ENSG00000257769.1&ENSG00000261130.5	+	16000
chr16	16143257	16210857	ENSG00000103222.20	+	67600
chr16	18411976	18417325	ENSG00000185164.15&ENSG00000274025.1&ENSG00000277014.1	-	5349
chr16	18766095	18781295	ENSG00000134419.15&ENSG00000170540.15&ENSG00000260342.2	-	15200
chr16	19489293	19501693	ENSG00000006007.12	-	12400
chr16	19694427	19701937	ENSG00000103550.14	-	7510
chr16	21983660	21993860	ENSG00000140740.11	+	10200
chr16	22335101	22340501	ENSG00000058600.16	+	5400
chr16	23454942	23463542	ENSG00000103356.18&ENSG00000103365.15	-	8600
chr16	23574389	23580589	ENSG00000103353.16&ENSG00000260751.2	+	6200
chr16	24913389	24919389	ENSG00000140750.17	-	6000
chr16	27214992	27224994	ENSG00000169189.17	-	10002
chr16	27221768	27236568	ENSG00000155666.12	+	14800
chr16	27364778	27395978	ENSG00000077238.14	+	31200
chr16	28083776	28097976	ENSG00000169180.12&ENSG00000260452.1	-	14200
chr16	28372579	28379579	ENSG00000205609.13&ENSG00000275429.1	-	7000
chr16	28837237	28846237	ENSG00000168488.19	+	9000
chr16	29848039	29860839	ENSG00000013364.19&ENSG00000103495.15&ENSG00000167371.21&ENSG00000280607.1&ENSG00000280789.2&ENSG00000280893.1&ENSG00000281348.1	+	12800
chr16	30070457	30075979	ENSG00000149925.22&ENSG00000285043.3	+	5522
chr16	30099810	30104810	ENSG00000102886.15	-	5000
chr16	30185132	30192932	ENSG00000169627.9	-	7800
chr16	30545564	30553764	ENSG00000169951.10	-	8200
chr16	30776307	30781707	ENSG00000103549.22	+	5400
chr16	30822109	30833626	ENSG00000099385.12&ENSG00000262721.1&ENSG00000265991.1	-	11517
chr16	31078237	31083437	ENSG00000151006.8&ENSG00000167397.15&ENSG00000255439.6	-	5200
chr16	31477960	31483003	ENSG00000140682.19	+	5043
chr16	31917357	31931557	ENSG00000185947.15	+	14200
chr16	46646132	46656132	ENSG00000069329.18&ENSG00000261131.1&ENSG00000280376.1	-	10000
chr16	46790406	46796603	ENSG00000155330.10	-	6197
chr16	47701523	47724523	ENSG00000102893.18&ENSG00000222268.1&ENSG00000262038.1	+	23000
chr16	48346057	48356364	ENSG00000196470.12&ENSG00000261802.1&ENSG00000275909.1	-	10307
chr16	48363122	48371922	ENSG00000102910.14	+	8800
chr16	53011285	53035690	ENSG00000277639.3	-	24405
chr16	53329150	53334563	ENSG00000177200.18&ENSG00000261056.2&ENSG00000261291.1&ENSG00000279589.1&ENSG00000280227.1	+	5413
chr16	53491648	53499848	ENSG00000103479.17&ENSG00000259926.1	+	8200
chr16	53589153	53598153	ENSG00000103494.16&ENSG00000275191.1	-	9000
chr16	56353652	56361452	ENSG00000159461.15	-	7800
chr16	56944864	56957664	ENSG00000051108.15&ENSG00000261114.1&ENSG00000261270.1	+	12800
chr16	57083531	57092584	ENSG00000140853.17	+	9053
chr16	57144585	57152466	ENSG00000172775.17	-	7881
chr16	57421187	57428187	ENSG00000005194.15	-	7000
chr16	57750617	57758217	ENSG00000140859.16&ENSG00000206833.1&ENSG00000274816.1	-	7600
chr16	58660109	58665109	ENSG00000103042.9	-	5000
chr16	64934753	64943753	ENSG00000140937.14&ENSG00000278893.1	-	9000
chr16	66613892	66628092	ENSG00000140931.20	+	14200
chr16	66706293	66720893	ENSG00000135720.13	-	14600
chr16	66926265	66932065	ENSG00000166595.12	-	5800
chr16	67101058	67108658	ENSG00000067955.15	+	7600
chr16	67139104	67148104	ENSG00000237172.4	-	9000
chr16	67204029	67213629	ENSG00000102890.16	+	9600
chr16	67229278	67237684	ENSG00000168701.19	+	8406
chr16	67431463	67438014	ENSG00000159720.13	-	6551
chr16	67929676	67958476	ENSG00000159792.10	+	28800
chr16	68229259	68244659	ENSG00000072736.19&ENSG00000167264.18&ENSG00000212445.1&ENSG00000240435.2&ENSG00000261864.1&ENSG00000262514.1&ENSG00000263276.1&ENSG00000289618.2	+	15400
chr16	68301823	68310952	ENSG00000103064.15	+	9129
chr16	69113010	69118010	ENSG00000168802.14&ENSG00000286140.2	-	5000
chr16	69310540	69320140	ENSG00000132604.11&ENSG00000157315.5&ENSG00000213380.16&ENSG00000258429.2&ENSG00000259900.5&ENSG00000260371.1&ENSG00000272617.3	-	9600
chr16	69326939	69337997	ENSG00000132612.16&ENSG00000141076.18&ENSG00000168807.17&ENSG00000200164.1&ENSG00000260914.3&ENSG00000265113.1	+	11058
chr16	69343106	69353306	ENSG00000132603.15	+	10200
chr16	69466264	69500064	ENSG00000103018.18&ENSG00000260108.1	+	33800
chr16	69676596	69706996	ENSG00000181019.13	-	30400
chr16	69704666	69709875	ENSG00000102908.23&ENSG00000260772.1&ENSG00000274093.1	+	5209
chr16	70373383	70379458	ENSG00000157349.17&ENSG00000168872.17&ENSG00000260537.2	+	6075
chr16	71931199	71949199	ENSG00000182149.21&ENSG00000224470.9&ENSG00000262140.1&ENSG00000279592.1	+	18000
chr16	72774485	72782885	ENSG00000140836.17&ENSG00000251868.1&ENSG00000272330.1&ENSG00000279120.1&ENSG00000279591.1&ENSG00000279757.1&ENSG00000280092.1	-	8400
chr16	74421477	74447427	ENSG00000090863.12&ENSG00000207525.1	-	25950
chr16	75110994	75119559	ENSG00000186187.12	+	8565
chr16	75221381	75228181	ENSG00000050820.17&ENSG00000280152.1	-	6800
chr16	81390809	81398209	ENSG00000261609.8&ENSG00000284473.1	+	7400
chr16	82098534	82144734	ENSG00000086696.11	+	46200
chr16	82139630	82147798	ENSG00000135698.10	-	8168
chr16	84171647	84177847	ENSG00000103168.17	-	6200
chr16	84329844	84362444	ENSG00000103175.11	+	32600
chr16	84467360	84476355	ENSG00000140950.16	-	8995
chr16	84554032	84565596	ENSG00000103187.8	-	11564
chr16	85676204	85688804	ENSG00000131149.19&ENSG00000179219.5&ENSG00000260417.1&ENSG00000263968.2&ENSG00000278716.1&ENSG00000287787.1	+	12600
chr16	86515422	86525458	ENSG00000103241.7	+	10036
chr16	86523896	86530178	ENSG00000103248.19	-	6282
chr16	86583478	86595190	ENSG00000176678.6	+	11712
chr16	87404779	87428779	ENSG00000140941.14	+	24000
chr16	88440757	88453281	ENSG00000225614.4	+	12524
chr16	88637475	88643275	ENSG00000051523.12	-	5800
chr16	88790539	88809339	ENSG00000198931.11	-	18800
chr16	89237141	89250941	ENSG00000170100.14	+	13800
chr16	89740925	89751525	ENSG00000158805.12	+	10600
chr17	197589	212389	ENSG00000181031.16	-	14800
chr17	432978	439978	ENSG00000183688.4	-	7000
chr17	492103	508503	ENSG00000141252.21&ENSG00000244097.1	-	16400
chr17	721716	744421	ENSG00000179409.11	-	22705
chr17	742968	752661	ENSG00000167695.15	+	9693
chr17	790524	799310	ENSG00000167693.17	-	8786
chr17	1321075	1344275	ENSG00000108953.17	-	23200
chr17	1400221	1420689	ENSG00000167193.8	-	20468
chr17	1766685	1779485	ENSG00000186532.12	-	12800
chr17	2043898	2050698	ENSG00000108963.19&ENSG00000262664.3	+	6800
chr17	2063241	2072824	ENSG00000177374.13	+	9583
chr17	2305396	2322396	ENSG00000167721.11&ENSG00000212163.6&ENSG00000275084.4	-	17000
chr17	3709228	3714628	ENSG00000083457.12	-	5400
chr17	4263994	4269259	ENSG00000132388.13&ENSG00000263882.2	-	5265
chr17	4529697	4538897	ENSG00000132382.15	-	9200
chr17	4940052	4945652	ENSG00000108518.8	-	5600
chr17	5386340	5404540	ENSG00000029725.17	+	18200
chr17	6563547	6578147	ENSG00000198920.11&ENSG00000200914.1&ENSG00000282936.2	-	14600
chr17	7179563	7187187	ENSG00000132535.22&ENSG00000279812.1	-	7624
chr17	7312463	7318463	ENSG00000132507.18	+	6000
chr17	7376127	7389727	ENSG00000187838.17&ENSG00000205544.4&ENSG00000262481.5	-	13600
chr17	7448766	7459366	ENSG00000174282.12	-	10600
chr17	7514616	7519616	ENSG00000181222.19	+	5000
chr17	8270491	8277764	ENSG00000178921.14	+	7273
chr17	8280763	8287763	ENSG00000125434.11	-	7000
chr17	8490411	8511126	ENSG00000166579.16	+	20715
chr17	9244896	9250471	ENSG00000170310.15&ENSG00000271851.1	-	5575
chr17	9892099	9897699	ENSG00000065325.13	+	5600
chr17	9905270	9910606	ENSG00000007237.19	-	5336
chr17	10711558	10724758	ENSG00000170222.12	+	13200
chr17	12143830	12161830	ENSG00000065559.15&ENSG00000263648.1&ENSG00000266297.1	+	18000
chr17	13474032	13494032	ENSG00000153976.3&ENSG00000221698.1	-	20000
chr17	15218373	15229773	ENSG00000109099.16&ENSG00000265110.1	-	11400
chr17	15417877	15436015	ENSG00000175106.17&ENSG00000239704.12&ENSG00000259024.7&ENSG00000266538.1	-	18138
chr17	15975746	15999785	ENSG00000170425.4	+	24039
chr17	16023652	16029065	ENSG00000141027.23&ENSG00000199674.1	-	5413
chr17	16045015	16075415	ENSG00000011295.16&ENSG00000227782.2&ENSG00000243686.2	+	30400
chr17	17811453	17831253	ENSG00000108557.20&ENSG00000264167.1	+	19800
chr17	18258737	18271428	ENSG00000177302.15	-	12691
chr17	18328056	18334056	ENSG00000176994.11	+	6000
chr17	19336715	19362761	ENSG00000072134.16&ENSG00000281856.1	+	26046
chr17	19383544	19400144	ENSG00000166484.20	+	16600
chr17	19897286	19904302	ENSG00000108599.15&ENSG00000266126.1	-	7016
chr17	21190354	21197954	ENSG00000178307.10	-	7600
chr17	27315926	27332726	ENSG00000109046.15	+	16800
chr17	28336833	28346633	ENSG00000004142.12	-	9800
chr17	28702679	28717079	ENSG00000109111.15	+	14400
chr17	28750078	28755980	ENSG00000173065.14	-	5902
chr17	28750956	28766356	ENSG00000076604.16	+	15400
chr17	29059922	29071122	ENSG00000196535.20	-	11200
chr17	29237639	29255839	ENSG00000108256.9	-	18200
chr17	29544947	29560547	ENSG00000168792.5	-	15600
chr17	30186475	30203875	ENSG00000126653.18&ENSG00000283935.1	+	17400
chr17	30864939	30897336	ENSG00000172171.11	-	32397
chr17	32381885	32408014	ENSG00000010244.19&ENSG00000141314.13&ENSG00000265139.1&ENSG00000265794.5&ENSG00000283774.1	+	26129
chr17	32945106	32951906	ENSG00000006042.12	+	6800
chr17	34963777	34979577	ENSG00000198783.6	+	15800
chr17	34981077	35005990	ENSG00000092871.17&ENSG00000185379.21&ENSG00000252328.1&ENSG00000267457.1&ENSG00000267618.5	-	24913
chr17	35726413	35731640	ENSG00000006125.18	+	5227
chr17	37073192	37084992	ENSG00000274308.1&ENSG00000275029.1&ENSG00000278540.5	-	11800
chr17	38323217	38330017	ENSG00000278845.5	+	6800
chr17	38735605	38741205	ENSG00000277972.2	+	5600
chr17	38841660	38847860	ENSG00000125691.14&ENSG00000199293.1&ENSG00000252699.1	-	6200
chr17	39246263	39252663	ENSG00000108306.13	-	6400
chr17	39723096	39728496	ENSG00000141741.12	-	5400
chr17	39895795	39904595	ENSG00000073605.19	-	8800
chr17	40457725	40516893	ENSG00000141753.7	+	59168
chr17	40966947	40977715	ENSG00000204889.11	-	10768
chr17	41692668	41700268	ENSG00000173812.11	+	7600
chr17	41734643	41754604	ENSG00000173801.17	-	19961
chr17	41954821	41976421	ENSG00000168259.17	-	21600
chr17	42299324	42313324	ENSG00000168610.16	-	14000
chr17	42388539	42402449	ENSG00000177469.13&ENSG00000289579.1	-	13910
chr17	43003807	43014607	ENSG00000108828.16	-	10800
chr17	43014456	43025232	ENSG00000068079.8	+	10776
chr17	43220041	43239241	ENSG00000184988.8	+	19200
chr17	43401137	43411137	ENSG00000175906.5	+	10000
chr17	44004468	44011188	ENSG00000091947.10	-	6720
chr17	44025222	44034328	ENSG00000161654.10	-	9106
chr17	44082151	44100751	ENSG00000141349.10	+	18600
chr17	44186722	44191805	ENSG00000087152.16	-	5083
chr17	44389681	44395281	ENSG00000186566.13&ENSG00000240589.3&ENSG00000283045.1	-	5600
chr17	44660469	44673069	ENSG00000180329.14&ENSG00000267160.1	-	12600
chr17	44835948	44849948	ENSG00000108883.13	-	14000
chr17	44995938	45023338	ENSG00000172992.13	-	27400
chr17	45087959	45108959	ENSG00000161714.12&ENSG00000277249.1	-	21000
chr17	46017716	46029916	ENSG00000120071.15&ENSG00000238723.1	-	12200
chr17	46338077	46357477	ENSG00000176681.15&ENSG00000265411.1	+	19400
chr17	47111703	47117703	ENSG00000004897.12&ENSG00000239291.1&ENSG00000262265.2	-	6000
chr17	47624665	47629665	ENSG00000141279.18&ENSG00000206734.1	+	5000
chr17	47831540	47837692	ENSG00000141295.14	-	6152
chr17	48061545	48094345	ENSG00000082641.16	+	32800
chr17	48123601	48135001	ENSG00000002919.15	+	11400
chr17	48866522	48880722	ENSG00000136436.15	+	14200
chr17	49176840	49181840	ENSG00000167080.9	+	5000
chr17	49579484	49598884	ENSG00000121067.19	-	19400
chr17	49836454	49845911	ENSG00000136504.14&ENSG00000235183.3&ENSG00000262837.1	+	9457
chr17	50112152	50120152	ENSG00000005882.12	+	8000
chr17	50485974	50494974	ENSG00000136444.10	+	9000
chr17	50952974	50962174	ENSG00000008294.22	-	9200
chr17	51171744	51190944	ENSG00000011052.21&ENSG00000239672.8&ENSG00000243678.12	+	19200
chr17	51297936	51304336	ENSG00000011260.14	+	6400
chr17	57850055	57861243	ENSG00000180891.13	-	11188
chr17	59696956	59707193	ENSG00000141367.13	+	10237
chr17	59842255	59874255	ENSG00000062716.13&ENSG00000267637.1&ENSG00000284190.1	+	32000
chr17	60172327	60177327	ENSG00000170832.13&ENSG00000241157.1&ENSG00000252577.1	-	5000
chr17	60666280	60672280	ENSG00000170836.13	+	6000
chr17	61931205	61942605	ENSG00000108510.10&ENSG00000242398.3&ENSG00000279133.1	-	11400
chr17	62615481	62626032	ENSG00000146872.19&ENSG00000264546.1	+	10551
chr17	63608365	63621565	ENSG00000136463.9&ENSG00000136485.16&ENSG00000288894.1	+	13200
chr17	63819317	63827153	ENSG00000198231.14	+	7836
chr17	64508198	64542282	ENSG00000108854.16	-	34084
chr17	64987289	65009289	ENSG00000120063.10	-	22000
chr17	67061444	67070444	ENSG00000198265.12	-	9000
chr17	68252826	68267026	ENSG00000108932.13	-	14200
chr17	68392948	68420948	ENSG00000070540.13&ENSG00000207561.1	-	28000
chr17	73262351	73283624	ENSG00000179604.10	-	21273
chr17	74769353	74776500	ENSG00000109062.12&ENSG00000284186.1	+	7147
chr17	74839753	74852553	ENSG00000109066.14	+	12800
chr17	75005800	75012671	ENSG00000109089.7	+	6871
chr17	75120425	75130225	ENSG00000125458.7	-	9800
chr17	75296476	75318076	ENSG00000177885.15&ENSG00000264853.1	-	21600
chr17	75615645	75626845	ENSG00000108469.15	-	11200
chr17	75765235	75776434	ENSG00000132475.10&ENSG00000283853.1	-	11199
chr17	76075416	76081016	ENSG00000182473.22&ENSG00000275360.1	-	5600
chr17	76271298	76280098	ENSG00000185262.9	+	8800
chr17	76659951	76672551	ENSG00000182534.14&ENSG00000212418.1	-	12600
chr17	76727515	76734115	ENSG00000161547.17&ENSG00000283805.1	-	6600
chr17	77217101	77240501	ENSG00000129657.16&ENSG00000234912.12&ENSG00000275143.1&ENSG00000284250.1	+	23400
chr17	77500596	77506196	ENSG00000184640.20&ENSG00000200651.1&ENSG00000267263.1&ENSG00000279801.1	+	5600
chr17	78173527	78181927	ENSG00000108639.8	+	8400
chr17	78425114	78453714	ENSG00000087157.19&ENSG00000200063.1	+	28600
chr17	78657648	78674048	ENSG00000108669.17&ENSG00000252391.1&ENSG00000279570.1	-	16400
chr17	78782296	78787381	ENSG00000055483.20	-	5085
chr17	78847977	78852977	ENSG00000035862.13&ENSG00000178404.11	-	5000
chr17	78965038	78971238	ENSG00000108679.13	-	6200
chr17	78979946	78991716	ENSG00000171302.17	-	11770
chr17	79088599	79094399	ENSG00000167280.17	+	5800
chr17	79926724	79932343	ENSG00000167291.16&ENSG00000262172.1	-	5619
chr17	80118169	80134369	ENSG00000141543.12	-	16200
chr17	80966371	80972171	ENSG00000141564.16&ENSG00000289764.2	+	5800
chr17	81241310	81251195	ENSG00000224877.4	+	9885
chr17	81487013	81509413	ENSG00000184009.13	-	22400
chr17	81537130	81544730	ENSG00000186765.12	+	7600
chr17	81860855	81867721	ENSG00000141522.12	-	6866
chr17	81881105	81887835	ENSG00000183684.8	-	6730
chr17	82051830	82057506	ENSG00000169718.18	-	5676
chr17	82057470	82063470	ENSG00000169727.14	+	6000
chr17	82070938	82078338	ENSG00000169710.9	-	7400
chr17	82429912	82440912	ENSG00000178927.19	-	11000
chr17	82730328	82735616	ENSG00000141560.15	+	5288
chr17	82945914	82959514	ENSG00000141556.22&ENSG00000262663.1	+	13600
chr18	214629	241229	ENSG00000101557.15	+	26600
chr18	714788	721588	ENSG00000176105.14&ENSG00000206687.1&ENSG00000264635.1	-	6800
chr18	2531525	2537525	ENSG00000101574.15&ENSG00000266783.1	-	6000
chr18	2805017	2816417	ENSG00000101596.17&ENSG00000207034.1	+	11400
chr18	3256236	3261480	ENSG00000101608.13	+	5244
chr18	3459978	3466251	ENSG00000177426.22&ENSG00000263460.1	+	6273
chr18	6915716	6926945	ENSG00000088756.13	+	11229
chr18	8406861	8412130	ENSG00000173482.17&ENSG00000199856.2&ENSG00000264596.1&ENSG00000265413.1&ENSG00000273368.1	+	5269
chr18	8832778	8841578	ENSG00000168502.18&ENSG00000272788.1	+	8800
chr18	9960021	9980621	ENSG00000101558.14&ENSG00000223138.1	+	20600
chr18	10552764	10594591	ENSG00000134265.13	+	41827
chr18	12030877	12044277	ENSG00000141401.12	+	13400
chr18	13125052	13134652	ENSG00000101639.19	+	9600
chr18	13654147	13663347	ENSG00000177150.13&ENSG00000242707.3&ENSG00000279962.1	-	9200
chr18	21482684	21529284	ENSG00000141446.11	-	46600
chr18	23496584	23506184	ENSG00000141458.13&ENSG00000199366.1	-	9600
chr18	23956222	23965022	ENSG00000053747.17	+	8800
chr18	24142509	24159509	ENSG00000141447.19&ENSG00000199874.1&ENSG00000265750.1&ENSG00000273524.1	-	17000
chr18	24161600	24167200	ENSG00000154040.21	+	5600
chr18	25999453	26016253	ENSG00000141380.14	-	16800
chr18	31821997	31829197	ENSG00000153339.15&ENSG00000276282.1	-	7200
chr18	32131561	32139161	ENSG00000101695.9&ENSG00000134758.14&ENSG00000263917.1&ENSG00000274275.1	+	7600
chr18	35979286	35991886	ENSG00000141428.17&ENSG00000278986.1	+	12600
chr18	36762647	36777647	ENSG00000134779.15	-	15000
chr18	37232172	37240772	ENSG00000150477.15	+	8600
chr18	46266992	46311392	ENSG00000152242.11	+	44400
chr18	46789296	46803218	ENSG00000078043.16&ENSG00000267587.1&ENSG00000279354.1	-	13922
chr18	47091279	47107408	ENSG00000134049.6&ENSG00000167220.12&ENSG00000267228.7	-	16129
chr18	48863217	48888217	ENSG00000134030.14&ENSG00000266276.3&ENSG00000278983.1&ENSG00000279250.1	+	25000
chr18	48909853	48919853	ENSG00000101665.10	-	10000
chr18	49029187	49036387	ENSG00000141627.14&ENSG00000263849.1&ENSG00000263895.1	-	7200
chr18	51085045	51108245	ENSG00000141642.9&ENSG00000141646.15&ENSG00000267699.2	+	23200
chr18	51159382	51174550	ENSG00000176624.12	-	15168
chr18	54117006	54151606	ENSG00000134046.12&ENSG00000207233.1	-	34600
chr18	55216585	55222185	ENSG00000196628.20	-	5600
chr18	57589090	57600656	ENSG00000134440.12	-	11566
chr18	58451151	58481247	ENSG00000198796.7&ENSG00000274354.1	-	30096
chr18	58754477	58762477	ENSG00000172175.16&ENSG00000266946.1	+	8000
chr18	58986480	58995080	ENSG00000074657.14	+	8600
chr18	59322023	59327823	ENSG00000074695.6	-	5800
chr18	61748831	61808067	ENSG00000176641.11	-	59236
chr18	62310249	62319249	ENSG00000134444.15&ENSG00000266900.1	+	9000
chr18	63320526	63327726	ENSG00000119537.18	-	7200
chr18	63377590	63389190	ENSG00000119541.10&ENSG00000267430.1	-	11600
chr18	67484965	67506587	ENSG00000171451.15	-	21622
chr18	69961802	70003031	ENSG00000176225.15	-	41229
chr18	70330199	70335440	ENSG00000170677.6	+	5241
chr18	74523454	74529254	ENSG00000133313.15&ENSG00000276934.1	+	5800
chr18	76346282	76357682	ENSG00000101493.11&ENSG00000280205.1	-	11400
chr18	79378287	79391687	ENSG00000166377.21&ENSG00000267655.1&ENSG00000279077.1&ENSG00000279416.1&ENSG00000279474.1	+	13400
chr18	79964013	79970813	ENSG00000141759.15	-	6800
chr19	637536	647526	ENSG00000070423.18	-	9990
chr19	861230	867630	ENSG00000175221.16	-	6400
chr19	1079574	1086574	ENSG00000099817.12	-	7000
chr19	1095379	1107637	ENSG00000064932.16	-	12258
chr19	1981338	1989402	ENSG00000133275.16	+	8064
chr19	2064036	2071036	ENSG00000172081.14	-	7000
chr19	2404425	2425625	ENSG00000099800.8	-	21200
chr19	2478259	2489259	ENSG00000099860.9	+	11000
chr19	3951406	3958453	ENSG00000167657.14&ENSG00000283928.1	-	7047
chr19	4008703	4043303	ENSG00000178951.9&ENSG00000268670.1	-	34600
chr19	4082121	4090321	ENSG00000126934.15	-	8200
chr19	4502208	4522408	ENSG00000167674.15	+	20200
chr19	4655568	4664368	ENSG00000185361.9	+	8800
chr19	5153598	5176798	ENSG00000127663.15	+	23200
chr19	5578348	5586999	ENSG00000130254.12	-	8651
chr19	5671621	5678421	ENSG00000174917.9	-	6800
chr19	5691875	5720638	ENSG00000130255.13&ENSG00000167733.14	+	28763
chr19	6199581	6210381	ENSG00000130382.9&ENSG00000280394.1	-	10800
chr19	6535924	6542924	ENSG00000125657.5	+	7000
chr19	6751530	6758130	ENSG00000125733.18	+	6600
chr19	7953573	7958573	ENSG00000066044.15	-	5000
chr19	8404434	8409834	ENSG00000185236.12	+	5400
chr19	8502639	8509678	ENSG00000133250.14	-	7039
chr19	9163424	9171624	ENSG00000130803.15	+	8200
chr19	9382617	9388417	ENSG00000188321.14&ENSG00000188629.14&ENSG00000270011.9	+	5800
chr19	9547929	9560329	ENSG00000197961.12	-	12400
chr19	9633007	9641807	ENSG00000171466.10	-	8800
chr19	9830115	9835258	ENSG00000198258.11	+	5143
chr19	9849689	9863489	ENSG00000127445.14	+	13800
chr19	10115372	10121572	ENSG00000130810.20&ENSG00000209645.1&ENSG00000238531.1&ENSG00000243207.6&ENSG00000244165.2	+	6200
chr19	10384733	10391133	ENSG00000105401.9&ENSG00000284268.1	-	6400
chr19	10474725	10486125	ENSG00000079999.14&ENSG00000267197.1	-	11400
chr19	10692400	10699400	ENSG00000129351.18	+	7000
chr19	10916785	10922185	ENSG00000130733.11	-	5400
chr19	11079426	11085226	ENSG00000127616.21&ENSG00000276757.1&ENSG00000278643.1	+	5800
chr19	11619161	11634561	ENSG00000198551.10&ENSG00000249840.2	+	15400
chr19	11784078	11797668	ENSG00000197044.11	+	13590
chr19	11835216	11847616	ENSG00000171295.13	+	12400
chr19	12002115	12014715	ENSG00000197647.13&ENSG00000212497.1&ENSG00000257355.1&ENSG00000257446.4	-	12600
chr19	12189871	12195016	ENSG00000196646.12	+	5145
chr19	12305677	12317477	ENSG00000188868.14	-	11800
chr19	13154911	13167111	ENSG00000160888.7	+	12200
chr19	14408725	14418325	ENSG00000123146.20	+	9600
chr19	14503769	14514769	ENSG00000132002.9	-	11000
chr19	16103002	16110402	ENSG00000167460.17	+	7400
chr19	16192046	16197246	ENSG00000105058.12&ENSG00000275901.1	+	5200
chr19	16328685	16336285	ENSG00000127528.6	+	7600
chr19	16886951	16892951	ENSG00000160111.15&ENSG00000263595.2	-	6000
chr19	16892606	16907463	ENSG00000127533.4	+	14857
chr19	17219829	17225629	ENSG00000053501.14	+	5800
chr19	17394195	17402939	ENSG00000130303.14	-	8744
chr19	17864153	17870753	ENSG00000105640.13&ENSG00000207166.1	+	6600
chr19	18274499	18279694	ENSG00000130522.6	-	5195
chr19	18389176	18396376	ENSG00000130513.7&ENSG00000264175.1	+	7200
chr19	19508932	19515132	ENSG00000167491.18&ENSG00000207821.1	+	6200
chr19	19699408	19710472	ENSG00000105708.9	-	11064
chr19	19894674	19900914	ENSG00000256771.5	+	6240
chr19	20809995	20839795	ENSG00000160229.13	+	29800
chr19	23205199	23221599	ENSG00000196081.10&ENSG00000269107.1&ENSG00000269837.1&ENSG00000283201.1&ENSG00000284428.1	-	16400
chr19	23945159	23956359	ENSG00000213967.12&ENSG00000269397.1&ENSG00000269421.1	+	11200
chr19	24129968	24146702	ENSG00000213096.11&ENSG00000268362.6&ENSG00000279425.1	+	16734
chr19	29199920	29205320	ENSG00000169021.6	-	5400
chr19	30016612	30037286	ENSG00000105176.18	+	20674
chr19	32485895	32491495	ENSG00000178904.19	+	5600
chr19	32579806	32597006	ENSG00000105186.16&ENSG00000201388.1&ENSG00000242436.3	-	17200
chr19	34229288	34252888	ENSG00000257103.9	+	23600
chr19	34471251	34481759	ENSG00000126261.13	+	10508
chr19	34951204	34956354	ENSG00000180884.10	-	5150
chr19	35658782	35666518	ENSG00000126267.11	+	7736
chr19	35996312	36004912	ENSG00000205138.4	+	8600
chr19	36106309	36113709	ENSG00000105258.9	-	7400
chr19	36150353	36187953	ENSG00000126247.11	+	37600
chr19	36238771	36257663	ENSG00000167635.12	+	18892
chr19	36501687	36510687	ENSG00000254004.7	-	9000
chr19	36727701	36752901	ENSG00000189042.14	+	25200
chr19	36800628	36817428	ENSG00000197863.9	-	16800
chr19	37393066	37408666	ENSG00000189164.15	+	15600
chr19	37730642	37735833	ENSG00000189144.15	-	5191
chr19	39182816	39189816	ENSG00000130669.17	+	7000
chr19	39426137	39433137	ENSG00000105193.9	-	7000
chr19	39813554	39825350	ENSG00000105204.14&ENSG00000277759.1&ENSG00000291312.1	-	11796
chr19	40414792	40421589	ENSG00000197019.5	-	6797
chr19	40765389	40771649	ENSG00000077312.9	+	6260
chr19	41290187	41301587	ENSG00000105329.11&ENSG00000286177.1	-	11400
chr19	41324873	41331873	ENSG00000142039.4	+	7000
chr19	41931281	41956681	ENSG00000105404.11&ENSG00000105409.19&ENSG00000285505.1	-	25400
chr19	42228201	42242776	ENSG00000167625.11	+	14575
chr19	43534511	43543311	ENSG00000073050.12&ENSG00000167378.10&ENSG00000268361.1	-	8800
chr19	43852017	43891234	ENSG00000167637.18	+	39217
chr19	43901804	43912624	ENSG00000124459.12	-	10820
chr19	44237268	44259881	ENSG00000131115.16	+	22613
chr19	44467628	44474428	ENSG00000167384.11	-	6800
chr19	45305284	45311084	ENSG00000007047.16&ENSG00000104866.11&ENSG00000142252.11&ENSG00000189114.8&ENSG00000267346.1	+	5800
chr19	45475179	45488778	ENSG00000125740.14	+	13599
chr19	45526989	45538389	ENSG00000125753.15	+	11400
chr19	45703989	45709189	ENSG00000011478.13	+	5200
chr19	45705629	45710629	ENSG00000177051.6&ENSG00000279407.1	-	5000
chr19	46021318	46027649	ENSG00000104983.8&ENSG00000211580.1	+	6331
chr19	46746993	46774883	ENSG00000105281.12	-	27890
chr19	47005077	47010477	ENSG00000160007.20	+	5400
chr19	47275723	47290024	ENSG00000257704.4	+	14301
chr19	47757058	47774258	ENSG00000105373.19&ENSG00000221803.1	+	17200
chr19	48375775	48382575	ENSG00000105438.9	-	6800
chr19	48876059	48892059	ENSG00000087074.9	+	16000
chr19	48962530	48968130	ENSG00000104812.15	-	5600
chr19	48966879	48982479	ENSG00000087086.15	+	15600
chr19	49211836	49225636	ENSG00000130529.16	+	13800
chr19	49626439	49642210	ENSG00000126464.15	+	15771
chr19	49658642	49665143	ENSG00000126461.15	+	6501
chr19	51084244	51097606	ENSG00000142544.7	-	13362
chr19	51326536	51331536	ENSG00000186806.6	-	5000
chr19	51954740	51964340	ENSG00000256683.7	-	9600
chr19	52418412	52426412	ENSG00000167555.14	+	8000
chr19	53056006	53066606	ENSG00000170949.18	-	10600
chr19	54109257	54115411	ENSG00000170906.16	+	6154
chr19	54462016	54467416	ENSG00000167615.17	+	5400
chr19	55082114	55090914	ENSG00000125503.13	-	8800
chr19	55617269	55630869	ENSG00000261221.4	+	13600
chr19	56078166	56087366	ENSG00000142409.6	-	9200
chr19	56556808	56567469	ENSG00000196867.8	+	10661
chr19	57222846	57231010	ENSG00000083844.10	+	8164
chr19	57262738	57269538	ENSG00000204524.7&ENSG00000268713.1	+	6800
chr19	57330770	57351272	ENSG00000178229.8	+	20502
chr19	57566166	57571566	ENSG00000083817.9	-	5400
chr19	57681475	57696275	ENSG00000179909.16	-	14800
chr19	57758148	57769656	ENSG00000152443.13&ENSG00000204519.11&ENSG00000269026.2	+	11508
chr19	57769641	57803841	ENSG00000178935.5	-	34200
chr19	57916609	57921882	ENSG00000196724.13	-	5273
chr19	57935401	57940833	ENSG00000152454.4	-	5432
chr19	58327251	58345178	ENSG00000121410.12&ENSG00000174586.11&ENSG00000268230.5	-	17927
chr19	58457833	58467057	ENSG00000249471.8	+	9224
chr19	58550722	58556922	ENSG00000130726.12&ENSG00000275924.1	+	6200
chr2	278283	286420	ENSG00000143727.16	+	8137
chr2	1625418	1631887	ENSG00000130508.11	-	6469
chr2	3485094	3490494	ENSG00000171853.16	+	5400
chr2	3491766	3497366	ENSG00000182551.14	-	5600
chr2	3580920	3589720	ENSG00000171863.15	+	8800
chr2	8840690	8852690	ENSG00000143797.12	-	12000
chr2	9453086	9488486	ENSG00000151694.15	-	35400
chr2	9556731	9583967	ENSG00000134308.14	-	27236
chr2	10774991	10783391	ENSG00000143870.13&ENSG00000238962.1	-	8400
chr2	11160359	11179759	ENSG00000134318.16	-	19400
chr2	11428175	11444375	ENSG00000169016.17	-	16200
chr2	15634346	15645946	ENSG00000079785.16	+	11600
chr2	17641012	17663812	ENSG00000163029.16	-	22800
chr2	18548203	18554723	ENSG00000185013.17&ENSG00000207170.1&ENSG00000240857.2&ENSG00000250741.6	-	6520
chr2	19884231	19896631	ENSG00000183891.6	-	12400
chr2	20014450	20032650	ENSG00000068697.7	-	18200
chr2	24004909	24010082	ENSG00000173960.14&ENSG00000234946.1	+	5173
chr2	24063681	24068881	ENSG00000119782.14&ENSG00000205639.12&ENSG00000222940.1	+	5200
chr2	24793390	24819169	ENSG00000138031.15	-	25779
chr2	25724753	25733753	ENSG00000143970.18&ENSG00000187536.4&ENSG00000218682.1	-	9000
chr2	26137454	26149205	ENSG00000084733.11&ENSG00000199872.1	+	11751
chr2	27062906	27070472	ENSG00000228474.6	-	7566
chr2	27121956	27130756	ENSG00000138073.14	-	8800
chr2	27243943	27249543	ENSG00000084774.14	+	5600
chr2	27370337	27377235	ENSG00000163795.14	-	6898
chr2	27377535	27382535	ENSG00000115234.11	+	5000
chr2	27651511	27661311	ENSG00000198522.14&ENSG00000243943.10&ENSG00000259080.1	+	9800
chr2	28417317	28425946	ENSG00000075426.12&ENSG00000270640.1	+	8629
chr2	28817421	28849821	ENSG00000171103.11	-	32400
chr2	28948219	28956419	ENSG00000163811.12&ENSG00000264994.1&ENSG00000265145.1&ENSG00000265706.1	+	8200
chr2	29199777	29231777	ENSG00000115295.21	+	32000
chr2	30160533	30178533	ENSG00000119801.13	+	18000
chr2	31269451	31282851	ENSG00000013016.16	+	13400
chr2	31853422	31865060	ENSG00000162959.14&ENSG00000162961.14	-	11638
chr2	32224379	32233387	ENSG00000152683.14&ENSG00000229816.1	+	9008
chr2	32316594	32321639	ENSG00000119820.11	+	5045
chr2	32619571	32628033	ENSG00000115760.16&ENSG00000207653.1&ENSG00000274159.1&ENSG00000276334.1&ENSG00000276517.1&ENSG00000279544.1	+	8462
chr2	33564750	33595350	ENSG00000152689.18	+	30600
chr2	36551135	36586935	ENSG00000150938.10	+	35800
chr2	36832698	36837698	ENSG00000115808.12&ENSG00000252756.1&ENSG00000279519.1	-	5000
chr2	37084371	37099210	ENSG00000055332.19	-	14839
chr2	37216193	37225593	ENSG00000218739.10&ENSG00000272054.1	+	9400
chr2	37242102	37250502	ENSG00000115825.11	-	8400
chr2	37614682	37641882	ENSG00000163171.8	-	27200
chr2	38536248	38561969	ENSG00000143889.16	-	25721
chr2	38709599	38743599	ENSG00000115875.19	-	34000
chr2	39162645	39168045	ENSG00000205111.10	-	5400
chr2	39720660	39736060	ENSG00000138050.15	-	15400
chr2	42285746	42333546	ENSG00000115944.15	-	47800
chr2	42332548	42346548	ENSG00000143924.19	+	14000
chr2	42756947	42768147	ENSG00000057935.14&ENSG00000200550.1&ENSG00000273913.1	+	11200
chr2	43217245	43222402	ENSG00000152518.8	-	5157
chr2	43767987	43774040	ENSG00000152527.14	+	6053
chr2	44285881	44316281	ENSG00000138078.16	-	30400
chr2	45382680	45388680	ENSG00000068784.13&ENSG00000239396.3	-	6000
chr2	46386697	46420297	ENSG00000116016.14	+	33600
chr2	46584688	46613888	ENSG00000119729.12	+	29200
chr2	46630176	46668871	ENSG00000119878.6	+	38695
chr2	47076137	47086337	ENSG00000068724.18&ENSG00000225187.1	+	10200
chr2	47810063	47816463	ENSG00000116062.19&ENSG00000224443.1&ENSG00000283502.1	+	6400
chr2	48515391	48529384	ENSG00000162869.16	+	13993
chr2	54925587	54972187	ENSG00000115310.19&ENSG00000200086.1	-	46600
chr2	55137830	55172547	ENSG00000162994.16&ENSG00000203327.2	-	34717
chr2	55235853	55240853	ENSG00000143947.15	+	5000
chr2	55269346	55287842	ENSG00000115355.18	-	18496
chr2	55505092	55547292	ENSG00000275052.5	-	42200
chr2	55811967	55865967	ENSG00000115380.20	-	54000
chr2	58159920	58173920	ENSG00000028116.18	+	14000
chr2	60931612	60954412	ENSG00000162924.16&ENSG00000201076.1&ENSG00000267520.2	+	22800
chr2	61051990	61065872	ENSG00000162928.9	+	13882
chr2	61179463	61187463	ENSG00000115464.15&ENSG00000206937.1&ENSG00000234624.2	-	8000
chr2	62224731	62238731	ENSG00000170340.11&ENSG00000266097.1	+	14000
chr2	63883390	63892146	ENSG00000143952.20	-	8756
chr2	63891562	63907162	ENSG00000169764.16	+	15600
chr2	64625421	64631621	ENSG00000179833.4	-	6200
chr2	65056225	65070696	ENSG00000138069.18	-	14471
chr2	65271253	65299653	ENSG00000138071.15	+	28400
chr2	69249327	69288527	ENSG00000169604.21&ENSG00000199460.2&ENSG00000266649.1	+	39200
chr2	69273780	69319780	ENSG00000198380.13	-	46000
chr2	69437627	69457997	ENSG00000115977.21&ENSG00000207016.1&ENSG00000232228.1	-	20370
chr2	71079808	71090008	ENSG00000124357.13	+	10200
chr2	71435069	71453562	ENSG00000075292.19&ENSG00000281195.1&ENSG00000289463.1	+	18493
chr2	72147861	72175984	ENSG00000144036.16	-	28123
chr2	72934354	72942036	ENSG00000135631.17&ENSG00000144040.13	-	7682
chr2	73227221	73232221	ENSG00000135632.12	+	5000
chr2	74217565	74224165	ENSG00000065911.13&ENSG00000279201.1	+	6600
chr2	74490117	74497517	ENSG00000179528.16	-	7400
chr2	74494559	74501718	ENSG00000115282.21	+	7159
chr2	74893359	74901559	ENSG00000159399.10	+	8200
chr2	74970128	75090813	ENSG00000115350.12	+	120685
chr2	84906671	84914471	ENSG00000034510.6	+	7800
chr2	85298827	85318027	ENSG00000152291.15	-	19200
chr2	85545281	85561563	ENSG00000168906.13	+	16282
chr2	85597708	85602857	ENSG00000168894.10	+	5149
chr2	85649283	85663283	ENSG00000168883.20	+	14000
chr2	85791383	85815131	ENSG00000168874.13	+	23748
chr2	86011616	86020216	ENSG00000068654.17	-	8600
chr2	86134932	86143932	ENSG00000132305.22&ENSG00000200241.1&ENSG00000265420.1	-	9000
chr2	86142157	86163957	ENSG00000132300.19&ENSG00000208772.1	+	21800
chr2	86470030	86503430	ENSG00000115561.16&ENSG00000200563.1&ENSG00000239305.7&ENSG00000249884.8	-	33400
chr2	86492716	86508316	ENSG00000115548.17	+	15600
chr2	96176659	96184859	ENSG00000084090.14	-	8200
chr2	96227714	96248514	ENSG00000135956.9	-	20800
chr2	96816077	96824526	ENSG00000163126.15&ENSG00000213337.9	-	8449
chr2	97264521	97269921	ENSG00000135976.21	+	5400
chr2	97645739	97655939	ENSG00000115073.8	-	10200
chr2	97739533	97756333	ENSG00000075568.17&ENSG00000238719.1	-	16800
chr2	98590114	98599314	ENSG00000183513.9	-	9200
chr2	98594392	98602992	ENSG00000040933.16	+	8600
chr2	99392075	99400475	ENSG00000135945.10	-	8400
chr2	99525419	99545419	ENSG00000144218.21	-	20000
chr2	101024032	101029032	ENSG00000071082.11	+	5000
chr2	101894690	101919290	ENSG00000071054.17&ENSG00000288948.1	+	24600
chr2	102179874	102187007	ENSG00000115594.12	+	7133
chr2	105337508	105357712	ENSG00000115641.19	-	20204
chr2	105894274	105915674	ENSG00000071051.14	+	21400
chr2	106080908	106093308	ENSG00000115652.15	-	12400
chr2	108509415	108516615	ENSG00000135968.22	+	7200
chr2	108687246	108719483	ENSG00000169756.17	+	32237
chr2	109535799	109542799	ENSG00000186522.15&ENSG00000230696.1	-	7000
chr2	110629928	110637528	ENSG00000169679.15	-	7600
chr2	112119318	112135118	ENSG00000153214.11	+	15800
chr2	112663825	112693225	ENSG00000144136.11	+	29400
chr2	113962596	113970720	ENSG00000115091.12&ENSG00000279957.1	+	8124
chr2	118110997	118122797	ENSG00000125629.16	+	11800
chr2	119265652	119280052	ENSG00000115107.20	+	14400
chr2	119438504	119451104	ENSG00000171227.7	+	12600
chr2	120294710	120312510	ENSG00000144118.14	+	17800
chr2	120992653	121012253	ENSG00000074047.22	+	19600
chr2	126696667	126715467	ENSG00000136732.16&ENSG00000235128.1	+	18800
chr2	127626847	127638381	ENSG00000072163.20	-	11534
chr2	128204116	128236716	ENSG00000136720.7	-	32600
chr2	130375405	130402205	ENSG00000072135.13	+	26800
chr2	132626886	132643286	ENSG00000150551.11	-	16400
chr2	134454621	134478021	ENSG00000152127.9&ENSG00000222921.1&ENSG00000263813.1&ENSG00000289534.1	+	23400
chr2	134959342	134968942	ENSG00000082258.13	+	9600
chr2	135176667	135195267	ENSG00000115839.19&ENSG00000208308.1	+	18600
chr2	138016364	138022364	ENSG00000150540.14	+	6000
chr2	138574458	138601600	ENSG00000144228.9&ENSG00000241772.2	+	27142
chr2	147919396	147930396	ENSG00000115947.14	-	11000
chr2	148787569	148795369	ENSG00000135999.12	+	7800
chr2	149558237	149569637	ENSG00000168288.13	-	11400
chr2	151742584	151788984	ENSG00000162980.17&ENSG00000182389.20&ENSG00000283228.1	-	46400
chr2	152107801	152116801	ENSG00000115145.10	-	9000
chr2	152641274	152651593	ENSG00000196504.21	-	10319
chr2	152649826	152656026	ENSG00000157827.20&ENSG00000213197.3	+	6200
chr2	152762396	152770796	ENSG00000177917.12	+	8400
chr2	159771027	159820427	ENSG00000136536.15	+	49400
chr2	165846090	165857475	ENSG00000123607.16	-	11385
chr2	166185185	166195185	ENSG00000169432.19	-	10000
chr2	167941179	167954020	ENSG00000198648.12&ENSG00000238259.1	-	12841
chr2	169641406	169655806	ENSG00000138398.17	+	14400
chr2	170084131	170106931	ENSG00000144357.18	+	22800
chr2	170968823	170990823	ENSG00000198586.14	-	22000
chr2	171290746	171315746	ENSG00000123600.21&ENSG00000224553.1	-	25000
chr2	171750158	171814758	ENSG00000077380.16	+	64600
chr2	171777405	171783405	ENSG00000115840.14&ENSG00000252779.1	-	6000
chr2	171983686	171989286	ENSG00000128708.13	+	5600
chr2	174066247	174072447	ENSG00000138430.16&ENSG00000243770.3	-	6200
chr2	174429575	174438375	ENSG00000144306.15	+	8800
chr2	175034191	175072250	ENSG00000115966.18&ENSG00000215973.1&ENSG00000277948.1	-	38059
chr2	175168381	175176258	ENSG00000154518.10&ENSG00000200121.2	-	7877
chr2	175914082	175923882	ENSG00000144320.14	-	9800
chr2	177212661	177218667	ENSG00000116044.17&ENSG00000213963.7&ENSG00000225808.1&ENSG00000238295.1&ENSG00000265396.1&ENSG00000278418.1	-	6006
chr2	177223959	177238159	ENSG00000170144.22&ENSG00000284252.1	+	14200
chr2	179096678	179101678	ENSG00000187231.14	-	5000
chr2	179938676	179944876	ENSG00000163510.14	-	6200
chr2	181076585	181086077	ENSG00000170035.16	+	9492
chr2	182866636	182909115	ENSG00000061676.16&ENSG00000202141.1	-	42479
chr2	183161680	183178807	ENSG00000163002.13	+	17127
chr2	184939492	184948092	ENSG00000170396.9	+	8600
chr2	186509361	186559361	ENSG00000065548.18	+	50000
chr2	186680901	186690701	ENSG00000138448.13	+	9800
chr2	188989498	189031898	ENSG00000204262.14&ENSG00000264725.1	-	42400
chr2	189012746	189023146	ENSG00000168542.16&ENSG00000221502.1&ENSG00000284180.1	+	10400
chr2	189475552	189484152	ENSG00000115368.10	+	8600
chr2	190164935	190189735	ENSG00000198130.16	-	24800
chr2	190965552	190997352	ENSG00000115419.14	+	31800
chr2	191425389	191440589	ENSG00000128641.19&ENSG00000252130.1	+	15200
chr2	196751835	196763035	ENSG00000119041.11	-	11200
chr2	197475310	197500141	ENSG00000115520.9	+	24831
chr2	200482264	200496064	ENSG00000196141.14&ENSG00000201649.1	+	13800
chr2	200889302	200908977	ENSG00000115942.9	-	19675
chr2	200963679	200973718	ENSG00000155744.10	-	10039
chr2	201176687	201182287	ENSG00000003402.21&ENSG00000234431.2&ENSG00000238829.1	+	5600
chr2	201272671	201288271	ENSG00000155749.13	-	15600
chr2	201357397	201377207	ENSG00000115993.13&ENSG00000213090.2	-	19810
chr2	202038441	202043441	ENSG00000155760.3	+	5000
chr2	202303661	202333440	ENSG00000055044.11&ENSG00000212309.1&ENSG00000212534.1&ENSG00000238317.2&ENSG00000271852.1	+	29779
chr2	202567751	202576551	ENSG00000204217.16&ENSG00000236047.1&ENSG00000289490.1	+	8800
chr2	202769757	202874557	ENSG00000138439.12	+	104800
chr2	203306026	203326426	ENSG00000119004.17&ENSG00000264041.2	+	20400
chr2	206086302	206114817	ENSG00000023228.14&ENSG00000237580.1	-	28515
chr2	207066137	207074137	ENSG00000118263.16&ENSG00000237892.1&ENSG00000253008.2	-	8000
chr2	207754434	207762598	ENSG00000163251.4	-	8164
chr2	210022260	210028418	ENSG00000197713.15	+	6158
chr2	214718046	214725646	ENSG00000138376.11	-	7600
chr2	215351440	215360440	ENSG00000115414.21	-	9000
chr2	216206303	216211405	ENSG00000079246.16	+	5102
chr2	216656305	216672105	ENSG00000115461.5	-	15800
chr2	218405941	218414141	ENSG00000144579.8&ENSG00000199121.4	+	8200
chr2	219060920	219069355	ENSG00000187736.14&ENSG00000213901.11&ENSG00000280537.2	-	8435
chr2	219200772	219209772	ENSG00000115657.14&ENSG00000198925.12&ENSG00000284820.1	-	9000
chr2	222555699	222566899	ENSG00000116120.11	-	11200
chr2	222944639	222977639	ENSG00000123983.15	+	33000
chr2	224461750	224470150	ENSG00000036257.14&ENSG00000228446.2	-	8400
chr2	226711912	226731312	ENSG00000169047.6	-	19400
chr2	226999215	227015415	ENSG00000144468.17	+	16200
chr2	227561217	227582817	ENSG00000173744.18&ENSG00000284092.1	+	21600
chr2	229739437	229763837	ENSG00000153827.15	-	24400
chr2	230013119	230031519	ENSG00000153832.12&ENSG00000206725.1&ENSG00000231534.1	+	18400
chr2	230403732	230415943	ENSG00000185404.17	+	12211
chr2	231173116	231183516	ENSG00000173692.14&ENSG00000201574.1	+	10400
chr2	231376848	231388977	ENSG00000135931.19&ENSG00000237039.1&ENSG00000263641.1	+	12129
chr2	231441931	231453531	ENSG00000115053.17&ENSG00000202400.1&ENSG00000206885.1&ENSG00000207280.1	-	11600
chr2	231713551	231722151	ENSG00000187514.17&ENSG00000277986.1&ENSG00000284378.1	+	8600
chr2	231721233	231732433	ENSG00000156973.14	-	11200
chr2	232522883	232543883	ENSG00000221944.9&ENSG00000284407.1	-	21000
chr2	232583644	232592244	ENSG00000135930.15	+	8600
chr2	233470526	233475526	ENSG00000085982.16	-	5000
chr2	235055714	235066314	ENSG00000130147.16	+	10600
chr2	236131793	236159393	ENSG00000157985.20&ENSG00000235529.2&ENSG00000238812.1&ENSG00000264676.2	+	27600
chr2	236582354	236597554	ENSG00000144476.6	+	15200
chr2	237100474	237213874	ENSG00000198612.11	+	113400
chr2	237237403	237324003	ENSG00000163359.17	-	86600
chr2	237555322	237560722	ENSG00000115648.14&ENSG00000277842.1	+	5400
chr2	241218464	241227264	ENSG00000115677.18	-	8800
chr2	241468070	241492670	ENSG00000115694.15	-	24600
chr2	241574131	241581923	ENSG00000176720.6	+	7792
chr2	241673857	241687086	ENSG00000168397.17	+	13229
chr2	241768816	241774616	ENSG00000180902.18	+	5800
chr20	330224	337824	ENSG00000177732.9	+	7600
chr20	432139	440539	ENSG00000125826.22	+	8400
chr20	1410362	1442162	ENSG00000088833.18&ENSG00000196209.13	-	31800
chr20	2453116	2461634	ENSG00000088876.13&ENSG00000125835.20&ENSG00000256566.1	-	8518
chr20	2821914	2835314	ENSG00000132635.17	-	13400
chr20	3173548	3190350	ENSG00000198171.13	-	16802
chr20	3828838	3846800	ENSG00000125843.11&ENSG00000274949.1&ENSG00000275491.1	+	17962
chr20	3876123	3888840	ENSG00000088888.18	+	12717
chr20	3929887	3941287	ENSG00000125779.24&ENSG00000199024.1	+	11400
chr20	4187747	4192933	ENSG00000088826.18	+	5186
chr20	4837356	4852356	ENSG00000089057.15	-	15000
chr20	5197887	5262087	ENSG00000101290.14	+	64200
chr20	5526708	5544439	ENSG00000125772.14	-	17731
chr20	6780246	6868846	ENSG00000125845.7	+	88600
chr20	7955146	7977346	ENSG00000125827.9	-	22200
chr20	11926609	11940609	ENSG00000132640.15	+	14000
chr20	13707922	13714322	ENSG00000089048.15	-	6400
chr20	17599806	17613678	ENSG00000125844.17	-	13872
chr20	17609919	17618719	ENSG00000125868.16	+	8800
chr20	17932997	17941597	ENSG00000089006.17&ENSG00000125850.11&ENSG00000212232.1	-	8600
chr20	18316996	18337396	ENSG00000125846.17	+	20400
chr20	18561415	18567348	ENSG00000101310.17	+	5933
chr20	20002457	20017311	ENSG00000132669.14	+	14854
chr20	20019568	20034368	ENSG00000101343.15	-	14800
chr20	20033655	20040455	ENSG00000173418.12	+	6800
chr20	23358174	23374519	ENSG00000125814.17&ENSG00000201728.1	-	16345
chr20	24948325	24962925	ENSG00000101474.12	-	14600
chr20	25285587	25294742	ENSG00000100997.20&ENSG00000227379.2	-	9155
chr20	25594535	25612935	ENSG00000170191.5	-	18400
chr20	31650652	31664452	ENSG00000171552.14	-	13800
chr20	31801805	31816205	ENSG00000088325.16	+	14400
chr20	32167258	32177258	ENSG00000101337.16&ENSG00000275576.1	+	10000
chr20	32335011	32355054	ENSG00000101350.8	+	20043
chr20	32439319	32449756	ENSG00000171456.21	+	10437
chr20	32850405	32856622	ENSG00000101367.9	+	6217
chr20	33344839	33358839	ENSG00000101391.21	-	14000
chr20	33854366	33865766	ENSG00000101421.4	+	11400
chr20	34108308	34117108	ENSG00000125970.12&ENSG00000264616.1	+	8800
chr20	34540958	34546558	ENSG00000078747.17&ENSG00000125971.18&ENSG00000207997.1&ENSG00000231795.1&ENSG00000277558.1&ENSG00000289720.1	+	5600
chr20	34927962	34933362	ENSG00000131069.20	+	5400
chr20	34990471	35002404	ENSG00000100991.12&ENSG00000202150.1	-	11933
chr20	35607561	35626031	ENSG00000214078.13&ENSG00000244005.13&ENSG00000244462.8&ENSG00000252549.1&ENSG00000272897.5	-	18470
chr20	35700984	35706384	ENSG00000125995.16	+	5400
chr20	36528637	36533837	ENSG00000080845.19	+	5200
chr20	36551447	36563647	ENSG00000101335.10	+	12200
chr20	37241619	37248219	ENSG00000118705.18	+	6600
chr20	37468672	37492472	ENSG00000166619.15&ENSG00000276603.1	-	23800
chr20	37975480	37983007	ENSG00000101407.13	-	7527
chr20	38195703	38210503	ENSG00000149633.12&ENSG00000277829.1	-	14800
chr20	39039723	39050323	ENSG00000101452.15&ENSG00000277581.1	+	10600
chr20	40662648	40685848	ENSG00000204103.4	-	23200
chr20	41124487	41136961	ENSG00000198900.7	+	12474
chr20	41138002	41178448	ENSG00000174306.22&ENSG00000263989.2&ENSG00000272407.1	-	40446
chr20	44069616	44078016	ENSG00000124191.18&ENSG00000241229.3	+	8400
chr20	44083990	44106590	ENSG00000149596.7	-	22600
chr20	44295840	44302840	ENSG00000197296.6	-	7000
chr20	44466841	44496221	ENSG00000132824.14	-	29380
chr20	45080021	45103621	ENSG00000101109.13&ENSG00000252021.1	+	23600
chr20	45833744	45841721	ENSG00000101473.17&ENSG00000277051.1	-	7977
chr20	45843276	45855276	ENSG00000124104.19	+	12000
chr20	45880291	45886491	ENSG00000149634.5	-	6200
chr20	45898949	45907149	ENSG00000064601.21	+	8200
chr20	45939260	45948660	ENSG00000198026.8	-	9400
chr20	45948023	45955423	ENSG00000100982.12	+	7400
chr20	46337980	46345980	ENSG00000080189.15	-	8000
chr20	47656877	47677902	ENSG00000124151.19	+	21025
chr20	49096960	49122960	ENSG00000124207.17	+	26000
chr20	49107139	49113339	ENSG00000124214.21	-	6200
chr20	49244077	49253077	ENSG00000124228.15	+	9000
chr20	49898391	49903391	ENSG00000158480.11	-	5000
chr20	50578040	50586108	ENSG00000042062.13&ENSG00000221091.1	-	8068
chr20	50859716	50888916	ENSG00000101126.18	-	29200
chr20	51579714	51596514	ENSG00000054793.14	-	16800
chr20	52043263	52051663	ENSG00000020256.20&ENSG00000233347.1	-	8400
chr20	53559871	53567071	ENSG00000171940.14	-	7200
chr20	56406362	56412113	ENSG00000101138.12	+	5751
chr20	56639283	56667431	ENSG00000087510.7	+	28148
chr20	58451101	58460901	ENSG00000124164.16	+	9800
chr20	59012475	59025475	ENSG00000124172.10	-	13000
chr20	59948680	59955080	ENSG00000196227.11	+	6400
chr20	62135374	62143770	ENSG00000149657.20	+	8396
chr20	62203568	62208568	ENSG00000101181.18	+	5000
chr20	62296213	62302094	ENSG00000130703.17	+	5881
chr20	63522206	63540606	ENSG00000125534.10	+	18400
chr20	63658842	63698642	ENSG00000101246.20	-	39800
chr20	63936031	63953385	ENSG00000101150.18&ENSG00000101152.12&ENSG00000199805.1&ENSG00000216141.3&ENSG00000216195.3&ENSG00000275842.1&ENSG00000283206.1&ENSG00000283513.1&ENSG00000290226.1	+	17354
chr21	15880064	15924064	ENSG00000155313.16	+	44000
chr21	17587653	17593653	ENSG00000154640.15	-	6000
chr21	25831535	25880535	ENSG00000142192.22&ENSG00000251972.1	-	49000
chr21	26821955	26835755	ENSG00000154734.16	-	13800
chr21	26882722	26917922	ENSG00000154736.6	-	35200
chr21	28998032	29004384	ENSG00000156253.7	-	6352
chr21	29630751	29657407	ENSG00000156273.16&ENSG00000215533.8&ENSG00000228817.4&ENSG00000234293.1&ENSG00000236056.1&ENSG00000248476.1&ENSG00000273017.1	+	26656
chr21	33359864	33379664	ENSG00000142166.15&ENSG00000226501.3	+	19800
chr21	33495731	33503931	ENSG00000159131.17&ENSG00000233956.1	-	8200
chr21	34777601	34787801	ENSG00000159216.19&ENSG00000223671.2&ENSG00000229761.1&ENSG00000230794.1&ENSG00000231300.1	-	10200
chr21	36029541	36034541	ENSG00000185917.14&ENSG00000230212.6	-	5000
chr21	37212020	37223420	ENSG00000157538.14	-	11400
chr21	37526358	37538758	ENSG00000157540.22	+	12400
chr21	42297244	42303044	ENSG00000160179.19&ENSG00000223262.1	+	5800
chr21	42836476	42843094	ENSG00000160193.12	-	6618
chr21	42913304	42974511	ENSG00000160194.18	+	61207
chr21	43033931	43049531	ENSG00000160199.15	+	15600
chr21	43762307	43768321	ENSG00000160209.19	+	6014
chr21	43805293	43836293	ENSG00000160214.13	+	31000
chr21	44462196	44472896	ENSG00000160233.8	+	10700
chr21	45254528	45263928	ENSG00000186866.17	-	9400
chr22	17725738	17734138	ENSG00000015475.19&ENSG00000264757.1	-	8400
chr22	17730855	17745855	ENSG00000099968.18	+	15000
chr22	19323898	19330698	ENSG00000100084.14&ENSG00000242259.9	-	6800
chr22	19774423	19783223	ENSG00000185838.14&ENSG00000215012.9	-	8800
chr22	20148007	20156807	ENSG00000099904.16	+	8800
chr22	20307238	20314238	ENSG00000128185.10&ENSG00000273343.1	-	7000
chr22	20416898	20424584	ENSG00000099910.17&ENSG00000236670.1&ENSG00000242876.3&ENSG00000244486.9&ENSG00000255156.1&ENSG00000277971.1	-	7686
chr22	20991704	20999104	ENSG00000184436.12	-	7400
chr22	21612489	21628089	ENSG00000161179.14	-	15600
chr22	21624034	21632717	ENSG00000185651.16&ENSG00000275293.1	+	8683
chr22	21744107	21759657	ENSG00000100030.15	-	15550
chr22	21898425	21919425	ENSG00000100034.14	-	21000
chr22	23730682	23738682	ENSG00000187792.5	-	8000
chr22	23895227	23904827	ENSG00000133460.20&ENSG00000240972.2&ENSG00000251357.4	+	9600
chr22	24206054	24219654	ENSG00000099998.19	-	13600
chr22	26494658	26506058	ENSG00000100104.13	+	11400
chr22	27805469	27851669	ENSG00000180957.19	-	46200
chr22	29482479	29505879	ENSG00000100296.14&ENSG00000184117.12&ENSG00000234208.1	-	23400
chr22	30030868	30055668	ENSG00000100330.16&ENSG00000275818.1	+	24800
chr22	30627271	30635782	ENSG00000185339.10	+	8511
chr22	30674134	30688334	ENSG00000100036.13&ENSG00000288153.1	+	14200
chr22	30907824	30922309	ENSG00000184792.16&ENSG00000237977.1&ENSG00000264661.3	+	14485
chr22	30979395	31002395	ENSG00000253352.10&ENSG00000275307.1&ENSG00000276057.1&ENSG00000276664.1&ENSG00000276965.1	+	23000
chr22	31088372	31104772	ENSG00000198832.11	-	16400
chr22	31207019	31212240	ENSG00000138942.17	+	5221
chr22	31280080	31292500	ENSG00000182541.18	+	12420
chr22	31600891	31618491	ENSG00000241878.12&ENSG00000284082.1	-	17600
chr22	32382105	32387582	ENSG00000100220.12	-	5477
chr22	32498829	32515229	ENSG00000100225.18	+	16400
chr22	32863041	32881641	ENSG00000100234.12	+	18600
chr22	35347992	35353192	ENSG00000100284.22&ENSG00000266320.1	+	5200
chr22	35733736	35738736	ENSG00000100320.24&ENSG00000237406.1	-	5000
chr22	36217209	36226209	ENSG00000128335.14	-	9000
chr22	36239953	36281280	ENSG00000100345.23&ENSG00000278420.1	-	41327
chr22	37063390	37075790	ENSG00000100379.18	+	12400
chr22	37569405	37578670	ENSG00000128283.7	+	9265
chr22	37776556	37797556	ENSG00000100101.15&ENSG00000100106.22&ENSG00000273899.5	+	21000
chr22	38281288	38290691	ENSG00000213923.13&ENSG00000229955.1&ENSG00000244627.6&ENSG00000283900.1&ENSG00000291015.1	-	9403
chr22	38467638	38483438	ENSG00000100201.23	-	15800
chr22	39033277	39040605	ENSG00000243811.12&ENSG00000244509.4&ENSG00000284554.2	+	7328
chr22	39165959	39223359	ENSG00000100311.17	-	57400
chr22	39294482	39312882	ENSG00000100316.16&ENSG00000209480.1&ENSG00000209482.1&ENSG00000263764.1	-	18400
chr22	40335808	40346408	ENSG00000100354.21	+	10600
chr22	40388289	40410281	ENSG00000196588.21&ENSG00000230071.2	-	21992
chr22	40819398	40824535	ENSG00000100380.15	-	5137
chr22	41180077	41185077	ENSG00000100393.15&ENSG00000252859.1	+	5000
chr22	41420494	41433494	ENSG00000183864.5	-	13000
chr22	41451317	41459717	ENSG00000100410.8	-	8400
chr22	41506999	41525799	ENSG00000100413.17	-	18800
chr22	41529273	41541673	ENSG00000100412.17	+	12400
chr22	41589870	41598028	ENSG00000100418.8	-	8158
chr22	41654133	41673933	ENSG00000100138.15&ENSG00000285531.1	-	19800
chr22	42024334	42058334	ENSG00000198951.12	-	34000
chr22	42084284	42090932	ENSG00000183172.9	+	6648
chr22	44486913	44492583	ENSG00000188636.4	-	5670
chr22	45341955	45376755	ENSG00000100376.12	+	34800
chr22	45601135	45640935	ENSG00000077942.19	+	39800
chr22	45845307	45875933	ENSG00000130638.17&ENSG00000264160.1&ENSG00000280383.1	+	30626
chr22	46357340	46363940	ENSG00000100416.15	+	6600
chr22	47175699	47193299	ENSG00000054611.14	+	17600
chr22	49890080	49902229	ENSG00000100426.7	+	12149
chr22	49964072	50000472	ENSG00000198355.5&ENSG00000276753.1	+	36400
chr22	50209541	50217689	ENSG00000128159.12	-	8148
chr22	50445090	50456490	ENSG00000100239.16	+	11400
chr22	50524780	50541109	ENSG00000025770.19&ENSG00000272821.1	+	16329
chr3	3133828	3144628	ENSG00000113851.16	-	10800
chr3	3153435	3167635	ENSG00000072756.18	+	14200
chr3	4317265	4325265	ENSG00000170364.13	+	8000
chr3	5180911	5187647	ENSG00000134108.14	+	6736
chr3	5219958	5227758	ENSG00000134109.11	+	7800
chr3	8769627	8775402	ENSG00000070950.10	-	5775
chr3	9479240	9524640	ENSG00000168137.20	+	45400
chr3	9822849	9837849	ENSG00000156990.14	-	15000
chr3	9952407	9962682	ENSG00000125037.13&ENSG00000206567.10&ENSG00000232901.1	-	10275
chr3	10127190	10141779	ENSG00000254999.4	+	14589
chr3	10294903	10327103	ENSG00000157014.11&ENSG00000231177.4&ENSG00000240288.8&ENSG00000272410.5&ENSG00000276678.1&ENSG00000289763.1	+	32200
chr3	12139268	12153068	ENSG00000157150.5	-	13800
chr3	12434356	12448356	ENSG00000132170.24&ENSG00000225026.1	+	14000
chr3	12541549	12553549	ENSG00000154743.19&ENSG00000251774.1	+	12000
chr3	12586208	12600808	ENSG00000075975.17	+	14600
chr3	14489349	14519749	ENSG00000131389.18	+	30400
chr3	15521750	15560699	ENSG00000131373.15	-	38949
chr3	15658236	15667236	ENSG00000206560.12&ENSG00000264354.1	-	9000
chr3	16276631	16313574	ENSG00000131378.14	-	36943
chr3	19985175	19996804	ENSG00000144566.11&ENSG00000289138.1	+	11629
chr3	23879497	23889951	ENSG00000197885.11	-	10454
chr3	23891640	23916592	ENSG00000170142.12	+	24952
chr3	24103237	24117153	ENSG00000151090.20&ENSG00000224822.1	-	13916
chr3	31627512	31657912	ENSG00000144645.16&ENSG00000251590.1	-	30400
chr3	31637616	31686016	ENSG00000163527.10	+	48400
chr3	32449512	32481312	ENSG00000091317.8	-	31800
chr3	32506388	32525974	ENSG00000144635.9	-	19586
chr3	33147773	33153573	ENSG00000170275.15	+	5800
chr3	33352536	33388336	ENSG00000153560.12	-	35800
chr3	33869707	33885307	ENSG00000170248.15	+	15600
chr3	36973671	36985043	ENSG00000178567.8	-	11372
chr3	37017013	37052626	ENSG00000093167.18&ENSG00000206645.1&ENSG00000224080.1	-	35613
chr3	37050846	37059646	ENSG00000076242.16	+	8800
chr3	37366879	37381063	ENSG00000144674.19&ENSG00000222208.1&ENSG00000230409.3	+	14184
chr3	38007188	38012188	ENSG00000136059.16	+	5000
chr3	38255484	38265813	ENSG00000172939.9	+	10329
chr3	39082422	39095222	ENSG00000114745.15	-	12800
chr3	39122255	39141855	ENSG00000144655.15	-	19600
chr3	39397351	39403151	ENSG00000144659.13	+	5800
chr3	41229599	41246599	ENSG00000168038.11&ENSG00000212145.2&ENSG00000222942.1&ENSG00000223513.1&ENSG00000251986.1&ENSG00000252409.1	-	17000
chr3	42667580	42675180	ENSG00000114853.15	+	7600
chr3	43734371	43750171	ENSG00000011198.10	+	15800
chr3	44660791	44667413	ENSG00000169981.11	+	6622
chr3	45072277	45082277	ENSG00000163814.8	-	10000
chr3	45206066	45224466	ENSG00000249992.2	-	18400
chr3	47009228	47016428	ENSG00000181555.22	-	7200
chr3	47413435	47426635	ENSG00000076201.16	+	13200
chr3	47481440	47495640	ENSG00000163832.16	-	14200
chr3	48446655	48467798	ENSG00000164054.17	-	21143
chr3	48504825	48517684	ENSG00000114268.12&ENSG00000145040.4&ENSG00000278799.1	-	12859
chr3	48615159	48620759	ENSG00000183396.4	-	5600
chr3	48662885	48673844	ENSG00000213672.8	-	10959
chr3	49023495	49029317	ENSG00000178057.15	+	5822
chr3	49261796	49268596	ENSG00000114316.13&ENSG00000188315.8	-	6800
chr3	49348174	49357174	ENSG00000067560.14&ENSG00000233276.9&ENSG00000235908.1&ENSG00000290318.1	-	9000
chr3	49416476	49440676	ENSG00000145022.5	+	24200
chr3	49683971	49689539	ENSG00000164062.13	+	5568
chr3	49708029	49716829	ENSG00000173540.14&ENSG00000176020.9	-	8800
chr3	49721529	49728129	ENSG00000164068.16	+	6600
chr3	50119021	50133821	ENSG00000003756.17&ENSG00000004534.15	+	14800
chr3	50312380	50317790	ENSG00000068001.14&ENSG00000114383.10	-	5410
chr3	51985522	51993522	ENSG00000162244.12	-	8000
chr3	52246787	52254434	ENSG00000164091.12&ENSG00000199150.3	-	7647
chr3	52295257	52316320	ENSG00000168237.18	+	21063
chr3	52396008	52401008	ENSG00000163930.10	-	5000
chr3	52535053	52545352	ENSG00000163939.19&ENSG00000252768.1	-	10299
chr3	52688886	52694486	ENSG00000016864.19	-	5600
chr3	52694497	52702097	ENSG00000163938.17&ENSG00000212452.1&ENSG00000212493.1&ENSG00000222345.1&ENSG00000238862.1&ENSG00000252787.2&ENSG00000280904.1	+	7600
chr3	53176912	53224712	ENSG00000163931.17	-	47800
chr3	55361828	55465715	ENSG00000114251.15	-	103887
chr3	56621837	56640437	ENSG00000180376.17	+	18600
chr3	57556053	57571363	ENSG00000168374.11	-	15310
chr3	57613454	57625454	ENSG00000174839.13	-	12000
chr3	58295693	58305693	ENSG00000163686.15	+	10000
chr3	58324695	58329966	ENSG00000163684.12&ENSG00000255154.9	+	5271
chr3	58413630	58427630	ENSG00000168291.13	-	14000
chr3	63827444	63833870	ENSG00000163634.12	-	6426
chr3	67181260	67360460	ENSG00000172340.15	-	179200
chr3	69013683	69019827	ENSG00000144747.17&ENSG00000265355.1	-	6144
chr3	69106092	69111092	ENSG00000144746.7	+	5000
chr3	69968336	69982336	ENSG00000187098.18	+	14000
chr3	70949293	70954693	ENSG00000114861.24&ENSG00000163412.13&ENSG00000221264.1&ENSG00000242094.1&ENSG00000285708.1&ENSG00000290077.1	-	5400
chr3	73069198	73078398	ENSG00000163605.15&ENSG00000172986.13&ENSG00000238959.1&ENSG00000242960.1&ENSG00000255423.1	+	9200
chr3	73374431	73382431	ENSG00000121440.15&ENSG00000239119.1	-	8000
chr3	74189368	74262568	ENSG00000113805.9	-	73200
chr3	81477703	81489703	ENSG00000114480.13&ENSG00000241319.1	-	12000
chr3	97925218	97941818	ENSG00000170854.18	-	16600
chr3	97944984	97950384	ENSG00000080200.10	+	5400
chr3	99799226	99810626	ENSG00000144810.16	+	11400
chr3	100325251	100332851	ENSG00000036054.13	+	7600
chr3	100350831	100363431	ENSG00000154174.8	-	12600
chr3	100361635	100379435	ENSG00000114021.12	+	17800
chr3	101566446	101574181	ENSG00000174173.7	+	7735
chr3	101861022	101878334	ENSG00000144802.11&ENSG00000144815.18	+	17312
chr3	105576900	105595700	ENSG00000170017.12	+	18800
chr3	107811339	107820939	ENSG00000114439.19	+	9600
chr3	112585579	112614579	ENSG00000138459.9	+	29000
chr3	112994444	113002444	ENSG00000163608.15	-	8000
chr3	113696645	113716458	ENSG00000121579.14&ENSG00000239280.1	-	19813
chr3	113812056	113817256	ENSG00000114573.12	+	5200
chr3	114282300	114314500	ENSG00000181722.18&ENSG00000259976.3&ENSG00000264623.3&ENSG00000284134.1	-	32200
chr3	119197732	119211732	ENSG00000121578.13	-	14000
[truncated: 8,942 more rows]
[truncated: 5 more columns]
