# Supplementary material for: Downstream-of-gene (DoG) transcripts contribute to an imbalance in the cancer cell transcriptome
Source: Sci Adv. 2024 Jul 3;10(27):eadh9613. doi: 10.1126/sciadv.adh9613 (PMC11221514; doi:10.1126/sciadv.adh9613)
Supplement: Supplementary file 2 — Tables S1 to S8 [file sciadv.adh9613_tables_s1_to_s8.zip › adh9613_table_s6.xlsx]

## Sheet: FHC vs. SW480 cells
	dog.log2FoldChange	dog.pvalue	dog.padj	dog.symbol	genes.log2FoldChange	genes.pvalue	genes.padj
ENSG00000104371	10.9896	1.26e-55	6.38e-52	DKK4	13.813	1.04e-38	6.57e-37
ENSG00000182197	-5.62481	4.41e-43	1.11e-39	EXT1	-3.6819	7.89e-48	7.54e-46
ENSG00000111799	-8.29219	1.95e-33	3.29e-30	COL12A1	-17.4683	5.15e-35	2.71e-33
ENSG00000183734	7.64183	5.11e-30	6.16e-27	ASCL2	10.2482	7.46e-21	1.68e-19
ENSG00000172345	6.06171	6.1e-30	6.16e-27	STARD5	-2.29848	0.000360446	0.0013034
ENSG00000125872	9.6336	1.97e-29	1.66e-26	LRRN4	10.9334	5.29e-24	1.55e-22
ENSG00000134013	-4.67518	5.79e-29	4.18e-26	LOXL2	-4.74921	8.09e-159	1.42e-155
ENSG00000151458	-6.67026	3.49e-28	2.2e-25	ANKRD50	-2.56508	4.63e-41	3.32e-39
ENSG00000198121	-9.63104	3.02e-27	1.69e-24	LPAR1	-14.099	1.41e-22	3.69e-21
ENSG00000180801	-7.38178	5.37e-27	2.71e-24	ARSJ	-9.61584	8.11e-37	4.67e-35
ENSG00000100749	6.83811	1.92e-26	8.82e-24	VRK1	2.84608	3.99e-47	3.74e-45
ENSG00000170439	9.3873	3.82e-26	1.48e-23	METTL7B	10.7307	1.59e-23	4.47e-22
ENSG00000131171	-5.98801	3.67e-26	1.48e-23	SH3BGRL	-7.23212	4.58e-41	3.29e-39
ENSG00000204335	6.83743	4.66e-26	1.64e-23	SP5	10.8738	9.48e-24	2.72e-22
ENSG00000088766	4.95889	4.87e-26	1.64e-23	CRLS1	0.892727	0.0596373	0.119314
ENSG00000176697	-5.15675	8.54e-25	2.69e-22	BDNF	-5.87811	7.04e-114	4.67e-111
ENSG00000111186	-5.96493	3.19e-24	9.48e-22	WNT5B	-6.30272	1.49e-58	2.11e-56
ENSG00000112218	-4.42199	3.54e-23	9.91e-21	GPR63	-2.13398	2.29e-09	1.8e-08
ENSG00000151715	5.82181	3.24e-22	8.61e-20	TMEM45B	12.8164	2.98e-33	1.45e-31
ENSG00000171451	-9.97549	5.7e-22	1.44e-19	DSEL	-8.6707	6.16e-42	4.55e-40
ENSG00000091136	-4.03855	1.09e-21	2.61e-19	LAMB1	-4.54888	5.32e-22	1.33e-20
ENSG00000131378	-8.49139	1.01e-20	2.32e-18	RFTN1	-8.52541	1.69e-90	6.8e-88
ENSG00000182118	-3.24408	1.21e-20	2.61e-18	FAM89A	-2.23253	4.67e-12	4.95e-11
ENSG00000122786	-4.56109	1.24e-20	2.61e-18	CALD1	-4.50135	2.88e-42	2.18e-40
ENSG00000065534	-6.60666	2.3e-20	4.64e-18	MYLK	-8.55596	1.21e-59	1.8e-57
ENSG00000115353	5.44385	3.4e-20	6.61e-18	TACR1	-9.457	9.14e-08	5.87e-07
ENSG00000175262	6.52528	1.56e-19	2.92e-17	C1orf127	2.31165	0.332213	0.462397
ENSG00000137809	-6.69982	2.67e-19	4.65e-17	ITGA11	-12.0744	1.02e-41	7.4e-40
ENSG00000113368	3.86856	3.57e-19	6.01e-17	LMNB1	2.95247	2.09e-32	9.75e-31
ENSG00000083312	-3.6486	4.53e-19	7.38e-17	TNPO1	-1.24005	1.25e-10	1.14e-09
ENSG00000134996	-3.14324	4.79e-19	7.56e-17	OSTF1	-1.88773	3.46e-10	2.99e-09
ENSG00000169252	-5.75862	5.02e-19	7.67e-17	ADRB2	-5.8211	3.92e-21	9.01e-20
ENSG00000136205	-5.53902	1.02e-18	1.51e-16	TNS3	-4.24074	1.68e-70	3.59e-68
ENSG00000027075	6.29097	1.13e-18	1.64e-16	PRKCH	1.42209	0.000878706	0.00292974
ENSG00000126353	3.78343	1.19e-18	1.67e-16	CCR7	8.41195	4.11e-15	5.81e-14
ENSG00000164830	3.84751	2.5e-18	3.41e-16	OXR1	2.96475	1.12e-51	1.23e-49
ENSG00000104321	-12.8829	3.5e-18	4.65e-16	TRPA1	-18.2415	1.28e-28	4.99e-27
ENSG00000162783	3.1726	5.1e-18	6.61e-16	IER5	0.909651	0.000287099	0.00105718
ENSG00000102359	-7.39754	8.05e-18	1.02e-15	SRPX2	-9.36198	2.82e-50	2.96e-48
ENSG00000149218	8.07276	1.1e-17	1.35e-15	ENDOD1	6.03034	1.68e-59	2.48e-57
ENSG00000163393	-4.5859	1.75e-17	2.11e-15	SLC22A15	-2.47405	5.73e-26	1.9e-24
ENSG00000135898	8.45501	2.29e-17	2.68e-15	GPR55	9.03328	6.58e-15	9.12e-14
ENSG00000130224	-7.81391	3.47e-17	3.99e-15	LRCH2	-13.221	3.47e-19	6.9e-18
ENSG00000105983	3.42115	5.29e-17	5.93e-15	LMBR1	2.44767	1.02e-24	3.14e-23
ENSG00000196604	8.36748	6.24e-17	6.85e-15	POTEF	8.41317	8.89e-14	1.1e-12
ENSG00000139146	3.30558	8.62e-17	9.25e-15	SINHCAF	2.42529	2.52e-19	5.06e-18
ENSG00000112531	-4.87505	1.8e-16	1.9e-14	QKI	-1.63224	1.2e-22	3.16e-21
ENSG00000133488	8.2265	2.1e-16	2.16e-14	SEC14L4	7.68957	0.000378093	0.001361
ENSG00000080608	3.2606	2.27e-16	2.29e-14	PUM3	1.80167	1.9e-10	1.69e-09
ENSG00000141753	-4.07067	2.43e-16	2.41e-14	IGFBP4	-2.54972	4.83e-24	1.42e-22
ENSG00000133111	3.22241	2.87e-16	2.79e-14	RFXAP	2.55845	8.58e-10	7.08e-09
ENSG00000145287	-8.59451	3.65e-16	3.47e-14	PLAC8	-10.4817	4.56e-17	7.57e-16
ENSG00000103222	-2.60081	8.45e-16	7.75e-14	ABCC1	-1.86558	6.99e-13	8e-12
ENSG00000103241	-7.30544	8.29e-16	7.75e-14	FOXF1	-7.44726	1.38e-188	4.24e-185
ENSG00000166068	-3.93343	1.4e-15	1.26e-13	SPRED1	-1.78173	1.94e-05	8.84e-05
ENSG00000125845	-12.1844	1.89e-15	1.67e-13	BMP2	-12.3806	3.04e-29	1.22e-27
ENSG00000153044	5.46988	2.1e-15	1.83e-13	CENPH	3.1932	9.65e-31	4.11e-29
ENSG00000125629	3.41732	2.59e-15	2.21e-13	INSIG2	2.30474	3.05e-28	1.15e-26
ENSG00000115828	5.98165	2.82e-15	2.37e-13	QPCT	5.67105	2.78e-10	2.42e-09
ENSG00000067167	-3.46387	4.22e-15	3.49e-13	TRAM1	-3.22434	1.37e-74	3.36e-72
ENSG00000117525	-6.02676	4.52e-15	3.68e-13	F3	-7.15117	2.44e-109	1.5e-106
ENSG00000152128	4.84169	5.86e-15	4.7e-13	TMEM163	9.3793	3.07e-32	1.43e-30
ENSG00000120594	-11.5992	8.4e-15	6.62e-13	PLXDC2	-16.0943	2.65e-28	1.01e-26
ENSG00000112742	3.86478	9.22e-15	7.16e-13	TTK	3.26657	4.32e-10	3.69e-09
ENSG00000179331	8.99358	1.01e-14	7.72e-13	RAB39A	7.89013	1.97e-10	1.75e-09
ENSG00000134909	8.91371	1.22e-14	9.17e-13	ARHGAP32	7.38703	2.04e-21	4.81e-20
ENSG00000108244	7.32996	1.77e-14	1.31e-12	KRT23	13.5333	5.22e-37	3.05e-35
ENSG00000166741	-11.3596	1.95e-14	1.4e-12	NNMT	-10.1364	1.1e-70	2.38e-68
ENSG00000080493	-7.18455	1.94e-14	1.4e-12	SLC4A4	-10.6823	8.06e-57	1.04e-54
ENSG00000145012	-4.17416	2.13e-14	1.51e-12	LPP	-3.69022	3.33e-103	1.94e-100
ENSG00000149212	4.77748	3.38e-14	2.34e-12	SESN3	4.77127	6.81e-07	3.9e-06
ENSG00000057294	8.86667	3.34e-14	2.34e-12	PKP2	13.1404	6.04e-35	3.17e-33
ENSG00000165092	-11.3279	3.44e-14	2.35e-12	ALDH1A1	-15.8658	4.77e-27	1.68e-25
ENSG00000129116	-7.74129	4.61e-14	3.1e-12	PALLD	-6.85588	2.42e-124	2.05e-121
ENSG00000163002	2.81061	9.52e-14	6.33e-12	NUP35	2.46786	6.96e-09	5.14e-08
ENSG00000105926	2.76051	1.25e-13	8.21e-12	PALS2	2.42024	1.17e-19	2.42e-18
ENSG00000127377	5.25337	1.52e-13	9.87e-12	CRYGN	7.57799	1.26e-19	2.6e-18
ENSG00000013588	-7.46884	1.59e-13	1.02e-11	GPRC5A	-4.36323	1.46e-15	2.14e-14
ENSG00000152684	-5.31068	1.73e-13	1.09e-11	PELO	-1.41411	5.12e-10	4.33e-09
ENSG00000002933	-8.36856	1.88e-13	1.17e-11	TMEM176A	-11.7209	2.07e-14	2.71e-13
ENSG00000144036	-4.1695	2.34e-13	1.44e-11	EXOC6B	-2.42439	8.84e-09	6.45e-08
ENSG00000106852	8.19058	2.42e-13	1.47e-11	LHX6	7.3226	4.26e-26	1.42e-24
ENSG00000136997	5.98596	2.99e-13	1.8e-11	MYC	3.4928	3.81e-54	4.45e-52
ENSG00000101109	2.84269	3.28e-13	1.95e-11	STK4	2.16851	1.81e-18	3.39e-17
ENSG00000023909	-3.0767	3.47e-13	2.04e-11	GCLM	-1.80421	5.83e-11	5.52e-10
ENSG00000152952	-10.7322	5.25e-13	3.05e-11	PLOD2	-15.9464	1.49e-27	5.4e-26
ENSG00000180644	8.50237	5.51e-13	3.12e-11	PRF1	13.9003	4.76e-39	3.08e-37
ENSG00000004799	5.01925	5.47e-13	3.12e-11	PDK4	-1.72965	0.0142497	0.0352486
ENSG00000174607	8.42985	5.78e-13	3.24e-11	UGT8	11.3352	6.86e-26	2.26e-24
ENSG00000125868	-2.23316	7.11e-13	3.94e-11	DSTN	-1.86779	1.77e-05	8.12e-05
ENSG00000101825	-11.0184	8.42e-13	4.57e-11	MXRA5	-15.8222	1.71e-27	6.17e-26
ENSG00000079819	-3.06511	8.67e-13	4.66e-11	EPB41L2	-2.22318	1.01e-26	3.51e-25
ENSG00000065911	3.71352	8.81e-13	4.68e-11	MTHFD2	2.68723	2.05e-56	2.57e-54
ENSG00000175602	2.51814	1.04e-12	5.49e-11	CCDC85B	0.260637	0.465837	0.597578
ENSG00000152270	8.34526	1.66e-12	8.63e-11	PDE3B	10.4094	4.25e-22	1.07e-20
ENSG00000162994	-3.56267	1.75e-12	9.02e-11	CLHC1	-1.64832	0.000417363	0.00149077
ENSG00000153714	-10.0805	2e-12	1.02e-10	LURAP1L	-9.37549	1.07e-26	3.69e-25
ENSG00000138685	-4.39224	2.35e-12	1.19e-10	FGF2	-14.49	5.39e-22	1.34e-20
ENSG00000152689	-3.38133	3.04e-12	1.52e-10	RASGRP3	-4.13258	1.02e-40	7.19e-39
ENSG00000037749	-5.18514	3.35e-12	1.66e-10	MFAP3	-0.722403	0.0394845	0.0844606
ENSG00000143476	3.48311	3.53e-12	1.69e-10	DTL	2.83627	2.05e-21	4.84e-20
ENSG00000198682	-4.28181	3.5e-12	1.69e-10	PAPSS2	-5.9442	3.24e-30	1.36e-28
ENSG00000198431	-2.28933	3.55e-12	1.69e-10	TXNRD1	-2.9197	8.54e-07	4.82e-06
ENSG00000181072	-11.6054	3.49e-12	1.69e-10	CHRM2	-16.0466	2.26e-25	7.25e-24
ENSG00000171310	5.07436	3.76e-12	1.77e-10	CHST11	5.55917	2.37e-11	2.33e-10
ENSG00000151012	-6.03265	4.11e-12	1.92e-10	SLC7A11	-5.31215	1.38e-09	1.12e-08
ENSG00000131730	3.75777	5.02e-12	2.33e-10	CKMT2	9.26751	1.84e-42	1.4e-40
ENSG00000054277	-4.90251	5.74e-12	2.63e-10	OPN3	-5.56552	5.03e-16	7.69e-15
ENSG00000204262	-10.2537	6.79e-12	3.09e-10	COL5A2	-12.726	1.12e-99	6.27e-97
ENSG00000204381	-10.5998	6.86e-12	3.09e-10	LAYN	-13.4763	2.45e-20	5.33e-19
ENSG00000170312	3.14712	7.25e-12	3.21e-10	CDK1	1.85743	3.25e-06	1.69e-05
ENSG00000129083	-3.97256	7.32e-12	3.21e-10	COPB1	-0.851121	0.0400163	0.0853677
ENSG00000131969	8.15075	7.31e-12	3.21e-10	ABHD12B	11.2708	1.28e-25	4.16e-24
ENSG00000185942	8.0745	1.05e-11	4.59e-10	NKAIN3	12.3499	7.61e-31	3.25e-29
ENSG00000197646	-11.5576	1.28e-11	5.53e-10	PDCD1LG2	-13.1281	4.26e-16	6.56e-15
ENSG00000152767	-5.52266	1.46e-11	6.19e-10	FARP1	-2.17421	4.61e-39	3.01e-37
ENSG00000139567	-7.36824	1.48e-11	6.22e-10	ACVRL1	-14.1622	4.66e-22	1.17e-20
ENSG00000110002	-11.4211	1.51e-11	6.3e-10	VWA5A	-11.5185	4.44e-44	3.62e-42
ENSG00000150630	-10.3867	1.6e-11	6.62e-10	VEGFC	-12.1782	1.15e-16	1.84e-15
ENSG00000186638	3.74707	1.65e-11	6.78e-10	KIF24	2.88517	6.07e-23	1.64e-21
ENSG00000136436	-3.42648	1.83e-11	7.38e-10	CALCOCO2	-1.58387	1.88e-13	2.26e-12
ENSG00000242802	3.00628	2.11e-11	8.45e-10	AP5Z1	-0.553564	0.0513295	0.105284
ENSG00000148908	-3.26993	2.29e-11	9.12e-10	RGS10	-1.52426	3.64e-14	4.66e-13
ENSG00000131153	3.05602	2.76e-11	1.09e-09	GINS2	3.16879	1.51e-10	1.36e-09
ENSG00000113805	-9.93452	2.91e-11	1.14e-09	CNTN3	-14.4254	5.15e-23	1.4e-21
ENSG00000169684	6.64526	3.06e-11	1.19e-09	CHRNA5	6.23782	1.56e-29	6.34e-28
ENSG00000103313	5.95896	3.16e-11	1.22e-09	MEFV	7.48916	0.00022948	0.000861024
ENSG00000117226	-6.7464	3.38e-11	1.29e-09	GBP3	-7.04304	3.77e-34	1.89e-32
ENSG00000154188	-4.77183	3.39e-11	1.29e-09	ANGPT1	-15.0682	4.32e-22	1.09e-20
ENSG00000135698	-2.78988	3.49e-11	1.32e-09	MPHOSPH6	-0.813864	9.78e-06	4.69e-05
ENSG00000077238	-4.63767	3.66e-11	1.37e-09	IL4R	-4.40445	3.92e-82	1.22e-79
ENSG00000166025	-6.35057	3.72e-11	1.38e-09	AMOTL1	-6.12449	1.68e-28	6.46e-27
ENSG00000122359	-2.26967	3.78e-11	1.39e-09	ANXA11	-1.42229	1.39e-09	1.12e-08
ENSG00000154736	-11.6752	3.92e-11	1.43e-09	ADAMTS5	-16.0492	2.12e-25	6.82e-24
ENSG00000164176	-9.95529	4.58e-11	1.66e-09	EDIL3	-16.1308	6.12e-28	2.28e-26
ENSG00000128789	5.47053	4.76e-11	1.72e-09	PSMG2	0.806948	0.000139867	0.000547555
ENSG00000143507	-10.236	5.97e-11	2.14e-09	DUSP10	-8.76573	1.36e-65	2.42e-63
ENSG00000127955	-5.98173	6.14e-11	2.18e-09	GNAI1	-3.19383	4.22e-23	1.15e-21
ENSG00000254470	-2.91108	6.33e-11	2.23e-09	AP5B1	-1.23306	0.000251117	0.000935771
ENSG00000159674	-5.13392	8.3e-11	2.89e-09	SPON2	-14.3797	2.72e-24	8.13e-23
ENSG00000115380	-9.73123	8.55e-11	2.96e-09	EFEMP1	-15.5813	4.09e-26	1.37e-24
ENSG00000176641	-9.43573	8.69e-11	2.98e-09	RNF152	-15.1744	3.28e-24	9.75e-23
ENSG00000087510	-3.13853	1.07e-10	3.61e-09	TFAP2C	-3.50913	7.65e-13	8.72e-12
ENSG00000158258	-5.12851	1.07e-10	3.61e-09	CLSTN2	-4.57929	3.42e-18	6.26e-17
ENSG00000169604	-3.68998	1.12e-10	3.77e-09	ANTXR1	-5.42143	1.89e-218	9.26e-215
ENSG00000181104	-4.53031	1.21e-10	4.03e-09	F2R	-7.03471	5.07e-211	2.08e-207
ENSG00000031081	-3.37481	1.23e-10	4.09e-09	ARHGAP31	-2.08766	2.77e-28	1.05e-26
ENSG00000125257	-2.30696	1.26e-10	4.16e-09	ABCC4	-3.01516	8.27e-78	2.23e-75
ENSG00000162493	-10.2604	1.39e-10	4.57e-09	PDPN	-14.8166	2.31e-24	6.95e-23
ENSG00000148175	-7.73563	1.6e-10	5.21e-09	STOM	-11.1937	2.7e-128	2.55e-125
ENSG00000145246	-5.4517	1.66e-10	5.36e-09	ATP10D	-3.1858	4.1e-13	4.8e-12
ENSG00000149090	-9.36158	1.74e-10	5.58e-09	PAMR1	-14.7374	1.86e-23	5.22e-22
ENSG00000165802	3.95439	1.91e-10	6.09e-09	NSMF	1.55824	0.000170147	0.000655227
ENSG00000164659	7.6996	1.93e-10	6.11e-09	ELAPOR2	7.55726	6.71e-24	1.94e-22
ENSG00000169871	3.18462	1.97e-10	6.22e-09	TRIM56	0.230345	0.28121	0.407761
ENSG00000149054	5.80626	2.28e-10	7.14e-09	ZNF215	2.78854	2.12e-10	1.88e-09
ENSG00000087116	-7.26801	2.36e-10	7.36e-09	ADAMTS2	-7.20765	1.91e-41	1.37e-39
ENSG00000138735	-6.93728	2.82e-10	8.74e-09	PDE5A	-11.9395	3.08e-43	2.46e-41
ENSG00000154473	2.1835	3.14e-10	9.66e-09	BUB3	1.57498	5.69e-09	4.27e-08
ENSG00000144354	6.02868	3.36e-10	1.03e-08	CDCA7	4.85915	5.49e-25	1.72e-23
ENSG00000101311	7.38714	3.63e-10	1.1e-08	FERMT1	6.65751	2.78e-40	1.92e-38
ENSG00000188706	2.74513	3.64e-10	1.1e-08	ZDHHC9	1.29201	1.18e-06	6.55e-06
ENSG00000086696	-6.72263	3.76e-10	1.13e-08	HSD17B2	-9.54945	1.44e-86	5.13e-84
ENSG00000103175	-6.89806	4.99e-10	1.49e-08	WFDC1	-12.5834	6.81e-33	3.28e-31
ENSG00000119938	-7.00175	5.08e-10	1.51e-08	PPP1R3C	-7.97945	1.66e-51	1.8e-49
ENSG00000167799	3.53331	7.32e-10	2.15e-08	NUDT8	3.00707	2.63e-05	0.000116956
ENSG00000152455	3.01609	7.54e-10	2.2e-08	SUV39H2	3.06992	1.37e-28	5.33e-27
ENSG00000182158	-2.97887	7.78e-10	2.26e-08	CREB3L2	-1.77668	2.89e-07	1.75e-06
ENSG00000185404	-5.66308	8.68e-10	2.5e-08	SP140L	-5.83525	3.83e-27	1.36e-25
ENSG00000109084	3.52536	9.37e-10	2.69e-08	TMEM97	2.24999	0.000304047	0.00111357
ENSG00000174669	4.65323	9.44e-10	2.69e-08	SLC29A2	6.67283	0.000126738	0.000499583
ENSG00000183605	3.28562	9.94e-10	2.82e-08	SFXN4	2.91641	1.1e-12	1.23e-11
ENSG00000012817	-9.18975	1.07e-09	3.02e-08	KDM5D	-12.2617	2e-16	3.14e-15
ENSG00000107372	-2.7917	1.12e-09	3.13e-08	ZFAND5	-2.42509	3.25e-17	5.48e-16
ENSG00000075213	-4.49196	1.15e-09	3.22e-08	SEMA3A	-4.40571	7.46e-25	2.32e-23
ENSG00000130294	7.06458	1.2e-09	3.34e-08	KIF1A	9.48449	3.85e-18	7.01e-17
ENSG00000130508	-9.51111	1.27e-09	3.51e-08	PXDN	-17.7709	2.46e-34	1.25e-32
ENSG00000107438	-3.02145	1.38e-09	3.78e-08	PDLIM1	-3.55994	2.96e-28	1.12e-26
ENSG00000134853	-9.42965	1.45e-09	3.95e-08	PDGFRA	-13.0975	9.36e-93	4.25e-90
ENSG00000104723	-9.18451	1.49e-09	4.05e-08	TUSC3	-7.77826	2.66e-46	2.4e-44
ENSG00000119900	-9.08484	1.54e-09	4.16e-08	OGFRL1	-4.81207	1.03e-63	1.73e-61
ENSG00000164626	7.03157	1.67e-09	4.49e-08	KCNK5	9.5477	1.18e-17	2.06e-16
ENSG00000072163	-9.42638	1.7e-09	4.53e-08	LIMS2	-6.65788	3.01e-70	6.31e-68
ENSG00000170367	7.41405	1.73e-09	4.59e-08	CST5	9.66276	9.54e-19	1.83e-17
ENSG00000188042	3.30266	2.05e-09	5.42e-08	ARL4C	1.24449	7.47e-06	3.64e-05
ENSG00000100345	-3.70973	2.13e-09	5.59e-08	MYH9	-2.65424	2.87e-61	4.49e-59
ENSG00000138182	3.12429	2.22e-09	5.77e-08	KIF20B	2.02172	2.21e-06	1.18e-05
ENSG00000112619	-3.28053	2.22e-09	5.77e-08	PRPH2	-10.3981	1.56e-12	1.73e-11
ENSG00000143126	2.65917	2.42e-09	6.26e-08	CELSR2	3.17833	5.21e-10	4.4e-09
ENSG00000095303	-9.06855	2.43e-09	6.26e-08	PTGS1	-12.0622	1.37e-69	2.85e-67
ENSG00000187498	-8.93707	2.47e-09	6.33e-08	COL4A1	-16.607	6.28e-32	2.88e-30
ENSG00000121410	-8.96891	2.51e-09	6.41e-08	A1BG	-6.30719	0.000320768	0.00116984
ENSG00000161714	-3.01722	2.69e-09	6.82e-08	PLCD3	-0.542154	0.00321419	0.00945971
ENSG00000188070	3.29342	2.81e-09	7.1e-08	ZFTA	-0.308229	0.109778	0.195658
ENSG00000171757	3.37226	2.85e-09	7.15e-08	LRRC34	2.80438	3.08e-16	4.78e-15
ENSG00000002745	-6.19607	2.87e-09	7.16e-08	WNT16	-7.90453	4.66e-17	7.72e-16
ENSG00000106799	-4.32227	2.99e-09	7.43e-08	TGFBR1	-1.9039	2.29e-09	1.8e-08
ENSG00000106565	-9.07197	3.07e-09	7.6e-08	TMEM176B	-11.2737	6.54e-34	3.25e-32
ENSG00000164741	-9.70952	3.14e-09	7.74e-08	DLC1	-8.65853	6.74e-174	1.5e-170
ENSG00000176171	-3.98864	3.18e-09	7.79e-08	BNIP3	-9.78839	1.35e-29	5.53e-28
ENSG00000117519	-8.95661	3.46e-09	8.43e-08	CNN3	-13.9783	8.28e-22	2.04e-20
ENSG00000153162	4.4315	3.5e-09	8.51e-08	BMP6	7.65521	9.74e-32	4.41e-30
ENSG00000164983	-4.01237	3.71e-09	8.96e-08	TMEM65	-2.11644	6.16e-10	5.17e-09
ENSG00000212747	-3.71449	3.98e-09	9.57e-08	RTL8B	-8.25613	3.36e-20	7.21e-19
ENSG00000154734	-8.79732	4.93e-09	1.18e-07	ADAMTS1	-16.1744	1.02e-28	3.98e-27
ENSG00000173535	-4.20721	5.18e-09	1.23e-07	TNFRSF10C	-4.65627	2.7e-05	0.000119702
ENSG00000277639	-4.80105	5.24e-09	1.24e-07	LOC105371267	-4.34501	1.04e-12	1.17e-11
ENSG00000106853	-3.99506	5.95e-09	1.4e-07	PTGR1	-4.87345	2.84e-46	2.54e-44
ENSG00000164778	7.24059	6.17e-09	1.45e-07	EN2	10.1624	9.58e-23	2.54e-21
ENSG00000118515	-8.81177	7.09e-09	1.66e-07	SGK1	-8.14704	1.21e-58	1.74e-56
ENSG00000137273	-3.94545	7.51e-09	1.75e-07	FOXF2	-3.75961	1.15e-15	1.7e-14
ENSG00000162377	3.10202	7.77e-09	1.8e-07	COA7	0.81586	0.0160922	0.0391748
ENSG00000154240	5.28939	7.87e-09	1.81e-07	CEP112	0.442217	0.21394	0.330828
ENSG00000184384	-3.45566	8.1e-09	1.86e-07	MAML2	-3.20532	1.34e-34	6.88e-33
ENSG00000163453	-2.30857	8.19e-09	1.87e-07	IGFBP7	-3.66168	4.55e-57	5.94e-55
ENSG00000150347	-2.63668	8.28e-09	1.88e-07	ARID5B	-2.784	2.03e-27	7.29e-26
ENSG00000183580	-8.84407	8.82e-09	2e-07	FBXL7	-11.7804	6.67e-15	9.23e-14
ENSG00000119919	-5.3716	8.91e-09	2.01e-07	NKX2-3	-8.55181	2e-32	9.36e-31
ENSG00000013016	-9.22043	9.88e-09	2.22e-07	EHD3	-12.7578	1.92e-16	3.01e-15
ENSG00000165152	7.17573	1.03e-08	2.31e-07	PGAP4	4.70764	1.32e-18	2.52e-17
ENSG00000163235	7.17147	1.05e-08	2.34e-07	TGFA	11.7028	1.06e-27	3.89e-26
ENSG00000035499	3.32289	1.07e-08	2.36e-07	DEPDC1B	2.68857	7.71e-23	2.06e-21
ENSG00000177932	-6.44802	1.07e-08	2.37e-07	ZNF354C	-11.0111	6.59e-14	8.24e-13
ENSG00000082516	3.02495	1.12e-08	2.47e-07	GEMIN5	2.57942	6.22e-19	1.22e-17
ENSG00000150551	-9.5373	1.13e-08	2.48e-07	LYPD1	-8.91067	1.61e-18	3.05e-17
ENSG00000175556	4.0043	1.2e-08	2.61e-07	LONRF3	3.65108	1.45e-22	3.79e-21
ENSG00000164506	-4.46734	1.21e-08	2.62e-07	STXBP5	-2.12079	1.1e-12	1.23e-11
ENSG00000186081	7.13246	1.4e-08	3.03e-07	KRT5	15.6578	3.09e-49	3.14e-47
ENSG00000181722	-6.69346	1.5e-08	3.23e-07	ZBTB20	-4.99025	7.18e-39	4.61e-37
ENSG00000129810	3.4929	1.53e-08	3.27e-07	SGO1	2.35189	1.66e-05	7.68e-05
ENSG00000157680	-8.85688	1.55e-08	3.28e-07	DGKI	-11.5848	2.05e-15	2.98e-14
ENSG00000172164	3.75842	1.54e-08	3.28e-07	SNTB1	4.08881	2.24e-27	8.02e-26
ENSG00000173335	7.10881	1.62e-08	3.42e-07	CST9	5.4666	4.72e-05	0.000200786
ENSG00000174348	-8.85779	1.81e-08	3.8e-07	PODN	-12.7083	9.46e-17	1.53e-15
ENSG00000154146	6.71668	1.84e-08	3.85e-07	NRGN	3.61515	7.67e-13	8.74e-12
ENSG00000173848	4.18169	1.93e-08	4.03e-07	NET1	2.90102	4.52e-09	3.43e-08
ENSG00000136842	-2.78261	1.95e-08	4.06e-07	TMOD1	-3.17314	9.28e-10	7.62e-09
ENSG00000156299	5.47282	2.1e-08	4.33e-07	TIAM1	5.19417	2.05e-11	2.02e-10
ENSG00000151914	-3.76399	2.1e-08	4.33e-07	DST	-3.65074	2.52e-36	1.43e-34
ENSG00000116761	2.80189	2.12e-08	4.36e-07	CTH	2.10882	1.42e-05	6.62e-05
ENSG00000141642	-5.3279	2.17e-08	4.44e-07	ELAC1	-1.39699	0.0166089	0.0402696
ENSG00000135845	-3.96766	2.49e-08	5.08e-07	PIGC	-0.13533	0.656701	0.760298
ENSG00000256235	-2.9039	2.51e-08	5.09e-07	SMIM3	-3.56962	1.53e-64	2.59e-62
ENSG00000074047	-5.36426	2.65e-08	5.35e-07	GLI2	-2.53754	4.91e-10	4.17e-09
ENSG00000156273	-3.64611	2.67e-08	5.37e-07	BACH1	-1.20536	1.76e-06	9.55e-06
ENSG00000165556	5.8692	3.03e-08	6.08e-07	CDX2	10.3383	2.88e-21	6.68e-20
ENSG00000180573	-2.998	3.09e-08	6.17e-07	H2AC6	0.921155	0.00153688	0.00486451
ENSG00000107104	-3.12171	3.16e-08	6.28e-07	KANK1	-4.10075	1.79e-90	7.09e-88
ENSG00000102471	-3.25384	3.51e-08	6.95e-07	NDFIP2	-1.96301	1.66e-08	1.17e-07
ENSG00000126785	-8.35393	3.63e-08	7.11e-07	RHOJ	-9.60489	1.52e-11	1.51e-10
ENSG00000126246	2.19126	3.63e-08	7.11e-07	IGFLR1	4.77984	0.000560611	0.00194608
ENSG00000146909	3.5002	3.63e-08	7.11e-07	NOM1	1.72651	2.98e-16	4.63e-15
ENSG00000113758	3.8244	4.04e-08	7.88e-07	DBN1	0.856542	0.000951348	0.00315522
ENSG00000113643	2.77505	4.58e-08	8.9e-07	RARS1	0.976616	0.00517472	0.0144078
ENSG00000134970	-4.06866	4.79e-08	9.27e-07	TMED7	-0.399389	0.320516	0.449899
ENSG00000171016	-8.38302	4.89e-08	9.42e-07	PYGO1	-5.33507	1.29e-45	1.13e-43
ENSG00000055732	4.77732	4.99e-08	9.58e-07	MCOLN3	6.8386	1.2e-40	8.43e-39
ENSG00000118523	-6.38538	5.25e-08	1e-06	CCN2	-8.00027	1.01e-123	8.3e-121
ENSG00000198846	-8.22273	5.71e-08	1.09e-06	TOX	-10.0077	2.69e-12	2.9e-11
ENSG00000196584	3.78509	5.8e-08	1.1e-06	XRCC2	4.00932	8.66e-23	2.31e-21
ENSG00000169047	-3.65968	6.27e-08	1.18e-06	IRS1	-3.89954	1.94e-52	2.17e-50
ENSG00000183087	-5.70414	6.67e-08	1.26e-06	GAS6	-5.26677	4.56e-160	8.62e-157
ENSG00000134030	-4.59564	6.83e-08	1.28e-06	CTIF	-3.50043	4.68e-61	7.22e-59
ENSG00000107518	-9.05288	7.14e-08	1.33e-06	ATRNL1	-4.6912	3.32e-15	4.74e-14
ENSG00000169189	-4.72803	7.32e-08	1.36e-06	NSMCE1	-0.413503	0.289142	0.416563
ENSG00000071127	-3.21181	7.67e-08	1.42e-06	WDR1	-1.59501	8.55e-05	0.000347283
ENSG00000071205	-2.44856	7.73e-08	1.43e-06	ARHGAP10	-2.19879	5.57e-14	7.01e-13
ENSG00000092969	-8.60553	8.12e-08	1.5e-06	TGFB2	-6.7433	1.32e-34	6.82e-33
ENSG00000144476	-8.15086	9.42e-08	1.73e-06	ACKR3	-7.94259	2.07e-121	1.64e-118
ENSG00000106367	3.76071	9.71e-08	1.78e-06	AP1S1	1.05901	0.0350892	0.0763835
ENSG00000172260	-8.06222	1.03e-07	1.88e-06	NEGR1	-14.2586	8.47e-22	2.08e-20
ENSG00000107105	6.86688	1.05e-07	1.9e-06	ELAVL2	7.76019	1.36e-12	1.51e-11
ENSG00000166106	3.21059	1.06e-07	1.92e-06	ADAMTS15	1.04717	0.335936	0.466343
ENSG00000198561	-4.10413	1.08e-07	1.94e-06	CTNND1	-0.569502	0.0033543	0.00982512
ENSG00000112414	-4.0488	1.1e-07	1.98e-06	ADGRG6	-4.25086	5.06e-12	5.33e-11
ENSG00000133318	3.28284	1.12e-07	2e-06	RTN3	0.300654	0.404263	0.537164
ENSG00000125384	-7.8243	1.13e-07	2.01e-06	PTGER2	-7.10422	1.24e-34	6.41e-33
ENSG00000077942	-5.31459	1.15e-07	2.04e-06	FBLN1	-4.74198	1.47e-23	4.14e-22
ENSG00000163347	-9.23092	1.15e-07	2.04e-06	CLDN1	-6.86043	1.24e-24	3.78e-23
ENSG00000067048	-8.57192	1.18e-07	2.09e-06	DDX3Y	-13.877	2.86e-21	6.66e-20
ENSG00000149596	-5.99057	1.21e-07	2.13e-06	JPH2	-3.9188	3.02e-22	7.67e-21
ENSG00000131115	-3.01233	1.23e-07	2.15e-06	ZNF227	-1.60304	6.01e-13	6.91e-12
ENSG00000111328	-2.17974	1.26e-07	2.2e-06	CDK2AP1	-1.69756	9.84e-11	9.06e-10
ENSG00000070614	-4.16492	1.31e-07	2.29e-06	NDST1	-3.46124	2.39e-47	2.24e-45
ENSG00000184564	-8.38815	1.38e-07	2.39e-06	SLITRK6	-12.2098	9.71e-17	1.57e-15
ENSG00000109265	4.1855	1.45e-07	2.5e-06	CRACD	4.43235	1.69e-44	1.43e-42
ENSG00000113356	5.37517	1.46e-07	2.51e-06	POLR3G	4.20567	2.1e-31	9.31e-30
ENSG00000164951	3.52265	1.5e-07	2.57e-06	PDP1	3.16359	1.05e-35	5.67e-34
ENSG00000059769	-1.9383	1.52e-07	2.59e-06	DNAJC25	-0.726564	0.0111201	0.0283766
ENSG00000196562	6.00118	1.54e-07	2.62e-06	SULF2	6.39453	2.03e-31	9.01e-30
ENSG00000152242	-2.82985	1.61e-07	2.72e-06	C18orf25	-1.68952	3.3e-06	1.72e-05
ENSG00000142166	-3.53811	1.62e-07	2.73e-06	IFNAR1	-1.2467	5.77e-05	0.000241602
ENSG00000179909	-5.80044	1.63e-07	2.74e-06	ZNF154	-10.7456	5.3e-13	6.14e-12
ENSG00000104147	2.21359	1.75e-07	2.94e-06	OIP5	2.75606	4.1e-07	2.43e-06
ENSG00000112312	3.24707	1.77e-07	2.96e-06	GMNN	1.9445	5.87e-12	6.13e-11
ENSG00000166707	2.38645	1.81e-07	3.01e-06	ZCCHC18	1.77112	0.0232539	0.0537974
ENSG00000188313	-2.33526	1.84e-07	3.05e-06	PLSCR1	-1.1844	2.3e-09	1.81e-08
ENSG00000139405	2.67123	1.89e-07	3.13e-06	RITA1	1.24616	7.82e-06	3.8e-05
ENSG00000100934	-2.195	1.91e-07	3.14e-06	SEC23A	-1.62203	7.37e-07	4.2e-06
ENSG00000165171	2.57905	1.99e-07	3.27e-06	METTL27	3.83824	1.39e-07	8.74e-07
ENSG00000107186	-7.9774	2.04e-07	3.34e-06	MPDZ	-13.7223	4.14e-21	9.5e-20
ENSG00000067113	-2.89399	2.06e-07	3.36e-06	PLPP1	-2.38246	2.63e-13	3.13e-12
ENSG00000197702	-2.61661	2.11e-07	3.44e-06	PARVA	-2.44177	1.16e-09	9.44e-09
ENSG00000128283	-2.64302	2.21e-07	3.59e-06	CDC42EP1	-2.05766	1.46e-15	2.14e-14
ENSG00000147592	-1.93337	2.29e-07	3.7e-06	LACTB2	0.12062	0.664656	0.76591
ENSG00000090530	-8.10915	2.31e-07	3.73e-06	P3H2	-9.2926	1.12e-74	2.78e-72
ENSG00000163659	-2.38128	2.4e-07	3.85e-06	TIPARP	-2.3711	5.95e-10	4.99e-09
ENSG00000075420	-3.01513	2.4e-07	3.85e-06	FNDC3B	-3.47224	1.53e-20	3.38e-19
ENSG00000168874	-8.06191	2.65e-07	4.22e-06	ATOH8	-9.03901	6.21e-18	1.12e-16
ENSG00000118526	-7.92037	2.64e-07	4.22e-06	TCF21	-13.3344	2.24e-18	4.17e-17
ENSG00000136048	-5.29012	2.68e-07	4.25e-06	DRAM1	-4.89855	6.05e-84	2.01e-81
ENSG00000146530	6.71385	2.77e-07	4.39e-06	VWDE	6.90547	1.54e-06	8.44e-06
ENSG00000124207	1.95819	2.79e-07	4.39e-06	CSE1L	2.417	5.54e-09	4.17e-08
ENSG00000077943	-7.80509	3.19e-07	5.02e-06	ITGA8	-15.9192	2.78e-27	9.94e-26
ENSG00000173482	-7.8289	3.25e-07	5.09e-06	PTPRM	-12.4013	7.8e-42	5.74e-40
ENSG00000118985	-4.40572	3.39e-07	5.3e-06	ELL2	-2.42372	3.41e-08	2.32e-07
ENSG00000140563	-8.03914	3.48e-07	5.43e-06	MCTP2	-8.36862	1.49e-182	4.07e-179
ENSG00000130635	-5.96094	3.64e-07	5.65e-06	COL5A1	-16.7665	9.57e-31	4.08e-29
ENSG00000110693	-7.99587	3.71e-07	5.73e-06	SOX6	-9.34708	3.23e-78	9e-76
ENSG00000162924	2.32599	3.79e-07	5.84e-06	REL	1.01579	0.00358315	0.0104196
ENSG00000157150	-4.27691	3.82e-07	5.86e-06	TIMP4	-3.82266	2.88e-07	1.74e-06
ENSG00000139289	-3.57054	3.83e-07	5.86e-06	PHLDA1	-3.86215	4.23e-49	4.23e-47
ENSG00000179528	2.56012	4.01e-07	6.1e-06	LBX2	1.5691	9.84e-05	0.000396036
ENSG00000115295	-7.34288	4.08e-07	6.19e-06	CLIP4	-5.75682	3.03e-90	1.16e-87
ENSG00000152454	-8.24101	4.14e-07	6.25e-06	ZNF256	-9.42849	2.47e-10	2.17e-09
ENSG00000176788	-7.60942	4.16e-07	6.26e-06	BASP1	-11.7139	2.21e-29	8.92e-28
ENSG00000123572	-8.09673	4.19e-07	6.3e-06	NRK	-13.5527	2.77e-19	5.55e-18
ENSG00000117228	-7.73235	4.29e-07	6.42e-06	GBP1	-10.8304	6.92e-31	2.98e-29
ENSG00000185261	-7.785	4.38e-07	6.54e-06	KIAA0825	-5.92054	3.52e-33	1.71e-31
ENSG00000105825	-9.20792	4.48e-07	6.68e-06	TFPI2	-10.9336	1.79e-10	1.6e-09
ENSG00000157483	-2.9184	4.5e-07	6.68e-06	MYO1E	-2.16732	8.76e-10	7.22e-09
ENSG00000155093	3.65694	4.56e-07	6.75e-06	PTPRN2	2.1981	5.81e-09	4.36e-08
ENSG00000163251	2.73325	4.97e-07	7.34e-06	FZD5	1.8804	5.64e-09	4.24e-08
ENSG00000151090	-7.67401	5.03e-07	7.4e-06	THRB	-7.87686	1.88e-50	1.99e-48
ENSG00000078401	-7.82636	5.14e-07	7.52e-06	EDN1	-8.62662	9.15e-66	1.65e-63
ENSG00000170017	-7.45031	5.28e-07	7.7e-06	ALCAM	-11.0192	4.91e-113	3.09e-110
ENSG00000164649	1.64152	5.37e-07	7.81e-06	CDCA7L	1.59786	4.09e-07	2.42e-06
ENSG00000164171	-2.57165	5.42e-07	7.86e-06	ITGA2	-3.48684	3.44e-08	2.34e-07
ENSG00000122417	-3.4655	5.96e-07	8.59e-06	ODF2L	-1.82115	6.07e-10	5.09e-09
ENSG00000127533	-7.79227	6.05e-07	8.71e-06	F2RL3	-6.02149	1.83e-08	1.29e-07
ENSG00000113810	2.82047	6.12e-07	8.78e-06	SMC4	1.61703	5.12e-08	3.4e-07
ENSG00000189007	2.85021	6.27e-07	8.94e-06	ADAT2	1.80595	1.52e-09	1.22e-08
ENSG00000187134	-7.72626	6.37e-07	9.06e-06	AKR1C1	-11.0573	7.28e-31	3.13e-29
ENSG00000065833	-1.77104	6.58e-07	9.33e-06	ME1	-2.14761	6.36e-11	5.99e-10
ENSG00000139329	-7.64986	6.64e-07	9.39e-06	LUM	-15.5408	1.61e-26	5.54e-25
ENSG00000135931	-2.61557	6.67e-07	9.41e-06	ARMC9	-2.06329	4.16e-13	4.87e-12
ENSG00000135250	2.1544	6.94e-07	9.76e-06	SRPK2	1.24624	1.26e-11	1.28e-10
ENSG00000163947	3.96429	7.38e-07	1.03e-05	ARHGEF3	4.61064	3.59e-17	6.01e-16
ENSG00000108375	2.84719	7.66e-07	1.07e-05	RNF43	11.6867	1.26e-27	4.61e-26
ENSG00000169689	4.09525	7.74e-07	1.08e-05	CENPX	-0.0415325	0.868212	0.914915
ENSG00000164687	6.64999	7.88e-07	1.1e-05	FABP5	9.8517	5.83e-19	1.14e-17
ENSG00000157110	-5.32994	7.94e-07	1.1e-05	RBPMS	-5.15005	7.15e-43	5.54e-41
ENSG00000203995	-7.28795	8.1e-07	1.12e-05	ZYG11A	-9.41348	2.15e-09	1.7e-08
ENSG00000091409	6.55382	8.49e-07	1.17e-05	ITGA6	3.8766	7.37e-09	5.43e-08
ENSG00000113578	2.34693	8.92e-07	1.23e-05	FGF1	-7.75725	1.84e-17	3.17e-16
ENSG00000113580	-3.26133	8.99e-07	1.23e-05	NR3C1	-3.04905	1.26e-56	1.59e-54
ENSG00000093167	-2.55724	9.23e-07	1.26e-05	LRRFIP2	-2.42342	2.37e-28	9.05e-27
ENSG00000145431	-7.63711	9.59e-07	1.31e-05	PDGFC	-5.76476	1.85e-29	7.49e-28
ENSG00000145506	-3.01254	9.68e-07	1.32e-05	NKD2	-0.13441	0.863882	0.912155
ENSG00000152413	-1.66834	1.03e-06	1.4e-05	HOMER1	-0.0530333	0.770115	0.846241
ENSG00000073910	-7.57722	1.05e-06	1.42e-05	FRY	-4.61449	1.73e-92	7.44e-90
ENSG00000171862	-2.40252	1.08e-06	1.46e-05	PTEN	-1.61916	9.71e-19	1.86e-17
ENSG00000169230	2.77117	1.13e-06	1.52e-05	PRELID1	1.65881	3.79e-05	0.000164003
ENSG00000132382	2.60778	1.17e-06	1.57e-05	MYBBP1A	2.10846	2.64e-17	4.5e-16
ENSG00000163825	6.50537	1.18e-06	1.58e-05	RTP3	5.22876	6.02e-09	4.5e-08
ENSG00000173801	-8.66204	1.19e-06	1.59e-05	JUP	-4.58698	2.6e-14	3.38e-13
ENSG00000013364	-7.47344	1.22e-06	1.62e-05	MVP	-7.76382	1.49e-118	1.11e-115
ENSG00000042286	-2.97476	1.27e-06	1.68e-05	AIFM2	-0.0497608	0.851522	0.903651
ENSG00000183020	-4.35113	1.26e-06	1.68e-05	AP2A2	-0.876879	1.33e-06	7.3e-06
ENSG00000056291	-7.49537	1.27e-06	1.68e-05	NPFFR2	-9.09228	5.37e-09	4.04e-08
ENSG00000101558	1.97863	1.31e-06	1.73e-05	VAPA	0.0456431	0.807717	0.872864
ENSG00000198796	-7.64686	1.32e-06	1.73e-05	ALPK2	-9.36761	8.33e-63	1.37e-60
ENSG00000145907	1.44175	1.33e-06	1.74e-05	G3BP1	1.36184	6.54e-06	3.22e-05
ENSG00000187720	-5.48987	1.38e-06	1.8e-05	THSD4	-6.71444	3.04e-140	3.55e-137
ENSG00000146072	-3.03406	1.39e-06	1.81e-05	TNFRSF21	-3.09068	9.08e-42	6.64e-40
ENSG00000175376	2.09096	1.4e-06	1.82e-05	EIF1AD	0.604202	0.00421109	0.0120234
ENSG00000164134	-2.0305	1.43e-06	1.85e-05	NAA15	0.88196	0.00672252	0.018177
ENSG00000178860	-7.50004	1.43e-06	1.85e-05	MSC	-11.7629	4.47e-15	6.29e-14
ENSG00000120708	-2.07075	1.46e-06	1.88e-05	TGFBI	-1.43799	6.74e-10	5.62e-09
ENSG00000103018	1.78696	1.48e-06	1.9e-05	CYB5B	1.34288	0.00169621	0.00532115
ENSG00000019995	-2.4741	1.55e-06	1.99e-05	ZRANB1	-2.01943	1.52e-35	8.19e-34
ENSG00000113140	-3.04562	1.78e-06	2.27e-05	SPARC	-2.93856	9.07e-21	2.03e-19
ENSG00000138640	-6.34184	1.88e-06	2.4e-05	FAM13A	-6.27141	4.6e-40	3.14e-38
ENSG00000177374	-7.38902	1.93e-06	2.46e-05	HIC1	-7.42369	2.08e-27	7.48e-26
ENSG00000101335	-3.82933	1.98e-06	2.51e-05	MYL9	-6.74877	2.36e-54	2.8e-52
ENSG00000182831	-1.96327	2.1e-06	2.66e-05	C16orf72	-1.39966	1.97e-06	1.06e-05
ENSG00000166250	-3.90659	2.2e-06	2.77e-05	CLMP	-4.88374	2.24e-31	9.91e-30
ENSG00000173548	-2.64964	2.21e-06	2.78e-05	SNX33	-1.85	1.62e-19	3.29e-18
ENSG00000112118	3.94423	2.24e-06	2.82e-05	MCM3	2.80202	5.55e-28	2.07e-26
ENSG00000142192	-1.78296	2.27e-06	2.84e-05	APP	-2.20941	5.85e-50	6.08e-48
ENSG00000140416	-4.61899	2.29e-06	2.86e-05	TPM1	-6.49203	1.33e-251	1.09e-247
ENSG00000110060	2.37947	2.34e-06	2.92e-05	PUS3	0.762714	0.000997394	0.00329281
ENSG00000128408	4.89233	2.36e-06	2.93e-05	RIBC2	3.64624	3.22e-13	3.8e-12
ENSG00000100290	3.00615	2.49e-06	3.09e-05	BIK	5.80872	2.14e-14	2.81e-13
ENSG00000104164	-5.82635	2.54e-06	3.14e-05	BLOC1S6	-0.813712	0.0220894	0.0515062
ENSG00000171621	-3.62855	2.55e-06	3.15e-05	SPSB1	-3.51699	9.7e-15	1.32e-13
ENSG00000149328	6.36682	2.63e-06	3.24e-05	GLB1L2	11.7722	5.36e-28	2.01e-26
ENSG00000006459	2.78425	2.69e-06	3.3e-05	KDM7A	2.92273	3.38e-26	1.14e-24
ENSG00000168542	-7.5235	2.73e-06	3.35e-05	COL3A1	-17.7989	2e-34	1.02e-32
ENSG00000177409	-8.27953	2.77e-06	3.39e-05	SAMD9L	-10.5462	2.7e-26	9.14e-25
ENSG00000213214	4.13268	2.79e-06	3.4e-05	ARHGEF35	6.24071	3.7e-12	3.94e-11
ENSG00000074416	-7.61447	2.81e-06	3.41e-05	MGLL	-6.30777	2.99e-66	5.48e-64
ENSG00000169299	2.06001	2.81e-06	3.41e-05	PGM2	1.14933	1.32e-08	9.47e-08
ENSG00000214517	-2.85096	2.85e-06	3.44e-05	PPME1	-3.22279	5.33e-99	2.73e-96
ENSG00000113389	-7.41621	3.03e-06	3.65e-05	NPR3	-8.20911	5.99e-50	6.2e-48
ENSG00000146122	-7.6179	3.14e-06	3.77e-05	DAAM2	-10.7574	9.05e-45	7.71e-43
ENSG00000133112	1.78351	3.28e-06	3.93e-05	TPT1	0.13582	0.406378	0.539637
ENSG00000204889	-7.24381	3.32e-06	3.98e-05	KRT40	-7.89671	2.1e-07	1.29e-06
ENSG00000145386	2.85525	3.4e-06	4.05e-05	CCNA2	2.00144	8.67e-05	0.000352085
ENSG00000171858	2.61856	3.44e-06	4.1e-05	RPS21	1.72202	3.2e-28	1.21e-26
ENSG00000143207	-1.74091	3.72e-06	4.42e-05	COP1	-0.809997	1.24e-05	5.86e-05
ENSG00000087303	-7.6396	3.95e-06	4.68e-05	NID2	-12.1967	1.75e-16	2.76e-15
ENSG00000127191	2.1215	4.36e-06	5.15e-05	TRAF2	1.31946	9.24e-06	4.45e-05
ENSG00000075142	2.50517	4.37e-06	5.16e-05	SRI	1.23335	0.00132537	0.00425429
ENSG00000185420	2.14074	4.44e-06	5.22e-05	SMYD3	1.29399	9.15e-07	5.14e-06
ENSG00000135046	-7.19123	4.46e-06	5.23e-05	ANXA1	-9.09844	1.77e-44	1.49e-42
ENSG00000060718	-7.17397	4.5e-06	5.27e-05	COL11A1	-15.145	5.29e-21	1.21e-19
ENSG00000145725	2.85292	4.58e-06	5.35e-05	PPIP5K2	0.751033	0.053601	0.109186
ENSG00000138639	-7.37986	4.6e-06	5.36e-05	ARHGAP24	-11.4704	2.51e-13	2.99e-12
ENSG00000165480	3.19579	4.65e-06	5.4e-05	SKA3	2.73724	1.89e-06	1.02e-05
ENSG00000105894	-7.11055	4.77e-06	5.54e-05	PTN	-12.538	1.4e-17	2.44e-16
ENSG00000020922	2.54501	4.88e-06	5.65e-05	MRE11	1.87131	4.01e-18	7.3e-17
ENSG00000196812	3.9445	5e-06	5.77e-05	ZSCAN16	3.20977	7.09e-10	5.9e-09
ENSG00000171357	1.98712	5.01e-06	5.77e-05	LURAP1	1.27187	0.00508168	0.0141809
ENSG00000220305	-3.56598	5.15e-06	5.92e-05	HNRNPH1P1	-1.79336	0.034034	0.0744695
ENSG00000148672	-2.30153	5.22e-06	5.99e-05	GLUD1	-0.469097	0.052984	0.108146
ENSG00000081985	-1.97057	5.29e-06	6.06e-05	IL12RB2	-3.1992	1.52e-07	9.48e-07
ENSG00000110330	-1.42625	5.3e-06	6.06e-05	BIRC2	-1.83581	5.33e-09	4.02e-08
ENSG00000184497	-7.10881	5.42e-06	6.18e-05	TMEM255B	-1.90477	0.00417704	0.0119387
ENSG00000156011	-2.60043	5.59e-06	6.35e-05	PSD3	-2.93641	1.83e-58	2.55e-56
ENSG00000120685	2.83124	5.71e-06	6.48e-05	PROSER1	1.10326	3.71e-08	2.51e-07
ENSG00000166037	1.85722	5.77e-06	6.53e-05	CEP57	1.76007	1.93e-19	3.91e-18
ENSG00000177283	-5.64954	5.85e-06	6.6e-05	FZD8	-6.14936	2.16e-43	1.73e-41
ENSG00000100526	2.93167	6.04e-06	6.79e-05	CDKN3	3.26558	5.08e-17	8.37e-16
ENSG00000132170	-7.00009	6.04e-06	6.79e-05	PPARG	-5.41796	1.09e-39	7.27e-38
ENSG00000184588	-7.01367	6.3e-06	7.07e-05	PDE4B	-13.9889	2.21e-21	5.21e-20
ENSG00000117724	2.89495	6.34e-06	7.1e-05	CENPF	2.45694	7.97e-09	5.84e-08
ENSG00000238243	-4.42734	6.66e-06	7.42e-05	OR2W3	-5.16641	5.37e-05	0.000226133
ENSG00000108854	-3.07224	6.66e-06	7.42e-05	SMURF2	-2.20926	0.000133968	0.00052614
ENSG00000128564	4.50921	6.71e-06	7.46e-05	VGF	9.97259	7.99e-57	1.04e-54
ENSG00000149948	6.2134	6.95e-06	7.68e-05	HMGA2	3.58128	0.000287037	0.00105711
ENSG00000181856	6.23334	6.94e-06	7.68e-05	SLC2A4	4.1736	1.68e-05	7.74e-05
ENSG00000175106	1.77609	6.95e-06	7.68e-05	TVP23C	0.778159	0.0644275	0.127207
ENSG00000143947	2.49784	6.98e-06	7.69e-05	RPS27A	1.27884	0.00111934	0.00365071
ENSG00000090776	3.02335	7.02e-06	7.72e-05	EFNB1	2.23821	0.000105749	0.000422892
ENSG00000197044	-3.2206	7.05e-06	7.74e-05	ZNF441	-2.01698	1.35e-06	7.43e-06
ENSG00000104325	-3.75395	7.08e-06	7.76e-05	DECR1	-2.54285	2.69e-12	2.9e-11
ENSG00000115484	3.50427	7.23e-06	7.88e-05	CCT4	1.73759	8.79e-08	5.66e-07
ENSG00000135069	5.1138	7.23e-06	7.88e-05	PSAT1	4.13913	4.3e-30	1.79e-28
ENSG00000144810	-7.531	7.29e-06	7.93e-05	COL8A1	-15.5739	2.93e-21	6.79e-20
ENSG00000152492	-4.14675	7.53e-06	8.15e-05	CCDC50	-2.45342	8.79e-13	9.98e-12
ENSG00000075651	-3.53395	7.73e-06	8.36e-05	PLD1	-2.39327	9.89e-22	2.41e-20
ENSG00000176678	-3.33582	7.93e-06	8.55e-05	FOXL1	-2.26542	4.77e-17	7.9e-16
ENSG00000083844	-6.97921	8.01e-06	8.62e-05	ZNF264	-12.9702	6.51e-19	1.27e-17
ENSG00000276180	2.3777	8.22e-06	8.83e-05	H4C9	4.48866	3.17e-98	1.59e-95
ENSG00000118181	2.71146	8.25e-06	8.84e-05	RPS25	1.18794	2.42e-05	0.000108455
ENSG00000131370	2.78158	8.4e-06	8.99e-05	SH3BP5	2.61022	0.000105474	0.000421997
ENSG00000278384	4.45369	8.95e-06	9.55e-05	NA	4.7298	2.46e-12	2.66e-11
ENSG00000019144	-2.51303	9.09e-06	9.68e-05	PHLDB1	-1.29076	9.8e-17	1.58e-15
ENSG00000088756	-7.42085	9.57e-06	0.000101569	ARHGAP28	-8.24819	4.67e-50	4.88e-48
ENSG00000181163	1.78043	9.58e-06	0.000101569	NPM1	2.64401	2.41e-20	5.24e-19
ENSG00000113712	-2.2282	9.79e-06	0.000103602	CSNK1A1	-0.298423	0.0703549	0.136614
ENSG00000119138	-3.32685	9.96e-06	0.000105181	KLF9	-3.31175	8.84e-09	6.45e-08
ENSG00000145908	-2.85191	1.03e-05	0.000109011	ZNF300	-1.68831	7.85e-06	3.82e-05
ENSG00000276368	2.9406	1.1e-05	0.000115542	H2AC14	4.47223	1.93e-72	4.52e-70
ENSG00000163297	-7.1771	1.11e-05	0.000116103	ANTXR2	-5.83363	4.87e-56	5.99e-54
ENSG00000166147	-6.60436	1.14e-05	0.0001198	FBN1	-9.71659	8.84e-147	1.28e-143
ENSG00000167555	-6.63888	1.17e-05	0.000122216	ZNF528	-11.5949	3.9e-15	5.52e-14
ENSG00000104312	-3.18299	1.17e-05	0.000122273	RIPK2	-1.02189	0.000981293	0.00324358
ENSG00000164323	2.07937	1.19e-05	0.000123624	CFAP97	1.67382	1.97e-05	8.98e-05
ENSG00000099246	-1.77629	1.22e-05	0.000126732	RAB18	-1.55712	3.28e-05	0.000143549
ENSG00000059804	2.98828	1.22e-05	0.000126818	SLC2A3	2.95079	3.81e-10	3.27e-09
ENSG00000184374	-8.97058	1.24e-05	0.000127767	COLEC10	-9.11526	1.54e-05	7.13e-05
ENSG00000156587	-2.79582	1.28e-05	0.000132323	UBE2L6	-3.48606	4.04e-30	1.68e-28
ENSG00000173706	-4.39522	1.28e-05	0.000132323	HEG1	-2.96797	4.04e-67	7.64e-65
ENSG00000115461	-7.99751	1.29e-05	0.000132986	IGFBP5	-14.362	1.28e-19	2.62e-18
ENSG00000109756	-2.69208	1.3e-05	0.00013369	RAPGEF2	-2.73423	6.18e-21	1.4e-19
ENSG00000088325	2.69894	1.32e-05	0.000134844	TPX2	2.70312	1.45e-11	1.45e-10
ENSG00000169432	-7.00081	1.33e-05	0.000135468	SCN9A	-12.9173	3e-32	1.39e-30
ENSG00000119669	-3.1502	1.33e-05	0.000135528	IRF2BPL	-3.07905	4.5e-13	5.25e-12
ENSG00000170430	-2.10724	1.35e-05	0.000137186	MGMT	-2.09985	2.35e-15	3.4e-14
ENSG00000136108	2.94316	1.41e-05	0.000143032	CKAP2	1.9071	3.97e-05	0.000170934
ENSG00000197712	-3.6519	1.42e-05	0.000143696	FAM114A1	-3.55386	1.32e-28	5.15e-27
ENSG00000101442	2.45796	1.49e-05	0.000150924	ACTR5	2.86402	1.31e-22	3.43e-21
ENSG00000186871	4.10743	1.49e-05	0.000150924	ERCC6L	3.11537	5.2e-10	4.39e-09
ENSG00000154319	-7.50865	1.53e-05	0.000154396	FAM167A	-7.4527	2.57e-15	3.7e-14
ENSG00000005448	3.63606	1.61e-05	0.000161567	WDR54	1.52012	1.37e-05	6.43e-05
ENSG00000166900	2.19249	1.64e-05	0.000163907	STX3	2.18864	2.6e-18	4.82e-17
ENSG00000144043	3.602	1.7e-05	0.000170005	TEX261	0.276178	0.513322	0.640993
ENSG00000125827	-4.13127	1.72e-05	0.00017204	TMX4	-0.688243	0.154737	0.256581
ENSG00000173210	-6.7222	1.74e-05	0.00017284	ABLIM3	-14.8234	1.2e-21	2.9e-20
ENSG00000085999	2.38265	1.79e-05	0.000177601	RAD54L	3.56117	4.28e-21	9.8e-20
ENSG00000143622	-2.68209	1.83e-05	0.000181165	RIT1	-3.15145	4.43e-25	1.4e-23
ENSG00000103995	1.88411	1.85e-05	0.00018319	CEP152	1.20704	2.17e-05	9.81e-05
ENSG00000150540	-6.92568	1.89e-05	0.000186578	HNMT	-5.40493	7.29e-31	3.13e-29
ENSG00000155749	-1.67818	1.9e-05	0.000187303	FLACC1	-0.776509	0.280603	0.407121
ENSG00000067082	-2.22106	1.94e-05	0.000190279	KLF6	-2.38997	5.66e-21	1.29e-19
ENSG00000096968	-1.57589	1.94e-05	0.000190279	JAK2	-1.31137	3.52e-09	2.72e-08
ENSG00000139990	-1.91422	1.95e-05	0.000191331	DCAF5	-0.798698	2.99e-06	1.57e-05
ENSG00000174600	-7.80971	2.06e-05	0.000201485	CMKLR1	-7.55801	7.84e-17	1.28e-15
ENSG00000125844	-2.69143	2.08e-05	0.000203142	RRBP1	-2.3451	1.54e-53	1.77e-51
ENSG00000134532	-6.96231	2.11e-05	0.000205361	SOX5	-11.6749	7.33e-15	1.01e-13
ENSG00000161896	-6.94825	2.12e-05	0.000206007	IP6K3	-11.2459	2.15e-14	2.81e-13
ENSG00000114268	-2.46803	2.14e-05	0.000207262	PFKFB4	-0.84028	0.000145354	0.000567229
ENSG00000125814	1.54781	2.18e-05	0.000210777	NAPB	0.355497	0.0707248	0.13718
ENSG00000138386	3.24826	2.19e-05	0.000211449	NAB1	1.83383	6.73e-18	1.21e-16
ENSG00000116741	-6.68479	2.21e-05	0.000212853	RGS2	-7.64836	7e-62	1.12e-59
ENSG00000143013	-2.57777	2.24e-05	0.000215726	LMO4	-3.29475	7.07e-23	1.9e-21
ENSG00000213967	-6.76126	2.26e-05	0.000217245	ZNF726	-8.7162	5.36e-09	4.03e-08
ENSG00000123240	-1.96381	2.32e-05	0.000222224	OPTN	-2.32742	1.45e-49	1.49e-47
ENSG00000155666	-2.97704	2.38e-05	0.00022776	KDM8	-0.50984	0.214716	0.331828
ENSG00000035403	-2.58996	2.4e-05	0.00022981	VCL	-2.42739	9.13e-11	8.42e-10
ENSG00000139174	-6.61839	2.47e-05	0.000235727	PRICKLE1	-10.5752	8.55e-14	1.06e-12
ENSG00000178229	-2.6441	2.51e-05	0.000238888	ZNF543	-1.86781	2.41e-11	2.36e-10
ENSG00000109332	-1.40136	2.59e-05	0.000246012	UBE2D3	-0.791324	0.0444515	0.0933129
ENSG00000127920	-6.4432	2.71e-05	0.000256432	GNG11	-4.04184	3.82e-10	3.28e-09
ENSG00000136720	-3.71173	2.73e-05	0.000257421	HS6ST1	-3.71836	2.08e-63	3.48e-61
ENSG00000249992	-3.14235	2.74e-05	0.000257708	TMEM158	-3.14714	4.16e-24	1.22e-22
ENSG00000148429	2.30862	2.87e-05	0.000269509	USP6NL	2.00079	6.52e-12	6.78e-11
ENSG00000144749	4.18572	2.88e-05	0.000270112	LRIG1	10.0516	2.94e-07	1.77e-06
ENSG00000148680	-3.66232	2.93e-05	0.000274559	HTR7	-3.63931	1.95e-05	8.91e-05
ENSG00000109220	-2.37015	3.06e-05	0.000285912	CHIC2	-3.28591	9.81e-18	1.73e-16
ENSG00000145632	-4.67087	3.09e-05	0.000287919	PLK2	-2.6681	9.14e-18	1.62e-16
ENSG00000139354	2.0839	3.12e-05	0.000290815	GAS2L3	1.54776	1.34e-13	1.64e-12
ENSG00000182534	-4.92119	3.14e-05	0.00029146	MXRA7	-2.5734	2.75e-08	1.89e-07
ENSG00000163431	-6.65966	3.17e-05	0.000293612	LMOD1	-10.8157	7.18e-25	2.23e-23
ENSG00000049449	2.69487	3.17e-05	0.000293612	RCN1	1.43726	0.00355227	0.0103372
ENSG00000075303	2.53664	3.22e-05	0.000297336	SLC25A40	2.34079	5.78e-26	1.91e-24
ENSG00000196586	-3.33499	3.23e-05	0.00029815	MYO6	-3.57383	4.29e-65	7.47e-63
ENSG00000162607	2.287	3.29e-05	0.000303418	USP1	1.99223	6.66e-15	9.23e-14
ENSG00000225614	-2.9306	3.35e-05	0.000307024	ZNF469	-3.21294	1.28e-25	4.16e-24
ENSG00000115641	-2.11334	3.34e-05	0.000307024	FHL2	-2.37837	6.33e-38	3.86e-36
ENSG00000172340	-1.31963	3.35e-05	0.000307024	SUCLG2	-0.323517	0.329676	0.459634
ENSG00000146263	2.67622	3.36e-05	0.000307308	MMS22L	1.64743	3.67e-19	7.28e-18
ENSG00000189184	-7.80976	3.47e-05	0.000316119	PCDH18	-15.9258	6.36e-26	2.1e-24
ENSG00000132436	3.19849	3.47e-05	0.000316119	FIGNL1	3.19124	1.73e-11	1.71e-10
ENSG00000168397	-1.98086	3.49e-05	0.000317134	ATG4B	-0.546833	0.050562	0.103954
ENSG00000180233	2.20202	3.5e-05	0.000317851	ZNRF2	1.87558	1.17e-08	8.4e-08
ENSG00000170396	-6.87889	3.74e-05	0.000339254	ZNF804A	-10.8308	1.82e-13	2.19e-12
ENSG00000105281	-1.51312	3.76e-05	0.000339686	SLC1A5	1.53859	9.2e-12	9.43e-11
ENSG00000146411	-3.12568	3.76e-05	0.000339686	SLC2A12	-5.144	3.27e-52	3.64e-50
ENSG00000139318	1.94342	3.78e-05	0.000341086	DUSP6	1.233	0.0079673	0.0211491
ENSG00000152661	-7.24159	3.84e-05	0.000345128	GJA1	-15.1013	1.53e-22	3.98e-21
ENSG00000164111	-2.46854	3.9e-05	0.000350236	ANXA5	-2.62212	2.31e-09	1.81e-08
ENSG00000061656	2.93343	3.93e-05	0.000352655	SPAG4	2.09629	0.0267737	0.0607219
ENSG00000136732	-7.20446	4.06e-05	0.00036348	GYPC	-11.7684	3.97e-15	5.61e-14
ENSG00000139278	-4.41223	4.15e-05	0.000371168	GLIPR1	-11.9042	1.34e-12	1.48e-11
ENSG00000139926	-2.75931	4.23e-05	0.000377127	FRMD6	-4.57097	7.71e-23	2.06e-21
ENSG00000197442	-4.80344	4.24e-05	0.000377127	MAP3K5	-2.81342	4.51e-13	5.26e-12
ENSG00000149634	2.1079	4.29e-05	0.000380885	SPATA25	1.52896	0.00459842	0.0129963
ENSG00000137513	2.38734	4.34e-05	0.000385017	NARS2	2.4319	9.67e-24	2.77e-22
ENSG00000157456	1.76552	4.35e-05	0.000385017	CCNB2	2.75282	4.88e-09	3.69e-08
ENSG00000196724	-6.7136	4.44e-05	0.000392106	ZNF418	-8.99206	1.3e-09	1.06e-08
ENSG00000164938	-5.00064	4.51e-05	0.000397931	TP53INP1	-4.46148	3.2e-99	1.67e-96
ENSG00000114251	-2.65728	4.55e-05	0.000400686	WNT5A	-3.91055	4.22e-26	1.41e-24
ENSG00000256771	-2.80031	4.61e-05	0.00040531	ZNF253	-2.02294	2.33e-13	2.78e-12
ENSG00000038532	-2.79478	4.64e-05	0.000407439	CLEC16A	-0.171713	0.398479	0.531377
ENSG00000109189	-1.92483	4.67e-05	0.000409531	USP46	-1.49103	2.09e-06	1.12e-05
ENSG00000120802	2.716	4.74e-05	0.000414855	TMPO	1.88079	1.26e-16	2.01e-15
ENSG00000106665	-1.92122	4.76e-05	0.000415917	CLIP2	-0.889236	0.0222258	0.0517506
ENSG00000120158	2.4109	4.81e-05	0.000419002	RCL1	2.12922	6.24e-19	1.22e-17
ENSG00000197415	-4.37277	4.89e-05	0.000425399	VEPH1	-1.20987	0.0307946	0.0683589
ENSG00000179409	1.73591	4.99e-05	0.000433919	GEMIN4	2.6158	3.57e-20	7.64e-19
ENSG00000196159	-7.00681	5.11e-05	0.000443176	FAT4	-14.9187	3.85e-24	1.14e-22
ENSG00000150961	-1.89331	5.18e-05	0.000447387	SEC24D	-3.09466	2.55e-31	1.12e-29
ENSG00000164597	1.72433	5.17e-05	0.000447387	COG5	1.17692	1e-05	4.8e-05
ENSG00000196233	2.48072	5.23e-05	0.000451022	LCOR	0.228345	0.550477	0.673278
ENSG00000138829	-6.47789	5.26e-05	0.000453362	FBN2	-16.145	6.06e-28	2.26e-26
ENSG00000116133	2.23584	5.31e-05	0.000457043	DHCR24	1.25407	8.75e-06	4.22e-05
ENSG00000111832	-2.13555	5.35e-05	0.000459444	RWDD1	-0.638558	0.025595	0.0584966
ENSG00000187098	-3.10797	5.38e-05	0.000460969	MITF	-3.28968	1.81e-35	9.68e-34
ENSG00000154920	3.93363	5.44e-05	0.000465745	EME1	3.69536	1.09e-21	2.63e-20
ENSG00000144395	2.40487	5.48e-05	0.000468419	CCDC150	2.08686	4.55e-08	3.04e-07
ENSG00000177425	-1.17079	5.58e-05	0.000476105	PAWR	-0.384111	0.0163533	0.039708
ENSG00000065325	-6.66082	5.6e-05	0.000477038	GLP2R	-9.80552	2.3e-10	2.03e-09
ENSG00000134202	-6.18172	5.64e-05	0.000479398	GSTM3	-14.116	1.19e-21	2.89e-20
ENSG00000077549	-3.06438	5.7e-05	0.00048328	CAPZB	-2.33908	1.51e-45	1.32e-43
ENSG00000130255	-1.79134	5.71e-05	0.00048333	RPL36	0.604487	0.000778237	0.00262615
ENSG00000131080	-5.28812	5.8e-05	0.000490665	EDA2R	-6.3051	3.23e-22	8.17e-21
ENSG00000173852	2.84457	5.85e-05	0.00049399	DPY19L1	1.30773	4.86e-10	4.12e-09
ENSG00000079950	-2.46664	5.88e-05	0.000494817	STX7	-0.858719	0.00163967	0.00515861
ENSG00000136938	1.88783	5.88e-05	0.000494817	ANP32B	1.2704	5.41e-06	2.71e-05
ENSG00000186787	1.27662	5.92e-05	0.000496846	SPIN2B	0.378115	0.400338	0.533334
ENSG00000181852	-2.89042	6.11e-05	0.000511987	RNF41	-0.369458	0.279993	0.406477
ENSG00000137492	1.77653	6.21e-05	0.000519816	THAP12	1.32462	5.05e-08	3.35e-07
ENSG00000144218	-2.70038	6.31e-05	0.000527467	AFF3	-2.07735	2.77e-15	3.97e-14
ENSG00000178209	-2.47437	6.32e-05	0.000527507	PLEC	-1.54593	1.61e-19	3.27e-18
ENSG00000119969	3.71709	6.35e-05	0.000528706	HELLS	2.48386	1.46e-39	9.73e-38
ENSG00000144645	-1.41839	6.43e-05	0.000534687	OSBPL10	-1.68286	3.15e-11	3.05e-10
ENSG00000140931	-1.75445	6.44e-05	0.000535098	CMTM3	-2.47082	1.63e-21	3.89e-20
ENSG00000156531	1.6007	6.64e-05	0.000550741	PHF6	1.1184	1.6e-07	9.95e-07
ENSG00000123983	-1.77498	6.7e-05	0.000554116	ACSL3	-1.22219	9.89e-12	1.01e-10
ENSG00000141252	-2.82177	6.76e-05	0.00055825	VPS53	-0.689426	0.0121379	0.0306457
ENSG00000102189	-2.55895	6.85e-05	0.00056485	EEA1	-2.4895	3.77e-44	3.1e-42
ENSG00000140525	3.94377	6.9e-05	0.000568127	FANCI	2.34761	6.69e-18	1.2e-16
ENSG00000121057	2.44306	6.93e-05	0.000569938	AKAP1	2.54996	1.11e-33	5.5e-32
ENSG00000204856	2.60474	6.97e-05	0.000571481	FAM216A	2.38191	2.73e-17	4.63e-16
ENSG00000196711	-6.52658	6.97e-05	0.000571481	ALKAL1	-9.65517	1.94e-09	1.54e-08
ENSG00000051180	2.12165	7.14e-05	0.000583854	RAD51	1.45325	4.69e-05	0.000199795
ENSG00000197647	-3.64852	7.28e-05	0.000593714	ZNF433	-2.68459	6.08e-08	3.99e-07
ENSG00000131389	-2.56618	7.33e-05	0.000594911	SLC6A6	-2.85716	6.93e-15	9.58e-14
ENSG00000112320	-4.93989	7.31e-05	0.000594911	SOBP	-2.73313	1.18e-07	7.44e-07
ENSG00000104447	-6.57082	7.32e-05	0.000594911	TRPS1	-6.46489	1.19e-53	1.37e-51
ENSG00000188021	1.2565	7.38e-05	0.000597889	UBQLN2	-1.70049	4.2e-08	2.82e-07
ENSG00000152894	-2.76011	7.4e-05	0.000598653	PTPRK	-3.24396	2.07e-14	2.71e-13
ENSG00000107485	-3.45619	7.53e-05	0.000608091	GATA3	-5.26424	1.33e-55	1.6e-53
ENSG00000155330	-2.70952	7.66e-05	0.000618001	C16orf87	-2.57224	9.55e-11	8.79e-10
ENSG00000152556	1.90399	7.91e-05	0.000637135	PFKM	0.915247	9.61e-05	0.000387223
ENSG00000177628	-2.03485	7.93e-05	0.000637387	GBA	-1.54956	3.47e-06	1.8e-05
ENSG00000198873	-6.37085	7.94e-05	0.000637407	GRK5	-3.38925	8.91e-57	1.15e-54
ENSG00000163686	2.10214	7.98e-05	0.000639448	ABHD6	2.83959	1.31e-33	6.44e-32
ENSG00000167657	-2.59879	8.06e-05	0.000645004	DAPK3	-2.28413	1.4e-28	5.44e-27
ENSG00000273748	-2.83215	8.13e-05	0.000649194	NA	-0.585528	0.0766918	0.146462
ENSG00000176125	1.73448	8.19e-05	0.000652762	UFSP1	1.76904	0.00355926	0.0103538
ENSG00000156802	3.13844	8.34e-05	0.00066401	ATAD2	2.17645	8.41e-14	1.04e-12
ENSG00000106605	1.87001	8.36e-05	0.000664704	BLVRA	0.980147	0.00213509	0.00654446
ENSG00000107223	-1.94752	8.4e-05	0.000666962	EDF1	-0.74908	0.0190166	0.0452614
ENSG00000162614	-3.91346	8.56e-05	0.000678303	NEXN	-8.80282	1.47e-31	6.58e-30
ENSG00000129292	-3.0501	8.59e-05	0.000680009	PHF20L1	-0.933836	0.000385499	0.00138502
ENSG00000013583	-2.28097	8.76e-05	0.000692213	HEBP1	-2.0753	5.55e-12	5.81e-11
ENSG00000176225	-2.18335	8.78e-05	0.000692769	RTTN	-1.50264	5e-06	2.51e-05
ENSG00000105971	-6.87676	8.92e-05	0.000702435	CAV2	-6.69942	3.51e-48	3.39e-46
ENSG00000169696	3.08338	9.05e-05	0.00071189	ASPSCR1	1.13587	0.00459838	0.0129963
ENSG00000106034	1.6079	9.19e-05	0.000721454	CPED1	-8.36627	4.95e-163	1.01e-159
ENSG00000116830	2.18552	9.29e-05	0.000728498	TTF2	2.07896	7.9e-15	1.08e-13
ENSG00000126261	1.67699	9.43e-05	0.000737671	UBA2	1.51629	6.35e-08	4.16e-07
ENSG00000152926	-3.58859	9.5e-05	0.000742689	ZNF117	-1.35161	2.92e-06	1.53e-05
ENSG00000022267	-3.24378	9.67e-05	0.000754803	FHL1	-4.15296	4.18e-37	2.45e-35
ENSG00000167642	4.98813	9.7e-05	0.000755496	SPINT2	7.21082	8.75e-47	8.11e-45
ENSG00000136630	-6.24227	9.72e-05	0.000755821	HLX	-9.76922	4.88e-11	4.65e-10
ENSG00000104695	-2.52099	0.00010038	0.000779566	PPP2CB	-1.67307	4.56e-06	2.31e-05
ENSG00000196588	-2.13767	0.000102325	0.000793449	MRTFA	-1.78882	9.92e-24	2.84e-22
ENSG00000145390	-2.07648	0.000103019	0.00079761	USP53	-2.5267	1.28e-32	6.05e-31
ENSG00000162434	-1.8329	0.000104461	0.000807534	JAK1	-1.88838	9.73e-07	5.45e-06
ENSG00000198598	-3.14277	0.000105053	0.000808394	MMP17	-3.24487	5.4e-08	3.57e-07
ENSG00000126787	3.0015	0.000104877	0.000808394	DLGAP5	2.10688	0.000274659	0.00101579
ENSG00000147536	2.89425	0.000104936	0.000808394	GINS4	2.49072	8.37e-09	6.12e-08
ENSG00000128965	-2.06751	0.000106119	0.000814115	CHAC1	-3.65567	9.27e-32	4.22e-30
ENSG00000131188	2.54673	0.000106055	0.000814115	PRR7	2.14071	0.000253926	0.000945232
ENSG00000134871	-3.89163	0.000109866	0.000840307	COL4A2	-7.05517	9.94e-229	6.1e-225
ENSG00000151718	-1.60811	0.000109807	0.000840307	WWC2	-1.5709	7.27e-15	1e-13
ENSG00000042062	-3.43244	0.000110422	0.000842013	RIPOR3	-11.7083	9.71e-15	1.32e-13
ENSG00000101138	2.14623	0.000110284	0.000842013	CSTF1	1.08927	3.74e-05	0.000161975
ENSG00000007237	-6.23133	0.000110803	0.000843644	GAS7	-5.69878	7.47e-76	1.91e-73
ENSG00000253368	-2.40715	0.000112153	0.000851427	TRNP1	-3.91546	1.24e-08	8.9e-08
ENSG00000118777	-6.99436	0.000112163	0.000851427	ABCG2	-6.01268	5.37e-12	5.64e-11
ENSG00000112290	1.92708	0.000117987	0.00089305	WASF1	1.02646	3.18e-05	0.000139272
ENSG00000135048	-1.44542	0.000118	0.00089305	CEMIP2	-0.287115	0.272245	0.398267
ENSG00000157613	-5.74707	0.000118548	0.000893182	CREB3L1	-9.6105	8.11e-45	6.94e-43
ENSG00000153976	-3.52792	0.000118251	0.000893182	HS3ST3A1	-2.39743	0.000282735	0.00104267
ENSG00000143933	2.25446	0.000118373	0.000893182	CALM2	-1.621	0.00373483	0.0108143
ENSG00000178028	-3.33233	0.000123801	0.000931371	DMAP1	0.208439	0.435552	0.568009
ENSG00000161980	1.80675	0.000124476	0.000934456	POLR3K	1.69968	4.95e-12	5.21e-11
ENSG00000196230	2.82277	0.000124582	0.000934456	TUBB	-0.124698	0.795926	0.864409
ENSG00000150991	-1.47092	0.000128273	0.000960657	UBC	-2.19519	2.51e-38	1.57e-36
ENSG00000165029	-6.57586	0.000128456	0.000960657	ABCA1	-8.10504	8.65e-126	7.58e-123
ENSG00000198677	-1.7281	0.000132675	0.000990746	TTC37	-0.456326	0.0825479	0.155516
ENSG00000106305	2.20772	0.000133954	0.000998816	AIMP2	2.27059	2.53e-12	2.73e-11
ENSG00000169504	-1.63991	0.000134488	0.00100132	CLIC4	-1.56671	0.00333496	0.00977666
ENSG00000161011	-2.49897	0.000135458	0.00100706	SQSTM1	-1.2902	0.000109423	0.00043659
ENSG00000010278	1.96356	0.00013579	0.00100728	CD9	0.480312	0.0788355	0.149729
ENSG00000070018	-1.26578	0.000135887	0.00100728	LRP6	-1.2686	1.78e-06	9.64e-06
ENSG00000168610	-3.87287	0.000136698	0.00101164	STAT3	-3.21344	4.39e-20	9.35e-19
ENSG00000124570	-2.44191	0.000136876	0.00101164	SERPINB6	-2.11137	2.44e-40	1.7e-38
ENSG00000134874	-5.8862	0.000137132	0.00101205	DZIP1	-5.43815	1.8e-85	6.32e-83
ENSG00000104415	-3.4398	0.000137979	0.00101681	CCN4	-14.2211	2.23e-20	4.86e-19
ENSG00000171174	2.84858	0.00013837	0.00101821	RBKS	0.804152	0.098516	0.17943
ENSG00000148344	-5.37023	0.000141341	0.00103856	PTGES	-5.63889	8.95e-39	5.69e-37
ENSG00000105339	-2.75639	0.000142064	0.00104235	DENND3	-3.4102	2.79e-31	1.22e-29
ENSG00000100350	2.67916	0.000142432	0.00104272	FOXRED2	2.2369	2.09e-13	2.5e-12
ENSG00000183386	-1.46782	0.000143007	0.00104472	FHL3	-0.813353	0.0701195	0.136221
ENSG00000137563	3.82277	0.000144196	0.00105188	GGH	2.81056	1.44e-31	6.43e-30
ENSG00000118939	-1.90437	0.000145795	0.00106201	UCHL3	1.45605	0.0136515	0.0339676
ENSG00000128059	2.19753	0.000149072	0.00108432	PPAT	2.27298	6.74e-24	1.95e-22
ENSG00000180329	-2.52151	0.000151465	0.00109698	CCDC43	-0.429397	0.161042	0.264854
ENSG00000138035	2.63883	0.000151405	0.00109698	PNPT1	1.80122	2.75e-09	2.15e-08
ENSG00000099968	-1.97057	0.000153685	0.00111146	BCL2L13	-1.27325	1.35e-05	6.32e-05
ENSG00000170390	-6.29417	0.000155834	0.0011254	DCLK2	-5.77007	1.33e-20	2.94e-19
ENSG00000135862	-3.05494	0.000162002	0.00116759	LAMC1	-2.70703	1.57e-35	8.41e-34
ENSG00000138069	-2.69057	0.000162371	0.00116759	RAB1A	-0.709115	0.0580093	0.116589
ENSG00000003402	-3.80107	0.000162235	0.00116759	CFLAR	-2.56196	4.4e-51	4.72e-49
ENSG00000178951	-1.87137	0.000170189	0.00122207	ZBTB7A	-0.150135	0.515576	0.642958
ENSG00000162722	-3.52606	0.000170492	0.00122251	TRIM58	-3.66336	5.2e-07	3.04e-06
ENSG00000138674	-1.84055	0.000171848	0.00123048	SEC31A	-2.35928	4.95e-10	4.19e-09
ENSG00000146242	1.63031	0.000173075	0.00123751	TPBG	-0.416137	0.0688888	0.134319
ENSG00000197111	1.65689	0.000173633	0.00123975	PCBP2	0.638343	0.000210585	0.000795846
ENSG00000130529	-3.67965	0.000174154	0.00124171	TRPM4	-3.22454	5.55e-26	1.84e-24
ENSG00000181031	1.87902	0.000174953	0.00124565	RPH3AL	1.83768	5.91e-07	3.42e-06
ENSG00000087586	3.18215	0.000179136	0.00127006	AURKA	2.80543	2.03e-08	1.42e-07
ENSG00000164220	-5.48257	0.000178684	0.00127006	F2RL2	-12.6375	5.84e-15	8.13e-14
ENSG00000131018	-4.70174	0.000179086	0.00127006	SYNE1	-5.97741	2.76e-84	9.27e-82
ENSG00000155926	-4.03114	0.000180357	0.00127692	SLA	-6.44565	1.26e-13	1.54e-12
ENSG00000171204	2.66409	0.000183289	0.00129586	TMEM126B	1.17052	0.0013454	0.00431125
ENSG00000167721	1.33076	0.000184277	0.00130094	TSR1	1.93027	9.82e-10	8.05e-09
ENSG00000132846	2.65922	0.00018478	0.00130094	ZBED3	1.66223	0.000356149	0.00128919
ENSG00000025039	2.04312	0.000184752	0.00130094	RRAGD	8.70675	5.34e-48	5.12e-46
ENSG00000089486	-4.41971	0.00018957	0.0013328	CDIP1	-8.5903	9.7e-16	1.45e-14
ENSG00000135111	-2.48019	0.000190677	0.00133822	TBX3	-2.66255	2.97e-07	1.79e-06
ENSG00000149633	-4.325	0.000190872	0.00133822	KIAA1755	-5.73311	4.2e-10	3.59e-09
ENSG00000139190	-1.74811	0.000192154	0.00134392	VAMP1	-1.25291	0.00348154	0.0101578
ENSG00000141404	2.95933	0.000192217	0.00134392	GNAL	6.79328	1.22e-75	3.1e-73
ENSG00000168040	1.94387	0.000192531	0.00134426	FADD	0.829921	0.0185539	0.0442674
ENSG00000188529	1.73057	0.000195835	0.00136543	SRSF10	1.14761	2.39e-12	2.6e-11
ENSG00000081377	-1.93702	0.00019787	0.00137772	CDC14B	-1.19169	0.000389529	0.00139775
ENSG00000185055	2.65968	0.000198613	0.00138099	EFCAB10	0.267275	0.885205	0.926262
ENSG00000079134	2.73089	0.00020033	0.00139101	THOC1	2.02495	3.92e-21	9.01e-20
ENSG00000119280	-1.99218	0.000203472	0.00141089	C1orf198	-1.50093	8.35e-11	7.74e-10
ENSG00000203805	-6.97862	0.000205732	0.00142461	PLPP4	-5.28414	4.23e-06	2.15e-05
ENSG00000140104	2.43214	0.000210309	0.00145278	CLBA1	1.22615	0.000200419	0.00076094
ENSG00000173950	-2.39595	0.000210376	0.00145278	XXYLT1	-0.920182	0.00266297	0.00798402
ENSG00000133703	2.22039	0.00021136	0.00145758	KRAS	1.25981	1.44e-07	9e-07
ENSG00000073331	-5.72333	0.000212064	0.00145867	ALPK1	-4.65438	6.41e-16	9.71e-15
ENSG00000152380	-3.49241	0.000212096	0.00145867	FAM151B	-2.56111	0.000115782	0.000459721
ENSG00000100412	-2.31814	0.000213031	0.0014631	ACO2	-0.0760603	0.752977	0.83487
ENSG00000144381	1.89461	0.000217111	0.0014891	HSPD1	2.87945	2.95e-19	5.9e-18
ENSG00000174718	-2.04525	0.000220926	0.00151115	RESF1	-1.55526	1.15e-19	2.39e-18
ENSG00000128708	1.83718	0.000222779	0.00152177	HAT1	1.71143	0.000382118	0.00137388
ENSG00000114491	2.07306	0.000227368	0.00154893	UMPS	1.86721	1.31e-10	1.19e-09
ENSG00000135318	1.83295	0.000227176	0.00154893	NT5E	-3.49012	0.0170413	0.0411465
ENSG00000171295	-2.05466	0.000233535	0.00158879	ZNF440	-1.10179	9.18e-07	5.16e-06
ENSG00000105989	-6.08668	0.000235727	0.00160155	WNT2	-11.1535	5.85e-14	7.33e-13
ENSG00000143889	1.2388	0.000239062	0.0016217	HNRNPLL	0.98724	2.8e-09	2.19e-08
ENSG00000165124	-6.36775	0.000239335	0.0016217	SVEP1	-6.06904	8.16e-28	3.02e-26
ENSG00000135148	-3.83585	0.000240168	0.00162516	TRAFD1	-1.88425	1.36e-09	1.1e-08
ENSG00000184371	-4.36823	0.000241043	0.00162889	CSF1	-6.92077	1.04e-23	2.96e-22
ENSG00000189057	2.99436	0.000242587	0.00163714	FAM111B	3.04655	5e-07	2.93e-06
ENSG00000169718	-6.24365	0.000245809	0.00165667	DUS1L	0.478537	0.0447417	0.0937983
ENSG00000146233	-5.49378	0.000247096	0.00166312	CYP39A1	-2.61929	5.9e-05	0.000246675
ENSG00000151690	4.33846	0.000251911	0.00169327	MFSD6	4.84535	1.49e-11	1.49e-10
ENSG00000070961	-1.70893	0.000252354	0.00169399	ATP2B1	-1.53766	4.23e-05	0.000181615
ENSG00000156642	-1.40161	0.000254049	0.00170311	NPTN	-2.00855	2.12e-06	1.14e-05
ENSG00000100632	1.84416	0.000257472	0.00172377	ERH	1.10121	0.0131484	0.0328658
ENSG00000174326	2.95573	0.000258146	0.00172599	SLC16A11	3.52922	0.0971398	0.177503
ENSG00000164109	2.67362	0.00026811	0.00179024	MAD2L1	2.79944	2e-11	1.97e-10
ENSG00000164985	2.46319	0.000269028	0.001794	PSIP1	1.80473	2.04e-15	2.96e-14
ENSG00000126778	-2.70378	0.00027391	0.00182414	SIX1	-1.96329	8e-05	0.000327393
ENSG00000083814	-6.08503	0.00027478	0.00182752	ZNF671	-9.7616	2.13e-10	1.88e-09
ENSG00000160193	1.35134	0.00027594	0.00183282	WDR4	1.2001	1.91e-05	8.71e-05
ENSG00000201847	-6.54441	0.000279206	0.00185208	SNORD31B	-5.57262	0.00172663	0.00540308
ENSG00000026508	-1.92589	0.000284376	0.0018839	CD44	-4.23301	1.35e-10	1.23e-09
ENSG00000137054	2.31349	0.00028815	0.0019064	POLR1E	2.50981	4.17e-27	1.47e-25
ENSG00000196569	-5.46993	0.000294125	0.00194338	LAMA2	-8.82735	2.27e-22	5.84e-21
ENSG00000120696	-1.58469	0.000295048	0.00194693	KBTBD7	-1.77581	1.31e-14	1.76e-13
ENSG00000058272	-1.76617	0.000296464	0.00195372	PPP1R12A	-1.62004	4.59e-12	4.87e-11
ENSG00000241878	-2.10013	0.000299372	0.00197031	PISD	-1.97202	1.02e-16	1.64e-15
ENSG00000127914	2.13016	0.000301527	0.00197933	AKAP9	0.745869	0.000716251	0.00243607
ENSG00000205808	-2.2426	0.000301242	0.00197933	PLPP6	-0.764895	0.00562204	0.0155246
ENSG00000127564	2.18059	0.000304689	0.00199749	PKMYT1	2.50761	4.97e-16	7.61e-15
ENSG00000160789	-1.8691	0.000306621	0.00200755	LMNA	-1.0623	0.000740094	0.00250743
ENSG00000169679	2.92741	0.000308339	0.00201618	BUB1	3.52395	3.15e-16	4.87e-15
ENSG00000142856	2.23085	0.000310168	0.00202552	ITGB3BP	1.66766	1.62e-12	1.78e-11
ENSG00000105821	1.56815	0.000311932	0.00203441	DNAJC2	2.18657	8.8e-27	3.06e-25
ENSG00000104889	2.93536	0.000317031	0.00206234	RNASEH2A	4.59852	0.00126151	0.00407322
ENSG00000133627	1.793	0.000316978	0.00206234	ACTR3B	2.77612	4.19e-13	4.9e-12
ENSG00000007866	-2.21151	0.000319326	0.00207459	TEAD3	-2.77991	2.08e-48	2.01e-46
ENSG00000116731	-3.58037	0.000319961	0.00207605	PRDM2	-1.22842	3.97e-13	4.66e-12
ENSG00000123607	-2.97529	0.000321502	0.00208337	TTC21B	0.6407	0.0691936	0.134764
ENSG00000184203	2.09412	0.000328736	0.00212751	PPP1R2	1.52735	6.64e-05	0.000275718
ENSG00000107249	-2.90152	0.000329258	0.00212817	GLIS3	-4.58575	3.32e-53	3.76e-51
ENSG00000205542	-2.89751	0.000330422	0.00213295	TMSB4X	-3.75155	1.38e-21	3.3e-20
ENSG00000157216	-3.03266	0.000332777	0.00214541	SSBP3	-3.43899	1.54e-71	3.41e-69
ENSG00000134955	2.87467	0.000336041	0.00216369	SLC37A2	2.63256	8.06e-05	0.000329897
ENSG00000204103	-3.19584	0.000339606	0.00218343	MAFB	-4.25708	2.49e-05	0.000111283
ENSG00000137628	-5.91306	0.000342034	0.00219388	DDX60	-7.10651	2.5e-34	1.27e-32
ENSG00000171517	-6.02546	0.000345535	0.00221353	LPAR3	-8.93169	2.87e-17	4.87e-16
ENSG00000196954	-5.43367	0.0003504	0.00224185	CASP4	-4.91549	9.13e-42	6.65e-40
ENSG00000126790	-1.47659	0.000350925	0.00224237	L3HYPDH	-0.842911	0.00166114	0.00522279
ENSG00000148516	-2.27714	0.000355857	0.00227101	ZEB1	-2.87665	1.71e-10	1.54e-09
ENSG00000070423	-2.47686	0.000362831	0.00231259	RNF126	0.550045	0.0257673	0.0588193
ENSG00000137038	2.04602	0.00036486	0.00232259	DMAC1	1.69103	0.000111248	0.000442935
ENSG00000150756	1.17788	0.000365847	0.00232594	ATPSCKMT	0.766264	0.00652709	0.0177066
ENSG00000170581	-2.44618	0.000368271	0.0023384	STAT2	-2.2699	4.71e-39	3.06e-37
ENSG00000146733	2.33595	0.000371526	0.00235611	PSPH	2.09073	1.53e-11	1.52e-10
ENSG00000026652	-2.34324	0.000373129	0.00236331	AGPAT4	-2.46347	1.04e-08	7.52e-08
ENSG00000138111	4.49654	0.000374071	0.0023663	MFSD13A	3.48411	8.64e-10	7.13e-09
ENSG00000114450	-1.97167	0.000376398	0.00237805	GNB4	-13.7509	5.68e-21	1.29e-19
ENSG00000073712	-2.82191	0.00038094	0.00240373	FERMT2	-2.82494	5.05e-68	1.01e-65
ENSG00000140853	-6.45574	0.00038611	0.00243331	NLRC5	-3.27409	5.27e-08	3.49e-07
ENSG00000039139	-5.83443	0.000386837	0.00243485	DNAH5	-5.02215	9.78e-72	2.22e-69
ENSG00000196914	-1.56485	0.000390652	0.0024558	ARHGEF12	-0.920813	3.88e-07	2.31e-06
ENSG00000005175	1.05291	0.000392515	0.00246445	RPAP3	1.65137	1.3e-07	8.19e-07
ENSG00000134531	-2.4076	0.000395328	0.00247903	EMP1	-1.5649	0.00219433	0.00670425
ENSG00000197343	-5.94987	0.000396071	0.0024806	ZNF655	-8.74966	4.38e-57	5.75e-55
ENSG00000166979	4.0609	0.000397151	0.00248429	EVA1C	8.44567	8.14e-26	2.67e-24
ENSG00000099385	-2.6546	0.000401746	0.00250992	BCL7C	-0.326129	0.589146	0.704873
ENSG00000072201	-2.50191	0.000403202	0.0025159	LNX1	-8.39092	1.79e-24	5.41e-23
ENSG00000111052	-5.86199	0.000409375	0.00255127	LIN7A	-12.2409	4.91e-17	8.11e-16
ENSG00000160131	2.06762	0.00041209	0.00256502	VMA21	1.48146	0.000443145	0.00157439
ENSG00000278705	2.37842	0.000412614	0.00256512	H4C2	2.86858	9.16e-14	1.13e-12
ENSG00000110092	1.80607	0.000417741	0.0025938	CCND1	-0.259502	0.727968	0.816668
ENSG00000152601	-2.26605	0.000419867	0.0026038	MBNL1	-0.991242	0.0128414	0.0321853
ENSG00000101901	1.4657	0.000431325	0.00267157	ALG13	0.549773	0.0119031	0.0301148
ENSG00000157654	-1.53494	0.000437111	0.00270409	PALM2AKAP2	-2.8772	3.96e-13	4.65e-12
ENSG00000142634	1.92172	0.000438439	0.00270899	EFHD2	2.31986	8.19e-36	4.46e-34
ENSG00000114374	-5.81009	0.000446996	0.00275848	USP9Y	-13.5119	1.66e-20	3.65e-19
ENSG00000163704	2.29241	0.000448699	0.00276224	PRRT3	-1.55979	4.17e-06	2.13e-05
ENSG00000198108	-5.3207	0.000448301	0.00276224	CHSY3	-4.79208	2.93e-20	6.32e-19
ENSG00000135272	-5.98138	0.000449648	0.00276471	MDFIC	-11.9348	3.61e-16	5.58e-15
ENSG00000134049	-1.382	0.000458486	0.00281562	IER3IP1	-1.40652	0.000477018	0.00168019
ENSG00000163565	-5.92643	0.000471077	0.00288943	IFI16	-8.0665	5.14e-51	5.48e-49
ENSG00000116667	-2.68171	0.000475636	0.00291385	C1orf21	-2.06106	5.98e-22	1.48e-20
ENSG00000155380	2.2674	0.000479798	0.00293578	SLC16A1	1.93268	8.63e-29	3.39e-27
ENSG00000115419	-2.48957	0.000487025	0.00297639	GLS	-0.475611	0.141761	0.239399
ENSG00000165280	-1.34397	0.000488445	0.00298146	VCP	0.345884	0.350186	0.481374
ENSG00000170949	-2.14684	0.000490253	0.00298581	ZNF160	-1.42083	7.02e-09	5.18e-08
ENSG00000135953	4.03899	0.00049034	0.00298581	MFSD9	2.00635	1.51e-15	2.22e-14
ENSG00000128595	-1.68453	0.000491981	0.0029922	CALU	-2.07845	4.4e-09	3.34e-08
ENSG00000174306	-1.40613	0.000501132	0.00304413	ZHX3	-1.06681	0.000835357	0.00280348
ENSG00000153551	1.7707	0.000501726	0.00304413	CMTM7	1.83307	8.28e-10	6.84e-09
ENSG00000176890	2.80659	0.000503162	0.00304917	TYMS	2.21741	7.23e-08	4.7e-07
ENSG00000077454	2.4877	0.000508186	0.00307593	LRCH4	0.233903	0.650598	0.755241
ENSG00000115816	3.57926	0.000511168	0.00308288	CEBPZ	1.97428	3.51e-09	2.71e-08
ENSG00000196290	1.9101	0.000510202	0.00308288	NIF3L1	1.57005	4.03e-05	0.000173419
ENSG00000165716	4.09396	0.000511119	0.00308288	DIPK1B	6.62558	6.69e-06	3.28e-05
ENSG00000020426	-2.13036	0.000512561	0.0030876	MNAT1	0.699978	0.00115121	0.0037457
ENSG00000169902	-2.23991	0.000513241	0.00308801	TPST1	-2.03751	8.85e-20	1.84e-18
ENSG00000175315	2.43658	0.000517305	0.00310876	CST6	-1.05972	0.47109	0.602479
ENSG00000115866	2.56828	0.000524842	0.0031503	DARS1	1.68514	3.52e-06	1.82e-05
ENSG00000135960	1.57853	0.000527976	0.00316535	EDAR	11.4696	6.66e-29	2.62e-27
ENSG00000185164	-3.82588	0.000547511	0.00327469	NOMO2	-1.59446	1.86e-08	1.31e-07
ENSG00000104412	-1.47468	0.000547024	0.00327469	EMC2	-0.817958	0.00124419	0.00402052
ENSG00000179546	-6.09236	0.000550551	0.00328897	HTR1D	-8.28124	1.13e-08	8.18e-08
ENSG00000156968	-3.96908	0.000551438	0.00329038	MPV17L	-6.33098	8.83e-05	0.000357975
ENSG00000085491	-1.69921	0.00057061	0.00339906	SLC25A24	-0.447463	0.345073	0.475879
ENSG00000163870	-3.16589	0.000570999	0.00339906	TPRA1	-1.57032	0.000480927	0.00169294
ENSG00000176871	-1.74926	0.000577679	0.00343232	WSB2	-1.12311	0.0026136	0.00785521
ENSG00000140464	-1.80045	0.000577946	0.00343232	PML	-1.75125	1.52e-09	1.22e-08
ENSG00000169174	2.0635	0.000582812	0.00345715	PCSK9	8.45241	1.49e-39	9.89e-38
ENSG00000109111	-1.39675	0.000585157	0.00346699	SUPT6H	-0.445311	0.127888	0.221067
ENSG00000170584	2.75079	0.000591946	0.0035031	NUDCD2	1.72033	0.00019787	0.000751729
ENSG00000138347	-9.30635	0.000593049	0.00350444	MYPN	-11.6694	6.71e-05	0.000278248
ENSG00000104228	-1.79695	0.000593561	0.00350444	TRIM35	-2.09029	1.17e-10	1.07e-09
ENSG00000107779	-1.53228	0.000607847	0.00358459	BMPR1A	-1.08037	7.7e-06	3.75e-05
ENSG00000128342	4.17769	0.000608684	0.00358534	LIF	2.51031	1.13e-11	1.15e-10
ENSG00000115282	1.75367	0.000613229	0.0036079	TTC31	0.76555	0.0254559	0.0582436
ENSG00000070759	-2.92953	0.000614182	0.0036093	TESK2	-3.84808	6.48e-15	8.99e-14
ENSG00000163661	-5.71424	0.000615915	0.00361528	PTX3	-10.4162	3.79e-20	8.11e-19
ENSG00000185238	1.83133	0.000619519	0.00363221	PRMT3	3.0026	2.71e-44	2.24e-42
ENSG00000186866	-1.89661	0.000621774	0.0036412	POFUT2	-1.96769	6.66e-23	1.8e-21
ENSG00000124587	-4.05915	0.000629571	0.00368259	PEX6	-1.67336	3.19e-06	1.66e-05
ENSG00000171456	1.41424	0.000638144	0.00372842	ASXL1	0.885821	0.000245504	0.000916246
ENSG00000197275	1.9081	0.000640081	0.00373541	RAD54B	2.74288	1.9e-10	1.69e-09
ENSG00000154310	4.43548	0.000641136	0.00373724	TNIK	9.96598	6.76e-22	1.67e-20
ENSG00000100577	1.88091	0.00064706	0.00376526	GSTZ1	2.03645	6.56e-14	8.21e-13
ENSG00000170677	-2.07613	0.000647434	0.00376526	SOCS6	-2.1237	1.17e-06	6.5e-06
ENSG00000134470	-4.30483	0.000652716	0.00379161	IL15RA	-0.48959	0.332226	0.462397
ENSG00000143942	3.22267	0.000662252	0.00384259	CHAC2	3.10823	2.75e-06	1.44e-05
ENSG00000247595	2.24279	0.000663753	0.00384687	SPTY2D1OS	1.60793	0.000313406	0.00114528
ENSG00000115310	-1.66779	0.0006669	0.00386068	RTN4	-2.01563	6.73e-06	3.3e-05
ENSG00000169016	2.23907	0.000683636	0.00395303	E2F6	1.19196	6.1e-09	4.55e-08
ENSG00000068079	-2.0956	0.000703105	0.00406096	IFI35	-2.17246	2.69e-17	4.57e-16
ENSG00000152778	-5.29266	0.00070897	0.00409015	IFIT5	-3.83994	9.38e-15	1.28e-13
ENSG00000112992	-1.64762	0.000723975	0.00417195	NNT	-1.16887	5.44e-06	2.72e-05
ENSG00000110876	-2.21675	0.00073014	0.00419984	SELPLG	0.512234	0.0548053	0.111242
ENSG00000108406	2.28841	0.00073048	0.00419984	DHX40	0.41259	0.141121	0.238564
ENSG00000166575	-1.87641	0.000739158	0.0042449	TMEM135	-0.279462	0.134785	0.230296
ENSG00000130522	-3.27594	0.000740184	0.00424596	JUND	-1.9796	0.000101208	0.000406388
ENSG00000184445	2.05158	0.000752581	0.00431217	KNTC1	2.23655	1.76e-24	5.33e-23
ENSG00000273983	2.61532	0.000757289	0.00433423	H3C8	3.90167	1.17e-72	2.76e-70
ENSG00000196628	-5.79239	0.000770952	0.00440245	TCF4	-14.2088	2.65e-21	6.17e-20
ENSG00000135624	1.92789	0.000780938	0.00444941	CCT7	1.62785	7.32e-06	3.58e-05
ENSG00000181381	-5.61693	0.000780393	0.00444941	DDX60L	-7.50989	9.79e-27	3.4e-25
ENSG00000110172	1.66422	0.000785342	0.00446945	CHORDC1	1.31792	1.55e-12	1.72e-11
ENSG00000198918	2.21279	0.0007918	0.00450113	RPL39	1.2913	2.88e-13	3.42e-12
ENSG00000128335	-3.63979	0.000797498	0.00452842	APOL2	-2.19422	2.09e-10	1.85e-09
ENSG00000168781	-3.12365	0.000798487	0.00452895	PPIP5K1	2.45209	1e-16	1.61e-15
ENSG00000092841	-1.83229	0.000799401	0.00452904	MYL6	-2.5882	6.76e-07	3.87e-06
ENSG00000164211	1.82366	0.000801212	0.00453421	STARD4	1.60059	2.23e-12	2.43e-11
ENSG00000101158	2.341	0.000811031	0.00457951	NELFCD	1.80626	5.13e-16	7.83e-15
ENSG00000165526	1.42347	0.000811957	0.00457962	RPUSD4	1.7934	9.19e-13	1.04e-11
ENSG00000198380	-1.23489	0.000822792	0.00463039	GFPT1	-0.870712	0.00282358	0.00841302
ENSG00000165807	-5.68131	0.000836055	0.00469978	PPP1R36	-3.6988	2.96e-05	0.000130417
ENSG00000092470	1.37325	0.000850217	0.00476877	WDR76	0.99478	0.000244293	0.000912143
ENSG00000173546	-5.90037	0.000854203	0.00478581	CSPG4	-8.75988	1.99e-21	4.7e-20
ENSG00000124575	-3.87124	0.000861432	0.00482096	H1-3	-11.6082	1.14e-14	1.54e-13
ENSG00000168517	2.70681	0.000863363	0.00482642	HEXIM2	0.0824297	0.842057	0.89703
ENSG00000176681	-1.70347	0.00086446	0.00482721	LRRC37A	-0.84358	0.187416	0.298315
ENSG00000118689	-1.39258	0.000880078	0.00490899	FOXO3	-1.14385	4.34e-10	3.7e-09
ENSG00000197321	-2.42492	0.000881281	0.00491027	SVIL	-3.93384	2.3e-13	2.75e-12
ENSG00000196646	-2.93448	0.000884834	0.00492463	ZNF136	-3.61773	1.27e-17	2.22e-16
ENSG00000110328	-2.53968	0.000890525	0.00494708	GALNT18	-1.834	1.37e-20	3.03e-19
ENSG00000168824	-3.89232	0.000890827	0.00494708	NSG1	-11.9804	1.55e-24	4.71e-23
ENSG00000129521	2.98985	0.000902372	0.00500569	EGLN3	2.35343	0.388567	0.52112
ENSG00000075290	2.96154	0.000904614	0.00501261	WNT8B	5.33787	0.00683927	0.0184521
ENSG00000099910	-6.01895	0.000906629	0.00501277	KLHL22	-0.843955	0.00404109	0.0115947
ENSG00000171044	-6.01187	0.00090595	0.00501277	XKR6	-7.45721	4.05e-06	2.07e-05
ENSG00000100906	-2.69243	0.000925893	0.00511368	NFKBIA	-2.97447	1.04e-07	6.65e-07
ENSG00000149532	2.44187	0.000930792	0.00513512	CPSF7	0.508516	0.00397878	0.0114373
ENSG00000065328	2.94094	0.000945823	0.00520667	MCM10	3.6327	8.16e-16	1.23e-14
ENSG00000136160	-5.86389	0.000945047	0.00520667	EDNRB	-13.5677	1.87e-18	3.5e-17
ENSG00000110958	1.60534	0.000969197	0.00532953	PTGES3	1.48927	0.000278476	0.00102835
ENSG00000196743	-1.96363	0.000971134	0.00533437	GM2A	-0.757805	0.000167521	0.000645622
ENSG00000205111	-5.58326	0.000977443	0.00535737	CDKL4	-7.71842	1.05e-06	5.84e-06
ENSG00000178927	-2.85178	0.000980666	0.0053692	CYBC1	-1.22292	2.11e-05	9.53e-05
ENSG00000164291	-3.12827	0.000991016	0.00541999	ARSK	-2.24709	8.27e-14	1.03e-12
ENSG00000077348	2.03029	0.000997615	0.00545017	EXOSC5	2.70297	2.14e-17	3.66e-16
ENSG00000123405	2.27519	0.00100948	0.00550903	NFE2	5.68999	1.13e-08	8.16e-08
ENSG00000128606	-5.52047	0.00101767	0.00554772	LRRC17	-9.2028	1.69e-20	3.72e-19
ENSG00000136867	-1.98717	0.00102953	0.0056003	SLC31A2	-1.69574	4.56e-06	2.31e-05
ENSG00000128585	-1.13731	0.00105076	0.00570964	MKLN1	-0.831706	7.53e-08	4.89e-07
ENSG00000134954	-1.75711	0.00105655	0.00573489	ETS1	-1.05826	7.78e-05	0.00031884
ENSG00000096060	-2.21601	0.0010617	0.00575668	FKBP5	-2.02594	0.000301774	0.00110623
ENSG00000100234	-4.75866	0.00106671	0.00577761	TIMP3	-3.71318	7.75e-15	1.06e-13
ENSG00000187790	1.25883	0.00107392	0.00580422	FANCM	1.30028	0.000347467	0.00126005
ENSG00000189298	-2.21373	0.00107336	0.00580422	ZKSCAN3	-1.30853	5.88e-05	0.000246062
ENSG00000127946	-2.17324	0.0010878	0.00587296	HIP1	-1.47284	2.36e-14	3.07e-13
ENSG00000167080	-5.56245	0.00109118	0.00588376	B4GALNT2	-8.08739	6.57e-13	7.55e-12
ENSG00000106538	-2.35177	0.00109213	0.00588376	RARRES2	-5.53336	1.46e-84	4.99e-82
ENSG00000076067	1.32097	0.00111522	0.00599536	RBMS2	-2.77929	1.47e-15	2.15e-14
ENSG00000143473	-5.6668	0.00112644	0.00604922	KCNH1	-7.73029	3.15e-67	5.99e-65
ENSG00000145623	-3.75006	0.00112787	0.00605047	OSMR	-15.3992	3.4e-26	1.14e-24
ENSG00000143036	-3.2409	0.00117608	0.00627849	SLC44A3	-6.08815	9.08e-17	1.48e-15
ENSG00000111412	2.96641	0.00117519	0.00627849	SPRING1	-1.47997	2.2e-06	1.18e-05
ENSG00000120693	-3.26534	0.00118035	0.00627849	SMAD9	-6.50621	9.04e-46	7.95e-44
ENSG00000088451	2.29333	0.0011796	0.00627849	TGDS	-0.0472423	0.834039	0.891419
ENSG00000134775	2.90905	0.00118066	0.00627849	FHOD3	3.7104	4.12e-25	1.31e-23
ENSG00000015475	-1.49089	0.00117967	0.00627849	BID	0.120156	0.689134	0.78589
ENSG00000011198	-2.36619	0.00117313	0.00627849	ABHD5	-1.5303	0.000715541	0.00243433
ENSG00000134352	-2.78838	0.00118157	0.00627849	IL6ST	-3.71336	1.31e-22	3.43e-21
ENSG00000088035	1.91377	0.00118522	0.00629126	ALG6	1.73964	3.34e-08	2.27e-07
ENSG00000167637	-1.99166	0.00118753	0.0062969	ZNF283	0.0778668	0.758172	0.838897
ENSG00000161204	-2.16092	0.00121127	0.00641606	ABCF3	-0.877059	0.00199007	0.0061483
ENSG00000146950	2.62418	0.00121878	0.00644905	SHROOM2	1.71097	0.0198821	0.0470658
ENSG00000115694	-1.52855	0.00122283	0.00646369	STK25	-0.250487	0.189795	0.301515
ENSG00000111727	-2.35099	0.00123287	0.00650998	HCFC2	-2.80052	3.83e-15	5.43e-14
ENSG00000164674	2.12056	0.00123743	0.00652722	SYTL3	3.5061	7.92e-15	1.08e-13
ENSG00000157985	-1.69612	0.0012472	0.00657188	AGAP1	-2.22481	2.24e-37	1.33e-35
ENSG00000076641	-1.99667	0.00125413	0.00660154	PAG1	-4.07934	1.62e-60	2.45e-58
ENSG00000143412	2.62065	0.00126107	0.00662399	ANXA9	3.4566	1.21e-07	7.62e-07
ENSG00000150938	-1.60786	0.00126183	0.00662399	CRIM1	-2.16055	1.9e-10	1.69e-09
ENSG00000113504	-3.89788	0.00126234	0.00662399	SLC12A7	-2.24467	0.000191356	0.000729806
ENSG00000160813	1.70477	0.00126429	0.00662735	PPP1R35	1.51503	0.00117021	0.00379946
ENSG00000075275	2.41118	0.00127057	0.00665337	CELSR1	5.42619	1.65e-33	8.09e-32
ENSG00000138028	1.90381	0.00132438	0.00692454	CGREF1	8.55585	3.95e-36	2.22e-34
ENSG00000123933	-5.26639	0.00132537	0.00692454	MXD4	-3.79563	3.22e-40	2.22e-38
ENSG00000165072	-5.84716	0.00132647	0.00692454	MAMDC2	-9.33188	2.82e-13	3.35e-12
ENSG00000115107	-1.97803	0.0013312	0.00694202	STEAP3	-2.57956	2.34e-05	0.000105147
ENSG00000107201	-1.11623	0.00133956	0.00697845	DDX58	-1.38049	0.011714	0.0296885
ENSG00000128944	1.89974	0.00134115	0.00697952	KNSTRN	1.73026	2.67e-06	1.41e-05
ENSG00000148459	2.84417	0.0013805	0.00717689	PDSS1	2.43386	7.86e-11	7.32e-10
ENSG00000177469	-1.6424	0.00138509	0.00719336	CAVIN1	-3.42912	2.28e-20	4.97e-19
ENSG00000183853	-2.34853	0.00139455	0.00723501	KIRREL1	-3.15268	2.19e-56	2.73e-54
ENSG00000112964	-5.38422	0.00140986	0.00730695	GHR	-11.0815	3.47e-14	4.45e-13
ENSG00000131669	-2.56004	0.00143529	0.00743111	NINJ1	-2.34449	2.11e-08	1.47e-07
ENSG00000167114	-2.23117	0.00144871	0.00749292	SLC27A4	-0.553559	0.0383608	0.0824445
ENSG00000088826	-1.91748	0.00145898	0.00753834	SMOX	-2.1849	1.56e-18	2.94e-17
ENSG00000168300	-1.60075	0.00146337	0.00755325	PCMTD1	-1.65553	1.2e-13	1.48e-12
ENSG00000137727	-3.81477	0.00146646	0.00756146	ARHGAP20	-10.556	1.47e-12	1.63e-11
ENSG00000117139	-2.63812	0.001488	0.00765693	KDM5B	-2.02712	8.26e-19	1.59e-17
ENSG00000092330	-1.61915	0.00148775	0.00765693	TINF2	-0.90586	0.00234489	0.00712435
ENSG00000153879	1.88183	0.00152177	0.00781474	CEBPG	1.73189	1.38e-14	1.85e-13
ENSG00000105968	1.59182	0.00152096	0.00781474	H2AZ2	0.749499	0.0118131	0.0299149
ENSG00000107957	-2.94155	0.00154444	0.00792311	SH3PXD2A	-4.91889	6.73e-147	1.03e-143
ENSG00000125676	1.46978	0.00155376	0.00796285	THOC2	1.39058	2.32e-12	2.53e-11
ENSG00000119986	-2.20089	0.00156344	0.00799993	AVPI1	-1.3187	3.94e-08	2.66e-07
ENSG00000113522	-1.70414	0.00156417	0.00799993	RAD50	0.294657	0.260903	0.385791
ENSG00000169962	1.78064	0.00156887	0.00801585	TAS1R3	-5.14268	0.00426907	0.0121748
ENSG00000187257	1.87021	0.00157748	0.00805169	RSBN1L	1.66069	1.74e-17	3.02e-16
ENSG00000107731	-4.89069	0.00159961	0.00815641	UNC5B	-3.35227	3.24e-28	1.22e-26
ENSG00000111877	-1.23068	0.0016107	0.00820463	MCM9	0.0408454	0.883053	0.925074
ENSG00000006007	-2.1003	0.00163477	0.00831885	GDE1	-1.8481	1.03e-16	1.65e-15
ENSG00000149792	1.72123	0.00163833	0.00832859	MRPL49	1.61768	1.47e-09	1.18e-08
ENSG00000071909	2.77262	0.00164238	0.0083408	MYO3B	3.01297	0.0854505	0.160051
ENSG00000060138	1.84014	0.00164503	0.00834235	YBX3	0.937569	2.32e-06	1.23e-05
ENSG00000161547	1.33091	0.00164599	0.00834235	SRSF2	1.21853	4.81e-05	0.0002044
ENSG00000127528	-5.8266	0.00165148	0.00835128	KLF2	-2.96611	4.93e-05	0.0002087
ENSG00000196636	2.69421	0.00165272	0.00835128	SDHAF3	2.86625	2.73e-08	1.88e-07
ENSG00000136824	2.10976	0.00165112	0.00835128	SMC2	1.26028	0.00342613	0.0100127
ENSG00000117601	-5.36022	0.00166087	0.00838408	SERPINC1	-4.65525	0.00834023	0.0220105
ENSG00000170881	-1.90693	0.00166732	0.00840823	RNF139	-1.04221	0.000159739	0.000616988
ENSG00000100983	1.82684	0.00167107	0.00841872	GSS	1.67253	0.000734074	0.00249082
ENSG00000176720	-1.36561	0.00168031	0.00845684	BOK	-0.337298	0.161575	0.265605
ENSG00000121957	1.44953	0.00168699	0.00847358	GPSM2	2.74558	3.28e-39	2.16e-37
ENSG00000110723	2.27971	0.00168599	0.00847358	EXPH5	3.59723	4.53e-05	0.00019335
ENSG00000204272	-2.58854	0.00170661	0.0085636	NBDY	-1.6727	4.59e-05	0.000195633
ENSG00000201998	1.80094	0.00172194	0.00863195	SNORA23	0.905731	0.111574	0.198254
ENSG00000213096	-1.55308	0.00172472	0.0086373	ZNF254	-0.900555	0.0127449	0.0319677
ENSG00000175471	-3.44526	0.0017415	0.00871269	MCTP1	-2.06026	0.00339928	0.00994028
ENSG00000156521	-1.89478	0.00178396	0.00890744	TYSND1	1.19323	1.06e-05	5.04e-05
ENSG00000151491	-2.055	0.00178321	0.00890744	EPS8	-3.14515	7.26e-10	6.04e-09
ENSG00000100523	-1.91551	0.00178877	0.00892264	DDHD1	-0.640335	0.0240708	0.0554781
ENSG00000112208	1.32183	0.00179256	0.00893273	BAG2	0.560544	0.123008	0.214579
ENSG00000115594	-6.04941	0.00183226	0.00912152	IL1R1	-9.81058	1.02e-28	3.98e-27
ENSG00000115325	1.68979	0.00184198	0.0091519	DOK1	0.971744	3.12e-05	0.000136949
ENSG00000130638	-1.20471	0.00184125	0.0091519	ATXN10	-0.960072	0.01686	0.0407811
ENSG00000116771	2.5104	0.0018487	0.00917627	AGMAT	2.95569	1.69e-12	1.86e-11
ENSG00000165304	2.05794	0.00186513	0.00924871	MELK	2.31723	1.04e-10	9.55e-10
ENSG00000132669	-1.66543	0.00189967	0.00941074	RIN2	-1.89957	3.65e-13	4.28e-12
ENSG00000100599	-1.49579	0.00191723	0.00948841	RIN3	-0.34202	0.143044	0.241126
ENSG00000163714	1.57452	0.00192621	0.00952351	U2SURP	1.14681	1.13e-11	1.14e-10
ENSG00000166902	2.24906	0.0019457	0.00961044	MRPL16	1.20409	0.000192155	0.000732054
ENSG00000170271	1.50071	0.00198117	0.00977608	FAXDC2	-3.51613	2.84e-10	2.47e-09
ENSG00000079785	1.80446	0.00202111	0.00995416	DDX1	1.20147	6.95e-05	0.000287504
ENSG00000144401	1.89255	0.0020212	0.00995416	METTL21A	1.39569	2.09e-08	1.46e-07
ENSG00000127445	-2.06689	0.00202548	0.00996347	PIN1	-0.59759	0.0511909	0.105056
ENSG00000136279	-2.46846	0.00202704	0.00996347	DBNL	-0.666367	0.0060967	0.0166796
ENSG00000087087	3.08352	0.00202996	0.00996815	SRRT	0.872439	3.62e-06	1.87e-05
ENSG00000110237	-4.96332	0.00203325	0.00996845	ARHGEF17	-3.84167	1.7e-24	5.16e-23
ENSG00000151725	3.01354	0.00203595	0.00996845	CENPU	2.39542	5.57e-10	4.69e-09
ENSG00000064692	-5.77605	0.00203498	0.00996845	SNCAIP	-10.1445	8.19e-09	5.99e-08
ENSG00000178921	1.65491	0.00205935	0.0100733	PFAS	2.31278	9.02e-21	2.02e-19
ENSG00000253719	-2.99712	0.00206219	0.0100774	ATXN7L3B	-2.03666	4.88e-11	4.65e-10
ENSG00000091140	1.62421	0.00208659	0.0101867	DLD	0.946394	0.0608277	0.12127
ENSG00000078618	-1.60808	0.00209505	0.0102182	NRDC	-0.763895	0.0068246	0.0184267
ENSG00000197956	-1.1629	0.00209808	0.0102231	S100A6	-2.13062	9.77e-08	6.25e-07
ENSG00000164099	3.13665	0.00210085	0.0102267	PRSS12	-4.74883	4.19e-11	4.01e-10
ENSG00000148426	-1.51065	0.00212747	0.0103463	PROSER2	-1.27784	0.00452034	0.0128066
ENSG00000130449	-2.36279	0.00215255	0.0104582	ZSWIM6	-2.29883	1.53e-27	5.53e-26
ENSG00000106392	1.87206	0.00216911	0.0105184	C1GALT1	0.803686	0.0927606	0.170823
ENSG00000115616	5.16493	0.00222583	0.0107727	SLC9A2	6.67896	1.76e-16	2.77e-15
ENSG00000074590	1.86982	0.00227337	0.0109923	NUAK1	1.21291	1.59e-09	1.27e-08
ENSG00000125945	-1.63884	0.00231561	0.0111752	ZNF436	-1.87441	9.33e-12	9.56e-11
ENSG00000053438	4.39665	0.00231346	0.0111752	NNAT	-5.00745	0.0138597	0.034395
ENSG00000186104	2.08339	0.00232728	0.0112207	CYP2R1	6.30513	2.4e-22	6.14e-21
ENSG00000139668	-1.73346	0.0023435	0.0112881	WDFY2	-0.891416	3.07e-05	0.000135112
ENSG00000154118	1.76961	0.0023609	0.0113611	JPH3	6.05891	0.000289767	0.00106556
ENSG00000253598	2.50733	0.00237987	0.0114415	SLC10A5	3.58601	0.0057232	0.0157774
ENSG00000181873	-1.26267	0.00239477	0.0114991	IBA57	-1.32086	5.44e-06	2.72e-05
ENSG00000120063	-1.43521	0.00239804	0.0114991	GNA13	-1.62379	1.28e-09	1.04e-08
ENSG00000173698	2.95151	0.00239869	0.0114991	ADGRG2	7.88115	1.33e-39	8.85e-38
ENSG00000158163	-1.30479	0.00240398	0.0115135	DZIP1L	-1.73927	0.00227228	0.00692003
ENSG00000169981	-2.13329	0.00241187	0.0115404	ZNF35	-1.4128	8.43e-05	0.000342989
ENSG00000163811	1.65995	0.00244841	0.0117041	WDR43	1.82033	4.16e-08	2.8e-07
ENSG00000166598	-2.1243	0.002488	0.0118822	HSP90B1	-0.530824	0.0162746	0.0395365
ENSG00000134371	-1.2767	0.00252242	0.0120351	CDC73	-0.939091	0.00126183	0.00407324
ENSG00000198625	-1.41316	0.00252976	0.0120588	MDM4	-0.0432418	0.917958	0.947925
ENSG00000137449	-2.85811	0.00255649	0.0121747	CPEB2	-3.64433	9.53e-26	3.11e-24
ENSG00000168827	1.06152	0.00256071	0.0121833	GFM1	0.587883	0.154521	0.256329
ENSG00000120820	-2.33029	0.00256951	0.0122136	GLT8D2	-7.42254	4.5e-43	3.54e-41
ENSG00000156515	-1.41075	0.00257863	0.0122454	HK1	-0.729646	0.00424555	0.0121134
ENSG00000112306	1.15964	0.00259273	0.0123008	RPS12	0.556047	0.0981781	0.178974
ENSG00000196932	-5.70262	0.00263396	0.0124847	TMEM26	-12.1309	1.18e-12	1.31e-11
ENSG00000163608	1.88921	0.00264233	0.0125127	NEPRO	0.894128	0.000205004	0.000776429
ENSG00000184988	-1.53094	0.00267227	0.0126426	TMEM106A	-1.92719	1.66e-05	7.67e-05
ENSG00000130513	-2.19901	0.00273678	0.0129356	GDF15	-5.19879	3.73e-15	5.3e-14
ENSG00000115091	-1.11177	0.00274966	0.0129843	ACTR3	-0.885918	0.108025	0.193123
ENSG00000171603	-3.86426	0.00280326	0.0132251	CLSTN1	-1.44821	7.78e-07	4.42e-06
ENSG00000221886	1.74034	0.00283988	0.0133854	ZBED8	1.11108	0.00501669	0.0140218
ENSG00000124535	-2.0403	0.00287595	0.0135427	WRNIP1	-0.434756	0.302656	0.430691
ENSG00000154447	-1.29253	0.00288952	0.013594	SH3RF1	-1.34381	3.21e-05	0.000140721
ENSG00000196739	-3.14566	0.00291914	0.0137205	COL27A1	-4.56705	4.35e-12	4.61e-11
ENSG00000183826	-2.68963	0.00293787	0.0137957	BTBD9	-1.72958	8.89e-16	1.33e-14
ENSG00000151503	1.54532	0.00294235	0.0138039	NCAPD3	2.12777	1.47e-21	3.51e-20
ENSG00000148677	2.10664	0.00294851	0.0138199	ANKRD1	0.422016	0.536751	0.661267
ENSG00000132475	-2.72005	0.00295814	0.0138522	H3-3B	0.142003	0.388347	0.521031
ENSG00000161036	1.83782	0.00296819	0.0138864	LRWD1	1.78318	7.9e-15	1.08e-13
ENSG00000074657	-4.65784	0.00299573	0.0140023	ZNF532	-4.28107	1.96e-99	1.05e-96
ENSG00000114480	-1.85495	0.00300143	0.0140143	GBE1	-1.92277	1.68e-05	7.76e-05
ENSG00000173137	-3.22917	0.00300386	0.0140143	ADCK5	-0.765238	0.178948	0.287626
ENSG00000103429	-1.39411	0.0030104	0.0140318	BFAR	-0.448701	0.179977	0.288852
ENSG00000166529	1.59143	0.00302304	0.0140778	ZSCAN21	0.694058	0.0028326	0.00843285
ENSG00000135940	1.8375	0.00303704	0.0141299	COX5B	0.889806	0.0206254	0.0485912
ENSG00000134698	-2.43313	0.0030404	0.0141325	AGO4	-1.35198	4.36e-07	2.58e-06
ENSG00000165030	-2.59844	0.00304571	0.0141442	NFIL3	-2.22566	6.58e-12	6.85e-11
ENSG00000197147	5.08609	0.00307453	0.0142649	LRRC8B	7.28905	8.14e-11	7.56e-10
ENSG00000150779	1.45345	0.00308841	0.0142768	TIMM8B	0.67772	0.171552	0.278297
ENSG00000144802	-2.71416	0.00308611	0.0142768	NFKBIZ	-3.71823	2.15e-05	9.72e-05
ENSG00000164163	1.3873	0.00308521	0.0142768	ABCE1	1.22577	0.00734711	0.0196451
ENSG00000276966	1.29347	0.00308084	0.0142768	H4C5	1.71591	1.17e-14	1.59e-13
ENSG00000159842	2.33531	0.00312465	0.0144311	ABR	0.893931	0.00178634	0.00557172
ENSG00000163428	1.78516	0.00315327	0.01455	LRRC58	1.31406	1.46e-14	1.95e-13
ENSG00000157227	-4.29691	0.00315849	0.0145608	MMP14	-3.43631	1.58e-42	1.21e-40
ENSG00000139438	-1.59894	0.00318789	0.0146652	FAM222A	0.186292	0.603767	0.717418
ENSG00000230561	1.72583	0.00318986	0.0146652	CCDC192	4.04353	0.0101562	0.0262298
ENSG00000134294	-1.50642	0.00327925	0.0150625	SLC38A2	-2.66645	6.35e-72	1.46e-69
ENSG00000139133	2.1914	0.00329106	0.0150893	ALG10	1.86263	1.94e-11	1.92e-10
ENSG00000170185	-1.93033	0.00328868	0.0150893	USP38	-0.781779	0.00137379	0.00439476
ENSG00000154803	2.99303	0.00330818	0.015154	FLCN	-0.0841841	0.82412	0.884514
ENSG00000077984	6.84393	0.00332616	0.0152225	CST7	12.1414	7.5e-30	3.09e-28
ENSG00000111371	1.80596	0.00333883	0.0152569	SLC38A1	1.80238	8.16e-07	4.62e-06
ENSG00000133943	-1.29548	0.00333972	0.0152569	DGLUCY	0.729147	0.0271976	0.0615576
ENSG00000135052	1.74391	0.00334721	0.0152773	GOLM1	1.46047	4.88e-16	7.48e-15
ENSG00000168282	0.933605	0.00335646	0.0152919	MGAT2	-0.268956	0.56816	0.687497
ENSG00000109089	-2.0874	0.003356	0.0152919	CDR2L	-2.36347	3.76e-07	2.24e-06
ENSG00000178852	-2.33767	0.00337173	0.0153476	EFCAB13	-3.40196	2.13e-15	3.08e-14
ENSG00000109805	1.76806	0.00337492	0.0153483	NCAPG	2.36372	5.44e-07	3.17e-06
ENSG00000184792	-3.08308	0.00338267	0.0153697	OSBP2	-3.08784	9.84e-06	4.72e-05
ENSG00000151693	1.82305	0.003389	0.0153846	ASAP2	1.08653	0.00391285	0.011261
ENSG00000110446	-4.53263	0.00356587	0.0161729	SLC15A3	-8.39575	2.38e-12	2.59e-11
ENSG00000159167	-5.69829	0.00357331	0.0161921	STC1	-9.46227	2.81e-39	1.85e-37
ENSG00000138138	-1.55544	0.00358604	0.0162353	ATAD1	-0.650798	0.0401621	0.0856265
ENSG00000100330	-1.3182	0.00359349	0.0162544	MTMR3	-1.14448	5.45e-05	0.000228923
ENSG00000112419	-5.63161	0.00360524	0.016293	PHACTR2	-2.69651	8.88e-26	2.91e-24
ENSG00000132612	-1.62994	0.00364024	0.0164364	VPS4A	-0.616523	0.0778341	0.148171
ENSG00000196505	-1.28888	0.00366479	0.0165325	GDAP2	-0.673807	0.0121225	0.0306099
ENSG00000198885	3.35293	0.00366921	0.0165377	ITPRIPL1	2.094	1.46e-15	2.14e-14
ENSG00000162630	-2.51255	0.00369684	0.0166473	B3GALT2	-11.5249	4.9e-15	6.86e-14
ENSG00000101452	1.66508	0.00371216	0.0167014	DHX35	1.39348	4.5e-07	2.65e-06
ENSG00000275052	1.00817	0.00373883	0.0168064	PPP4R3B	0.296833	0.40274	0.535721
ENSG00000188486	1.50843	0.00375614	0.0168692	H2AX	1.79219	3.64e-17	6.1e-16
ENSG00000116871	-1.79777	0.00376359	0.0168876	MAP7D1	-1.18328	1.65e-06	9.01e-06
ENSG00000169087	2.89604	0.003787	0.0169776	HSPBAP1	1.7993	0.00129891	0.00418085
ENSG00000164930	-1.61769	0.00381174	0.0170734	FZD6	-2.10589	6.19e-06	3.06e-05
ENSG00000116251	3.47207	0.00381737	0.0170834	RPL22	0.497609	0.145891	0.244857
ENSG00000074527	-4.79096	0.00383907	0.0171653	NTN4	-8.69333	2.61e-34	1.32e-32
ENSG00000115840	1.96239	0.00384556	0.0171791	SLC25A12	0.342136	0.409734	0.542671
ENSG00000142871	-2.88475	0.00386756	0.0172621	CCN1	-3.68009	4.29e-81	1.3e-78
ENSG00000137502	2.00078	0.00387476	0.017279	RAB30	-1.96971	2.3e-22	5.91e-21
ENSG00000168152	1.70132	0.00392145	0.0174717	THAP9	0.497259	0.258733	0.383275
ENSG00000186603	3.71719	0.00393516	0.0175173	HPDL	6.32503	7.03e-24	2.03e-22
ENSG00000170242	-2.77092	0.00394441	0.0175431	USP47	0.325716	0.230639	0.350977
ENSG00000114853	-2.51422	0.00395524	0.0175757	ZBTB47	-4.26391	1.17e-32	5.54e-31
ENSG00000105887	-2.24191	0.00397195	0.0176345	MTPN	-0.883681	0.038639	0.0829412
ENSG00000119950	2.03936	0.00401405	0.0178028	MXI1	0.722421	0.298831	0.426971
ENSG00000141627	-3.58235	0.00401692	0.0178028	DYM	-1.34282	5.44e-10	4.59e-09
ENSG00000176422	1.91645	0.00404649	0.0179025	SPRYD4	1.38553	6.34e-11	5.97e-10
ENSG00000092871	-1.86665	0.00408251	0.018046	RFFL	-0.950994	6.09e-06	3.01e-05
ENSG00000116157	-2.34609	0.00413248	0.0182509	GPX7	-2.15022	3.71e-12	3.95e-11
ENSG00000069011	-1.11157	0.00416737	0.0183889	PITX1	-1.27949	3.77e-09	2.89e-08
ENSG00000108061	-1.34515	0.0041841	0.0184466	SHOC2	-1.07623	0.00325495	0.0095615
ENSG00000099625	1.82415	0.00419268	0.0184683	CBARP	-0.732762	0.138516	0.235423
ENSG00000180815	3.4712	0.00420323	0.0184986	MAP3K15	5.7124	6.02e-05	0.000251295
ENSG00000165678	1.75479	0.00422038	0.0185579	GHITM	0.542168	0.1568	0.259197
ENSG00000144130	1.76711	0.00422925	0.0185807	NT5DC4	-1.55764	0.461722	0.593808
ENSG00000134265	0.954411	0.00424842	0.0186487	NAPG	1.43256	4.47e-13	5.22e-12
ENSG00000168003	1.38297	0.0044268	0.0193993	SLC3A2	1.49789	7.31e-05	0.00030095
ENSG00000112893	-1.80641	0.0044271	0.0193993	MAN2A1	-1.78262	2.23e-05	0.000100376
ENSG00000171843	-1.82591	0.00443627	0.0194226	MLLT3	-0.250656	0.233698	0.35445
ENSG00000173011	-1.522	0.00444626	0.0194495	TADA2B	-1.7008	6.3e-15	8.74e-14
ENSG00000138326	-3.28055	0.00454129	0.0198274	RPS24	0.568506	0.00726001	0.0194427
ENSG00000115350	1.00792	0.00454443	0.0198274	POLE4	0.46579	0.276096	0.402365
ENSG00000198755	1.15364	0.00453975	0.0198274	RPL10A	0.51319	0.0337433	0.0739124
ENSG00000100300	1.94799	0.00460542	0.0200761	TSPO	-0.679852	0.00255057	0.00768365
ENSG00000078814	1.50472	0.00462198	0.0201309	MYH7B	8.96011	1.36e-06	7.47e-06
ENSG00000110422	-1.61052	0.00463278	0.0201606	HIPK3	-1.75577	5.96e-11	5.63e-10
ENSG00000164855	-2.09219	0.00466112	0.020249	TMEM184A	4.55081	2.8e-10	2.44e-09
ENSG00000071054	-1.23687	0.00466755	0.0202595	MAP4K4	-0.853425	0.00172198	0.00539406
ENSG00000107651	-1.3153	0.00467729	0.0202843	SEC23IP	-0.0862651	0.772017	0.847455
ENSG00000149050	2.18887	0.00475957	0.0206234	ZNF214	2.2882	1.24e-05	5.84e-05
ENSG00000122644	-2.14268	0.00480274	0.0207927	ARL4A	-2.61145	1.14e-07	7.24e-07
ENSG00000172977	-3.61907	0.0048231	0.020845	KAT5	0.386774	0.179304	0.288036
ENSG00000049541	1.84362	0.00482221	0.020845	RFC2	2.56738	1.28e-11	1.29e-10
ENSG00000115128	3.17059	0.00484141	0.0209063	SF3B6	1.55723	0.0010584	0.00347412
ENSG00000010244	-0.867474	0.00485019	0.0209263	ZNF207	0.147448	0.34948	0.480653
ENSG00000124198	3.03488	0.0049042	0.0211412	ARFGEF2	0.23433	0.358205	0.489669
ENSG00000110880	-0.988333	0.00491682	0.0211776	CORO1C	-0.627135	0.118131	0.207562
ENSG00000135540	1.57811	0.00498599	0.0214389	NHSL1	0.661294	0.0818119	0.15432
ENSG00000141027	1.09458	0.00499064	0.0214407	NCOR1	0.508016	0.0113802	0.028953
ENSG00000112249	-1.91469	0.00501326	0.0215195	ASCC3	-1.51472	0.000564023	0.00195654
ENSG00000108828	-1.98212	0.00508875	0.021825	VAT1	-2.39842	1.97e-11	1.94e-10
ENSG00000102893	-1.44422	0.00509617	0.0218383	PHKB	-1.27086	0.000379278	0.00136467
ENSG00000288784	2.9691	0.00511432	0.0218975	CTAGE4	6.18843	0.000127409	0.000502068
ENSG00000159720	-3.3636	0.00520312	0.0222588	ATP6V0D1	-1.17602	0.000175965	0.000676255
ENSG00000120662	1.85902	0.00522808	0.0223466	MTRF1	1.21691	6.1e-06	3.02e-05
ENSG00000162552	-2.33307	0.00537717	0.0229134	WNT4	-12.0815	1.53e-13	1.85e-12
ENSG00000141526	-3.13973	0.00537884	0.0229134	SLC16A3	-0.740881	0.00819112	0.0216565
ENSG00000055044	1.3352	0.00539481	0.022962	NOP58	1.93782	2.29e-18	4.26e-17
ENSG00000198169	-1.83149	0.00543719	0.023123	ZNF251	-0.609416	0.160679	0.264416
ENSG00000182329	2.20706	0.00549618	0.0233541	KIAA2012	2.32848	0.0286775	0.0643906
ENSG00000103248	-1.812	0.00552905	0.023474	MTHFSD	0.261279	0.28997	0.417494
ENSG00000090060	1.18351	0.00558714	0.0237008	PAPOLA	0.89515	8.84e-05	0.000358119
ENSG00000127419	-1.72119	0.00562912	0.0238588	TMEM175	-1.79924	8.9e-10	7.33e-09
ENSG00000112972	1.8342	0.00563564	0.0238602	HMGCS1	0.966779	0.00638872	0.0173755
ENSG00000187764	1.03921	0.00564364	0.0238602	SEMA4D	-1.73769	0.00244136	0.00738456
ENSG00000189221	-3.96546	0.0056394	0.0238602	MAOA	-3.93529	6.79e-67	1.27e-64
ENSG00000198553	2.13015	0.00567109	0.0239562	KCNRG	1.06393	0.387061	0.519567
ENSG00000051009	1.53439	0.00570288	0.0240704	FHIP1B	0.289746	0.432743	0.565276
ENSG00000175727	-2.74711	0.00574934	0.0242259	MLXIP	-1.2481	8.8e-06	4.25e-05
ENSG00000122034	2.67549	0.00574609	0.0242259	GTF3A	1.62809	6.53e-08	4.27e-07
ENSG00000126953	2.00946	0.00575977	0.0242496	TIMM8A	2.29396	5.31e-08	3.52e-07
ENSG00000085382	-1.39371	0.00580433	0.0244169	HACE1	-1.93865	7.06e-08	4.6e-07
ENSG00000109956	4.86895	0.00581486	0.0244273	B3GAT1	9.07568	1.45e-15	2.13e-14
ENSG00000006042	-3.72611	0.00581649	0.0244273	TMEM98	-0.862201	6.36e-07	3.66e-06
ENSG00000181704	1.80946	0.00589156	0.024722	YIPF6	-0.173438	0.651397	0.755811
ENSG00000143322	-0.972797	0.00592147	0.024822	ABL2	-1.26982	0.00175253	0.00547719
ENSG00000148950	2.11131	0.00592851	0.024822	IMMP1L	2.05618	2.83e-12	3.04e-11
ENSG00000124762	-2.31861	0.00593014	0.024822	CDKN1A	-4.08509	3.92e-74	9.53e-72
ENSG00000170291	2.40539	0.00598917	0.0250483	ELP5	1.59317	2.99e-10	2.59e-09
ENSG00000234284	-2.52894	0.00601633	0.0251411	ZNF879	-2.73368	1.39e-08	9.89e-08
ENSG00000143344	-1.70768	0.00604757	0.0252507	RGL1	-2.35987	1.26e-25	4.09e-24
ENSG00000082497	-2.33904	0.00608807	0.0253849	SERTAD4	-3.35504	1.63e-10	1.47e-09
ENSG00000167291	-2.5356	0.00609478	0.0253849	TBC1D16	-0.746734	0.0153867	0.037702
ENSG00000118263	-2.81754	0.00609433	0.0253849	KLF7	-1.80311	2.87e-26	9.71e-25
ENSG00000130193	3.41819	0.00610954	0.0254254	THEM6	3.03174	1.22e-16	1.94e-15
ENSG00000136463	-1.77033	0.00612229	0.0254574	TACO1	0.528308	0.136121	0.232385
ENSG00000177426	1.48607	0.00613897	0.0255058	TGIF1	-0.367009	0.530682	0.656393
ENSG00000116044	-2.59272	0.00616161	0.0255685	NFE2L2	-1.97176	1.67e-27	6.02e-26
ENSG00000106772	-5.15894	0.0061642	0.0255685	PRUNE2	-4.45793	1.94e-33	9.51e-32
ENSG00000111860	-1.88376	0.00629199	0.0260771	CEP85L	-1.28827	0.00108315	0.00354447
ENSG00000272333	2.17221	0.00629975	0.0260879	KMT2B	-0.146103	0.725983	0.815074
ENSG00000116171	-1.66981	0.00632048	0.0261523	SCP2	-2.08606	4.95e-08	3.29e-07
ENSG00000131828	1.64931	0.0063953	0.0264402	PDHA1	1.77065	3.95e-10	3.39e-09
ENSG00000158006	-2.83034	0.00640806	0.0264496	PAFAH2	-0.787115	0.132478	0.227255
ENSG00000107796	-1.85178	0.00640499	0.0264496	ACTA2	-7.59581	2.15e-71	4.72e-69
ENSG00000073921	-1.15547	0.00644404	0.0265764	PICALM	-0.956627	0.000300318	0.00110155
ENSG00000039560	-2.27024	0.00648184	0.0267105	RAI14	-3.06007	6.37e-09	4.74e-08
ENSG00000130147	-1.41486	0.0064961	0.0267474	SH3BP4	-1.24553	1.34e-05	6.3e-05
ENSG00000187231	-4.34467	0.00659638	0.0271161	SESTD1	-3.71593	1.72e-23	4.83e-22
ENSG00000172197	-2.16113	0.00661186	0.0271576	MBOAT1	-1.93029	0.00546225	0.015126
ENSG00000133639	-5.04033	0.00664725	0.0272807	BTG1	-2.9642	8.25e-11	7.65e-10
ENSG00000072756	1.1386	0.0067135	0.0275302	TRNT1	1.22768	2.7e-06	1.42e-05
ENSG00000165275	1.44005	0.00675425	0.0276749	TRMT10B	1.24535	1.39e-05	6.49e-05
ENSG00000132912	-1.31608	0.00683293	0.0279746	DCTN4	-0.364576	0.238718	0.360478
ENSG00000147121	1.27133	0.00685638	0.0280478	KRBOX4	-0.618638	0.037621	0.0810785
ENSG00000023191	1.99537	0.00687581	0.0281045	RNH1	-0.244049	0.183476	0.293222
ENSG00000182752	-2.24701	0.00691605	0.0282461	PAPPA	-5.45775	1.94e-57	2.61e-55
ENSG00000125772	-2.24386	0.00692524	0.0282608	GPCPD1	-1.1925	0.0183484	0.04384
ENSG00000160049	1.25277	0.0069404	0.028297	DFFA	0.974212	0.000338976	0.00123066
ENSG00000147789	-1.68817	0.00694531	0.028297	ZNF7	-0.0679552	0.772674	0.84791
ENSG00000142186	2.13497	0.00704517	0.0286807	SCYL1	-0.683787	4.99e-05	0.000211228
ENSG00000164823	-1.38312	0.00706262	0.0287285	OSGIN2	-1.57155	1.4e-10	1.27e-09
ENSG00000189164	-1.76105	0.0070876	0.0288069	ZNF527	-0.796595	0.00416282	0.0119008
ENSG00000173540	-2.73456	0.0071114	0.0288804	GMPPB	-0.572723	0.0116728	0.0295961
ENSG00000125875	1.25256	0.00714973	0.0290127	TBC1D20	-0.882971	3.1e-06	1.62e-05
ENSG00000146918	1.76848	0.00717733	0.0291013	NCAPG2	2.24014	1.73e-11	1.72e-10
ENSG00000187775	-4.01097	0.00718537	0.0291105	DNAH17	1.36132	0.258378	0.38281
ENSG00000054611	-1.47366	0.00720474	0.029143	TBC1D22A	-0.382712	0.210488	0.326836
ENSG00000163625	-1.60822	0.00720492	0.029143	WDFY3	-1.71155	1.78e-05	8.18e-05
ENSG00000156990	1.17649	0.00722035	0.029182	RPUSD3	0.652207	0.00810699	0.0214688
ENSG00000197965	-1.37212	0.00728376	0.0294147	MPZL1	-1.62133	2.13e-16	3.33e-15
ENSG00000185000	-2.55362	0.00729301	0.0294286	DGAT1	-1.08448	0.0140784	0.0348905
ENSG00000064102	1.7012	0.00730459	0.0294517	INTS13	2.23208	6.67e-07	3.82e-06
ENSG00000164078	2.7838	0.00731647	0.0294761	MST1R	5.76046	4.82e-25	1.52e-23
ENSG00000156463	3.80819	0.00733805	0.0295395	SH3RF2	4.40323	6.02e-25	1.88e-23
ENSG00000162944	-3.32727	0.00738779	0.029716	RFTN2	-8.17427	3.11e-27	1.11e-25
ENSG00000106462	1.64666	0.00742463	0.0298404	EZH2	3.327	9.68e-37	5.56e-35
ENSG00000139826	-1.01291	0.00748055	0.0300412	ABHD13	-1.02232	0.00381125	0.0110125
ENSG00000155097	-1.47866	0.00748738	0.0300447	ATP6V1C1	-0.293323	0.356399	0.487754
ENSG00000050344	1.63568	0.00751678	0.0301388	NFE2L3	2.7956	4.01e-20	8.57e-19
ENSG00000123600	1.03727	0.00752323	0.0301407	METTL8	0.551495	0.173403	0.280836
ENSG00000196422	2.30523	0.00753244	0.0301536	PPP1R26	1.65532	1.2e-08	8.6e-08
ENSG00000198208	3.19855	0.00755728	0.0302291	RPS6KL1	2.7715	1.31e-07	8.23e-07
ENSG00000124151	-1.19294	0.00767889	0.0306912	NCOA3	-1.45811	0.000372536	0.00134336
ENSG00000183578	1.69469	0.00769945	0.0307491	TNFAIP8L3	-2.74205	0.00608327	0.0166503
ENSG00000187634	-3.22983	0.00773755	0.0308641	SAMD11	-11.3807	2.12e-12	2.31e-11
ENSG00000168374	-1.10036	0.00774047	0.0308641	ARF4	-1.28338	0.00548798	0.0151886
ENSG00000254999	-1.34864	0.00778467	0.0310158	BRK1	-1.29967	0.0109127	0.027914
ENSG00000167088	1.52376	0.00779244	0.0310223	SNRPD1	1.99776	3.12e-06	1.63e-05
ENSG00000146826	2.08849	0.00798182	0.0317511	TRAPPC14	0.38223	0.139644	0.236913
ENSG00000007372	4.77721	0.00799432	0.0317758	PAX6	10.4423	3e-22	7.62e-21
ENSG00000100380	1.40578	0.00813224	0.0322986	ST13	0.169844	0.556419	0.67791
ENSG00000128917	-1.92866	0.00815582	0.0323668	DLL4	-5.85475	3.06e-38	1.89e-36
ENSG00000132740	-1.2137	0.00818291	0.0324488	IGHMBP2	0.313162	0.323699	0.453304
ENSG00000182224	1.4032	0.00820855	0.0325249	CYB5D1	0.906461	0.0156488	0.0382434
ENSG00000172671	1.12661	0.00822633	0.0325443	ZFAND4	0.589398	0.0752789	0.144348
ENSG00000170632	1.51536	0.00822075	0.0325443	ARMC10	1.80327	1.32e-05	6.22e-05
ENSG00000140650	-3.86365	0.00824619	0.0325731	PMM2	-0.12553	0.551506	0.674167
ENSG00000163082	1.60624	0.00824653	0.0325731	SGPP2	6.57359	2.81e-07	1.7e-06
ENSG00000198843	-1.67045	0.00825951	0.0325989	SELENOT	-1.43029	0.0035334	0.0102932
ENSG00000111215	-2.04335	0.00827916	0.0326509	PRH1	0.117985	0.916305	0.946777
ENSG00000198276	1.89343	0.00831416	0.0327634	UCKL1	0.117671	0.635044	0.743479
ENSG00000101974	1.5926	0.00832068	0.0327635	ATP11C	1.82362	7.13e-23	1.91e-21
ENSG00000153827	-1.39371	0.00833886	0.0328095	TRIP12	-0.792171	0.0201968	0.047705
ENSG00000184678	-1.79719	0.00840364	0.0330386	H2BC21	1.92851	1.59e-12	1.75e-11
ENSG00000152527	-3.12451	0.00841989	0.0330767	PLEKHH2	-3.31568	2.61e-19	5.23e-18
ENSG00000155100	1.05116	0.00844244	0.0331395	OTUD6B	0.648087	0.177321	0.285487
ENSG00000081059	1.55233	0.00846155	0.0331887	TCF7	5.42657	2.61e-57	3.5e-55
ENSG00000180667	1.80816	0.00850297	0.0333253	YOD1	1.08575	1.97e-06	1.06e-05
ENSG00000167196	-1.51787	0.00857845	0.0335951	FBXO22	0.0444832	0.865638	0.91317
ENSG00000120875	-2.29272	0.00866191	0.0338956	DUSP4	-2.32015	4.39e-17	7.3e-16
ENSG00000198961	-1.23858	0.00869876	0.0340134	PJA2	-1.23536	1.81e-05	8.27e-05
ENSG00000265808	-1.81934	0.00873196	0.0340436	SEC22B	-1.8652	2.81e-05	0.000124339
ENSG00000122026	1.16269	0.00872079	0.0340436	RPL21	1.41719	2.01e-09	1.59e-08
ENSG00000069329	-1.84862	0.00872283	0.0340436	VPS35	-0.211391	0.529536	0.655338
ENSG00000187118	1.70607	0.00873344	0.0340436	CMC1	1.15751	1.83e-05	8.37e-05
ENSG00000134245	-1.5103	0.00883604	0.0344169	WNT2B	-6.47978	1.36e-14	1.83e-13
ENSG00000025772	2.20619	0.00886579	0.0345062	TOMM34	3.13501	2.43e-17	4.16e-16
ENSG00000160917	1.5561	0.00888174	0.0345416	CPSF4	1.88068	2.7e-07	1.64e-06
ENSG00000135446	1.21256	0.00891988	0.0346632	CDK4	1.73787	1.83e-10	1.63e-09
ENSG00000115825	1.86976	0.00905311	0.0351539	PRKD3	2.21429	2.02e-27	7.27e-26
ENSG00000120217	-3.05309	0.00907842	0.0352251	CD274	-6.78363	2.72e-53	3.1e-51
ENSG00000162520	-1.7259	0.00912981	0.0353642	SYNC	-5.95787	3.25e-20	7.01e-19
ENSG00000141294	3.81357	0.00913529	0.0353642	LRRC46	-0.0447707	0.966768	0.979336
ENSG00000101407	2.19305	0.00920922	0.0355958	TTI1	1.96556	1.29e-23	3.67e-22
ENSG00000261150	-3.37964	0.00920494	0.0355958	EPPK1	-4.14894	3.89e-06	2e-05
ENSG00000162244	1.36734	0.00923423	0.0356652	RPL29	0.964238	0.00105143	0.00345494
ENSG00000162852	-1.4599	0.00933693	0.0360067	CNST	-0.979767	8.55e-06	4.13e-05
ENSG00000180228	1.74013	0.00933664	0.0360067	PRKRA	0.997247	1.78e-07	1.1e-06
ENSG00000167566	-1.22823	0.00941713	0.0362466	NCKAP5L	-0.652386	0.027833	0.0627454
ENSG00000171302	-1.26592	0.00942067	0.0362466	CANT1	-0.494763	0.128632	0.222149
ENSG00000176714	1.4582	0.00941127	0.0362466	CCDC121	1.29687	0.0241716	0.0556896
ENSG00000186480	1.92264	0.00943043	0.0362565	INSIG1	1.25455	0.107909	0.193014
ENSG00000064393	-2.75969	0.00944328	0.0362783	HIPK2	-4.09787	2.17e-24	6.53e-23
ENSG00000102302	-1.69024	0.00949813	0.0364612	FGD1	-7.88057	1.39e-23	3.93e-22
ENSG00000088833	-1.09189	0.00957524	0.0367014	NSFL1C	0.240855	0.519748	0.646681
ENSG00000106049	1.41644	0.00957409	0.0367014	HIBADH	0.246773	0.355987	0.487341
ENSG00000162437	1.68114	0.00958341	0.0367049	RAVER2	1.60208	8.77e-10	7.23e-09
ENSG00000188868	-1.96691	0.00961638	0.0368033	ZNF563	-0.45045	0.294109	0.421845
ENSG00000068724	1.63984	0.00981076	0.0375187	TTC7A	0.38488	0.186294	0.29699
ENSG00000160293	-1.42313	0.00983381	0.0375784	VAV2	-1.26429	4.32e-09	3.29e-08
ENSG00000178307	1.08239	0.00984673	0.0375993	TMEM11	0.416281	0.208544	0.324475
ENSG00000274290	2.78606	0.00988956	0.0377343	H2BC6	3.89923	9.22e-56	1.11e-53
ENSG00000182512	2.06264	0.0101328	0.0386042	GLRX5	1.42316	7.35e-07	4.19e-06
ENSG00000114654	-7.95841	0.0101484	0.0386342	EFCC1	-11.2145	5.32e-05	0.000224043
ENSG00000136868	-1.96644	0.0101808	0.0387286	SLC31A1	-1.58245	0.000424728	0.00151452
ENSG00000003756	-1.81787	0.0101921	0.0387423	RBM5	-0.892493	0.000823866	0.00276737
ENSG00000186522	1.72546	0.0102459	0.0388883	SEPTIN10	1.09881	0.000173065	0.000665833
ENSG00000136718	1.51069	0.010245	0.0388883	IMP4	1.699	1.25e-14	1.68e-13
ENSG00000158195	-1.15375	0.010444	0.0396101	WASF2	-1.09741	2.74e-05	0.000121379
ENSG00000126267	1.33592	0.0104576	0.0396322	COX6B1	0.880645	0.0188924	0.0450051
ENSG00000129680	1.43015	0.0105736	0.0400416	MAP7D3	0.442754	0.269747	0.395718
ENSG00000062524	3.28423	0.0105956	0.0400948	LTK	-2.32442	0.00474568	0.0133541
ENSG00000132570	1.60047	0.0106929	0.0404326	PCBD2	0.423843	0.427243	0.55953
ENSG00000185009	0.987925	0.0107692	0.0406907	AP3M1	-0.115891	0.815137	0.87806
ENSG00000173349	1.58147	0.0107802	0.0407018	SFT2D3	1.07588	0.00115058	0.00374467
ENSG00000157916	1.73268	0.0108123	0.0407198	RER1	-0.791968	0.0203412	0.0479953
ENSG00000152944	1.75688	0.0108136	0.0407198	MED21	1.38992	6.95e-05	0.000287763
ENSG00000177721	-1.58027	0.0108125	0.0407198	ANXA2R	-0.838876	0.177316	0.285487
ENSG00000012211	1.70698	0.0108172	0.0407198	PRICKLE3	0.654507	0.145699	0.244619
ENSG00000165650	1.14181	0.0108469	0.0408012	PDZD8	0.219901	0.196287	0.309803
ENSG00000062716	0.783514	0.0108757	0.040879	VMP1	0.368189	0.205737	0.321085
ENSG00000204386	-1.29645	0.0108919	0.0409095	NEU1	-1.19247	1.54e-08	1.09e-07
ENSG00000143742	1.50011	0.0109172	0.0409742	SRP9	0.376982	0.430589	0.563212
ENSG00000136891	1.31565	0.010943	0.0410405	TEX10	1.17902	2.91e-11	2.83e-10
ENSG00000203778	-3.31898	0.0109745	0.0411279	FAM229B	-1.54004	0.0205308	0.0483914
ENSG00000069696	-2.98326	0.011006	0.0412153	DRD4	-6.02611	0.022498	0.052305
ENSG00000135643	-3.52756	0.0111027	0.0415465	KCNMB4	-1.87003	0.0459881	0.0959231
ENSG00000143870	1.25947	0.0111183	0.0415743	PDIA6	0.844828	0.00693392	0.0186766
ENSG00000170144	1.23045	0.0112688	0.0421058	HNRNPA3	1.10768	0.000488566	0.00171835
ENSG00000143303	2.07353	0.0113013	0.0421959	METTL25B	-0.214749	0.555018	0.676539
ENSG00000130584	2.31092	0.0113496	0.042345	ZBTB46	1.12253	0.00489961	0.0137337
ENSG00000124789	1.11292	0.011421	0.0425761	NUP153	0.17101	0.52176	0.648461
ENSG00000001084	-2.15138	0.0114284	0.0425761	GCLC	-2.25626	2.49e-34	1.26e-32
ENSG00000129422	4.07571	0.0114486	0.04262	MTUS1	4.43761	3.36e-44	2.76e-42
ENSG00000159023	-2.23791	0.0114624	0.0426398	EPB41	6.9726	2.33e-21	5.46e-20
ENSG00000168884	-2.7367	0.011491	0.0427146	TNIP2	-1.11248	4.63e-06	2.34e-05
ENSG00000121774	-1.14262	0.0115008	0.0427198	KHDRBS1	0.766597	0.0176348	0.0423546
ENSG00000148634	-1.40642	0.011593	0.0429988	HERC4	-2.06967	4.25e-05	0.000182385
ENSG00000147852	3.63133	0.011589	0.0429988	VLDLR	7.69479	2.62e-82	8.24e-80
ENSG00000134884	1.42977	0.011647	0.0431673	ARGLU1	0.0939413	0.668609	0.769078
ENSG00000172780	-2.2038	0.0117317	0.0434495	RAB43	-1.47183	0.0342751	0.0748903
ENSG00000115966	1.01444	0.0117868	0.0436214	ATF2	0.0391565	0.809531	0.873977
ENSG00000133313	-2.76523	0.0117981	0.0436315	CNDP2	0.0322633	0.898081	0.93444
ENSG00000111530	-1.01188	0.0118073	0.0436336	CAND1	-0.104275	0.733432	0.820534
ENSG00000187051	1.26429	0.0118547	0.0437764	RPS19BP1	0.276108	0.405334	0.538325
ENSG00000164054	-1.82725	0.0119027	0.0439215	SHISA5	-2.07352	3.94e-17	6.58e-16
ENSG00000135763	1.19753	0.0119416	0.044033	URB2	1.21184	6.18e-08	4.06e-07
ENSG00000085840	2.33134	0.011953	0.044043	ORC1	3.25022	1.47e-11	1.47e-10
ENSG00000197183	1.79627	0.0120158	0.0442099	NOL4L	0.246934	0.384153	0.516623
ENSG00000197024	-1.22423	0.0120617	0.0443464	ZNF398	-0.318169	0.0998929	0.181413
ENSG00000205138	1.32315	0.0121405	0.0446034	SDHAF1	0.813277	0.0412376	0.0875849
ENSG00000198780	2.52751	0.0121972	0.0447793	FAM169A	8.45683	8.87e-14	1.1e-12
ENSG00000063978	-1.22329	0.0122625	0.0449861	RNF4	-0.165029	0.497114	0.626426
ENSG00000115392	1.39863	0.0122892	0.0450514	FANCL	2.15012	2.34e-09	1.84e-08
ENSG00000129566	-1.424	0.0123271	0.0451575	TEP1	-0.992225	0.00101428	0.00334341
ENSG00000204186	1.91652	0.0124736	0.045661	ZDBF2	1.0496	1.55e-07	9.68e-07
ENSG00000079257	-3.02282	0.012486	0.0456736	LXN	-8.43986	7.36e-22	1.81e-20
ENSG00000162241	-1.83241	0.0124953	0.0456743	SLC25A45	-0.140621	0.698711	0.793163
ENSG00000185339	-1.28259	0.0125355	0.0457882	TCN2	-1.39505	0.00231322	0.00703509
ENSG00000131931	1.52758	0.012578	0.0459101	THAP1	0.0752052	0.857547	0.907613
ENSG00000088179	1.65725	0.0126642	0.0461581	PTPN4	0.959998	0.000146691	0.000571627
ENSG00000170776	-1.76595	0.0127048	0.0462725	AKAP13	-1.80453	5.02e-11	4.78e-10
ENSG00000163359	-1.72999	0.0127512	0.0463748	COL6A3	-6.29391	2.14e-139	2.38e-136
ENSG00000186532	1.15749	0.0127774	0.0464364	SMYD4	0.906438	0.000104616	0.000418773
ENSG00000124104	-1.07246	0.0128138	0.0465353	SNX21	-1.031	0.0036462	0.0105879
ENSG00000169756	-1.05191	0.0128274	0.0465513	LIMS1	0.780615	0.0284495	0.0639254
ENSG00000179058	1.41766	0.0128691	0.046669	C9orf50	-4.6998	0.0161391	0.0392617
ENSG00000068654	-2.00051	0.0128861	0.0466971	POLR1A	0.855053	0.0204336	0.0481809
ENSG00000163013	1.52386	0.0129342	0.0468378	FBXO41	2.21421	1.09e-17	1.91e-16
ENSG00000131725	-1.43701	0.012979	0.0469663	WDR44	-0.545406	0.137337	0.233901
ENSG00000180488	-1.84246	0.013026	0.0471027	MIGA1	-0.599593	0.128411	0.221877
ENSG00000197713	0.961119	0.0130478	0.0471478	RPE	0.779446	0.0181822	0.0434948
ENSG00000185338	-2.27792	0.0130646	0.0471747	SOCS1	-2.8653	4.32e-05	0.000185046
ENSG00000196821	-1.36081	0.0130831	0.0472078	ILRUN	-1.5697	3.46e-13	4.07e-12
ENSG00000115252	-4.09982	0.0131353	0.047362	PDE1A	-5.46371	0.00360727	0.010486
ENSG00000173915	1.63166	0.0131683	0.0474472	ATP5MK	0.372416	0.520062	0.646988
ENSG00000175294	2.21844	0.0131782	0.0474491	CATSPER1	2.67733	9.6e-05	0.000387056
ENSG00000158793	-0.930784	0.0132814	0.0477864	NIT1	-0.49238	0.0479074	0.0993105
ENSG00000183798	-4.54181	0.0133718	0.0480776	EMILIN3	-7.05893	0.000441451	0.00156905
ENSG00000024526	4.10078	0.0135106	0.048542	DEPDC1	2.03769	0.00107745	0.00352815
ENSG00000198551	-1.2572	0.0135794	0.0487545	ZNF627	-1.28267	2.07e-08	1.44e-07
ENSG00000130382	-3.04006	0.0136247	0.0488476	MLLT1	-1.34152	1.05e-15	1.56e-14
ENSG00000126458	-2.33567	0.0136223	0.0488476	RRAS	-2.60188	8.25e-18	1.47e-16
ENSG00000065978	0.997253	0.0136554	0.0489231	YBX1	0.910887	0.00970147	0.0251646
ENSG00000138303	-1.94642	0.0136782	0.0489699	ASCC1	-0.428109	0.249925	0.372996
ENSG00000124164	1.25237	0.0137407	0.0491587	VAPB	0.0578369	0.886362	0.926899
ENSG00000158079	1.07793	0.0137776	0.0492555	PTPDC1	1.22271	4.68e-05	0.000199401
ENSG00000172943	-1.51901	0.0137873	0.0492555	PHF8	0.0716249	0.761751	0.840981
ENSG00000106603	1.64935	0.013828	0.0493662	COA1	1.74592	1.53e-19	3.13e-18
ENSG00000070501	2.96051	0.0138566	0.0494333	POLB	0.322429	0.256081	0.380264
ENSG00000008853	-2.32426	0.0139124	0.0495971	RHOBTB2	-0.681051	0.00353447	0.0102951
ENSG00000168214	-1.1891	0.0139386	0.0496558	RBPJ	-2.37814	7.69e-10	6.38e-09
ENSG00000185475	-1.22965	0.0139592	0.0496591	TMEM179B	-1.53462	1.92e-10	1.71e-09
ENSG00000175787	1.48376	0.0139562	0.0496591	ZNF169	1.68599	8.9e-05	0.000360601
ENSG00000137817	1.37556	0.0140142	0.0498195	PARP6	-0.301456	0.485202	0.615587
ENSG00000146425	1.50292	0.0140728	0.0499924	DYNLT1	-0.421443	0.194582	0.307721
ENSG00000140948	1.62719	0.0140867	0.0500069	ZCCHC14	0.657545	0.154004	0.255642
ENSG00000169398	-1.78455	0.0142016	0.0503791	PTK2	-1.44945	6.37e-19	1.24e-17
ENSG00000103042	-2.07795	0.0142214	0.050414	SLC38A7	-0.760002	0.00364837	0.0105917
ENSG00000175701	2.14589	0.0142419	0.0504513	MTLN	0.486858	0.144695	0.243299
ENSG00000118508	-1.41782	0.0142819	0.0505576	RAB32	-2.16072	4.76e-12	5.03e-11
ENSG00000198832	-1.1952	0.0143594	0.0507607	SELENOM	-6.06162	1.16e-90	4.74e-88
ENSG00000144596	-1.05766	0.0143594	0.0507607	GRIP2	-0.649749	0.58645	0.702573
ENSG00000069667	1.96451	0.0144121	0.0509114	RORA	1.52086	3.53e-05	0.000153434
ENSG00000163682	1.72889	0.0144676	0.0510718	RPL9	0.208291	0.355592	0.487128
ENSG00000119541	-1.59666	0.0146446	0.0516242	VPS4B	-1.75298	5.83e-05	0.000243913
ENSG00000143845	2.54379	0.0146735	0.0516902	ETNK2	-2.778	5.06e-12	5.33e-11
ENSG00000124813	1.03223	0.0147035	0.0517595	RUNX2	1.57045	3.53e-23	9.73e-22
ENSG00000132507	1.26451	0.0147292	0.0518139	EIF5A	2.02983	8.02e-07	4.55e-06
ENSG00000137269	-1.42886	0.0148718	0.052279	LRRC1	-1.31365	3.37e-06	1.75e-05
ENSG00000171314	1.67366	0.0149014	0.0523466	PGAM1	0.197845	0.657594	0.760718
ENSG00000136738	-1.42364	0.0149593	0.0525135	STAM	-0.888129	0.031374	0.0695074
ENSG00000129195	3.0976	0.0149964	0.0526073	PIMREG	2.36093	6.87e-09	5.08e-08
ENSG00000198951	-1.50585	0.0150409	0.0527267	NAGA	-0.827705	0.0118758	0.0300589
ENSG00000149548	1.74405	0.0152706	0.0534765	CCDC15	2.10639	5.45e-12	5.71e-11
ENSG00000171863	1.45938	0.015276	0.0534765	RPS7	1.57661	1.57e-10	1.41e-09
ENSG00000124615	-1.87415	0.0153928	0.053848	MOCS1	-12.3223	3.04e-17	5.14e-16
ENSG00000154518	1.67378	0.0154211	0.0539099	ATP5MC3	0.712331	0.102022	0.184543
ENSG00000174804	-2.05831	0.0154919	0.0541197	FZD4	-1.92206	3.08e-06	1.61e-05
ENSG00000168140	-1.51333	0.0158378	0.0552869	VASN	-2.04734	4.87e-09	3.69e-08
ENSG00000186806	1.65409	0.0158563	0.0552869	VSIG10L	-0.07798	0.828335	0.887389
ENSG00000169255	-2.65489	0.0158588	0.0552869	B3GALNT1	-2.76065	0.000444776	0.00157908
ENSG00000100890	-1.87306	0.0158745	0.0553034	PRORP	-0.734896	0.0176709	0.0424205
ENSG00000162413	-1.71263	0.0158909	0.0553221	KLHL21	-0.96701	0.0018603	0.0057823
ENSG00000072134	-1.48567	0.0159085	0.0553455	EPN2	-0.418575	0.0259609	0.0591957
ENSG00000109083	1.98505	0.0160153	0.0556786	IFT20	-0.58297	0.0192046	0.0456426
ENSG00000153179	1.37704	0.0161056	0.0559539	RASSF3	-0.271867	0.237208	0.358529
ENSG00000079435	2.66729	0.016391	0.0568672	LIPE	1.49331	0.00143393	0.00457048
ENSG00000130810	-2.74377	0.0164347	0.0569404	PPAN	-0.0118023	0.969779	0.981448
ENSG00000082258	1.20869	0.0165188	0.0571926	CCNT2	0.166119	0.483583	0.614168
ENSG00000121316	2.20062	0.0167317	0.0578108	PLBD1	2.34636	0.000168771	0.000650032
ENSG00000145912	1.20705	0.016719	0.0578108	NHP2	1.58833	6.7e-05	0.000278066
ENSG00000101986	2.34629	0.0167216	0.0578108	ABCD1	1.07735	3.47e-05	0.000151253
ENSG00000173821	-2.82028	0.0167966	0.0579557	RNF213	-1.82874	1.1e-07	6.98e-07
ENSG00000145817	-2.19204	0.0167951	0.0579557	YIPF5	-2.18319	4.29e-06	2.18e-05
ENSG00000173926	2.09803	0.0168574	0.0581258	MARCHF3	1.06633	0.0205034	0.0483361
ENSG00000143815	1.29406	0.0171902	0.0592329	LBR	2.00937	9.02e-34	4.46e-32
ENSG00000134222	2.38608	0.0172437	0.0593768	PSRC1	1.30416	3.36e-08	2.29e-07
ENSG00000168916	-0.991464	0.0172667	0.0594154	ZNF608	-1.36334	0.00398592	0.0114541
ENSG00000160951	-2.27798	0.0173361	0.0596135	PTGER1	-3.68063	0.00140458	0.00448567
ENSG00000154640	1.48287	0.0175327	0.0601665	BTG3	0.531151	0.0780653	0.148519
ENSG00000172795	0.889396	0.0175217	0.0601665	DCP2	0.808744	0.000311005	0.00113774
ENSG00000068394	1.25164	0.0176971	0.0606894	GPKOW	0.735782	0.00867276	0.0227949
ENSG00000116161	1.36824	0.0177168	0.0607157	CACYBP	1.52976	5.59e-07	3.25e-06
ENSG00000134152	-0.992763	0.0177619	0.060829	KATNBL1	-0.705297	0.000443915	0.00157689
ENSG00000137818	1.24151	0.0177906	0.060886	RPLP1	0.319629	0.076686	0.146462
ENSG00000165424	-1.8271	0.017806	0.0608975	ZCCHC24	-1.31112	1.02e-10	9.4e-10
ENSG00000105708	-1.47283	0.0178453	0.0609905	ZNF14	-1.53242	0.000126197	0.000497612
ENSG00000203772	-2.20783	0.0178922	0.0611095	SPRN	-7.62002	4.13e-06	2.11e-05
ENSG00000146433	1.59401	0.0179547	0.0612815	TMEM181	-0.866909	0.00488124	0.0136884
ENSG00000102572	-1.95755	0.0180032	0.0614054	STK24	-0.0542525	0.724862	0.814338
ENSG00000164338	1.27172	0.0180929	0.0616698	UTP15	0.840923	0.0193466	0.0459312
ENSG00000036257	-1.72663	0.0182339	0.0621083	CUL3	-0.154675	0.606728	0.719908
ENSG00000130706	-3.86627	0.0182555	0.0621401	ADRM1	0.690603	0.000260043	0.00096558
ENSG00000064763	-2.08969	0.0183163	0.0623049	FAR2	-5.94105	6.5e-32	2.98e-30
ENSG00000146278	-1.22883	0.0183394	0.0623416	PNRC1	-2.19816	3.33e-07	2e-06
ENSG00000186416	1.28982	0.018365	0.0623868	NKRF	1.7002	1.16e-16	1.86e-15
ENSG00000109971	1.85029	0.0184716	0.0627066	HSPA8	1.22772	0.0029916	0.00886215
ENSG00000103044	2.08278	0.0185182	0.0628226	HAS3	4.10646	5.68e-24	1.66e-22
ENSG00000158156	-1.9738	0.0187003	0.0633976	XKR8	-1.88372	6.57e-07	3.77e-06
ENSG00000186187	-2.38819	0.0187456	0.0635086	ZNRF1	-1.23665	0.00733634	0.0196227
ENSG00000030110	-1.62284	0.0188746	0.0639027	BAK1	-0.787409	0.000740478	0.00250839
ENSG00000113300	1.29061	0.0189591	0.0641027	CNOT6	1.69953	4.61e-13	5.37e-12
ENSG00000097007	-1.11936	0.0189547	0.0641027	ABL1	-1.68078	5.71e-23	1.55e-21
ENSG00000150667	-2.38881	0.0190233	0.0642769	FSIP1	-1.23826	0.0154976	0.0379115
ENSG00000173457	1.64632	0.0191075	0.0645182	PPP1R14B	1.32838	0.00115103	0.0037456
ENSG00000086619	1.97384	0.0191727	0.0646517	ERO1B	2.02904	8.97e-08	5.77e-07
ENSG00000105176	0.778221	0.0191654	0.0646517	URI1	1.39502	3.15e-13	3.72e-12
ENSG00000148737	2.14736	0.0192717	0.0649423	TCF7L2	0.754387	0.0154139	0.0377445
ENSG00000156639	-1.38299	0.0193488	0.0651587	ZFAND3	-1.68972	5.71e-10	4.8e-09
ENSG00000163931	-1.53405	0.01963	0.0659298	TKT	-0.915182	0.0122082	0.0307842
ENSG00000114790	-1.55005	0.0196224	0.0659298	ARHGEF26	-2.32917	7.52e-18	1.34e-16
ENSG00000073792	-1.10387	0.0196229	0.0659298	IGF2BP2	-0.00450029	0.982513	0.989717
ENSG00000139263	-4.54182	0.0198362	0.0665335	LRIG3	-8.28406	9.77e-08	6.25e-07
ENSG00000140859	-2.40485	0.019831	0.0665335	KIFC3	-1.50879	1.09e-11	1.11e-10
ENSG00000130741	1.25036	0.0199518	0.0668769	EIF2S3	1.50432	1.84e-10	1.64e-09
ENSG00000142937	1.13397	0.0200303	0.0670954	RPS8	0.386599	0.0489148	0.101143
ENSG00000144021	1.49858	0.0200496	0.0671155	CIAO1	0.495936	0.116702	0.20574
ENSG00000197601	1.46522	0.0200762	0.0671383	FAR1	1.1066	4.2e-05	0.000180478
ENSG00000137486	-1.91682	0.020083	0.0671383	ARRB1	-1.30362	1.35e-06	7.43e-06
ENSG00000204524	-2.06093	0.0202244	0.0675663	ZNF805	-1.83651	5.83e-16	8.84e-15
ENSG00000026103	-2.30607	0.0203878	0.0680672	FAS	-0.972171	0.032259	0.0711949
ENSG00000149506	2.19417	0.0204279	0.0681111	ZP1	0.87875	0.273816	0.399827
ENSG00000151135	-1.17773	0.0204173	0.0681111	TMEM263	-1.63778	3.79e-06	1.95e-05
ENSG00000156110	-1.47205	0.0206462	0.0687936	ADK	0.585484	0.0059292	0.0162794
ENSG00000124532	1.5394	0.0206901	0.0688943	MRS2	0.28525	0.534206	0.659225
ENSG00000053747	-2.10994	0.0207779	0.0691411	LAMA3	-2.30882	8.91e-05	0.000361035
ENSG00000138166	1.07296	0.0209152	0.069552	DUSP5	1.07908	0.000436249	0.00155191
ENSG00000102038	-1.19899	0.0210003	0.0697888	SMARCA1	-1.62044	1.08e-12	1.21e-11
ENSG00000124882	-5.21712	0.0210267	0.0698309	EREG	-12.3492	9.74e-06	4.67e-05
ENSG00000124191	-1.96793	0.0210769	0.0699516	TOX2	-2.57436	4.22e-09	3.22e-08
ENSG00000168038	0.918835	0.0211205	0.0700159	ULK4	0.945172	0.00041911	0.00149614
ENSG00000157514	-2.0872	0.0211241	0.0700159	TSC22D3	-5.04335	8e-19	1.54e-17
ENSG00000089159	-1.74388	0.0212358	0.0703402	PXN	-1.40897	3.77e-05	0.0001632
ENSG00000153406	0.983564	0.0212842	0.0704543	NMRAL1	1.40462	4.01e-10	3.43e-09
ENSG00000135185	1.14841	0.0213149	0.0705096	TMEM243	1.37522	7.58e-10	6.29e-09
ENSG00000060339	1.21674	0.0213985	0.0707399	CCAR1	0.134669	0.666429	0.767448
ENSG00000148303	1.51586	0.0214287	0.0707931	RPL7A	0.675926	0.013748	0.0341731
ENSG00000142864	1.40429	0.0215198	0.0710478	SERBP1	1.09579	0.000174296	0.000670365
ENSG00000109911	3.22367	0.0215939	0.0712457	ELP4	1.68883	1.98e-12	2.17e-11
ENSG00000148339	-1.99431	0.0216948	0.0715318	SLC25A25	-1.02562	0.00773427	0.0205988
ENSG00000188092	1.1239	0.0217271	0.0715917	GPR89B	0.885254	0.0165513	0.0401491
ENSG00000132824	0.799788	0.0218132	0.0718284	SERINC3	-0.642841	0.119749	0.209759
ENSG00000137834	-1.62737	0.0218353	0.0718544	SMAD6	-2.97797	1.89e-11	1.86e-10
ENSG00000143797	-1.67344	0.021891	0.0719057	MBOAT2	-0.370194	0.0284585	0.0639397
ENSG00000067248	2.09777	0.0218936	0.0719057	DHX29	-1.45553	0.00097688	0.00323081
ENSG00000081791	1.51825	0.0218889	0.0719057	DELE1	0.426283	0.0747499	0.143586
ENSG00000205189	1.6632	0.022052	0.0723787	ZBTB10	1.30996	5.65e-05	0.000236926
ENSG00000141447	1.46871	0.0222092	0.0728474	OSBPL1A	0.836284	0.00376439	0.0108905
ENSG00000196839	1.96015	0.0224224	0.073499	ADA	1.38082	0.0024236	0.00733895
ENSG00000000460	1.32818	0.0225278	0.0737007	C1orf112	2.00018	1.41e-11	1.42e-10
ENSG00000067182	-1.46109	0.0225241	0.0737007	TNFRSF1A	-1.43266	3.14e-10	2.72e-09
ENSG00000104368	-3.20833	0.0225047	0.0737007	PLAT	-4.35244	3.64e-11	3.51e-10
ENSG00000162971	2.25365	0.0226145	0.0739366	TYW5	0.317628	0.371648	0.503809
ENSG00000129657	-1.19713	0.0226326	0.0739477	SEC14L1	-1.41091	3.6e-08	2.44e-07
ENSG00000136122	2.45349	0.0226902	0.0740401	BORA	1.30239	0.000158105	0.00061111
ENSG00000076716	-1.44393	0.0226808	0.0740401	GPC4	-2.15272	2.88e-11	2.8e-10
ENSG00000101413	1.17552	0.0227297	0.0741144	RPRD1B	0.169693	0.384809	0.517308
ENSG00000198363	-2.14527	0.0227423	0.0741144	ASPH	-1.6003	0.000262743	0.00097398
ENSG00000138050	-1.64634	0.0227999	0.0742064	THUMPD2	-0.147079	0.574504	0.693371
ENSG00000159131	1.37048	0.0227934	0.0742064	GART	1.92791	5.75e-20	1.21e-18
ENSG00000166004	1.51546	0.0228246	0.0742387	CEP295	1.00232	5.39e-06	2.7e-05
ENSG00000152127	0.981762	0.0228662	0.0743263	MGAT5	0.167155	0.487948	0.617922
ENSG00000164306	1.91143	0.0229624	0.0745909	PRIMPOL	1.37435	6.52e-07	3.75e-06
ENSG00000127481	-2.64551	0.0231515	0.0751086	UBR4	-1.28185	1.23e-05	5.81e-05
ENSG00000165209	2.14266	0.0231439	0.0751086	STRBP	4.82086	4.1e-57	5.42e-55
ENSG00000166377	-1.66964	0.0233475	0.0756956	ATP9B	-0.975853	0.000116515	0.000462406
ENSG00000160957	-1.38888	0.0233727	0.0757287	RECQL4	2.27004	7.61e-13	8.68e-12
ENSG00000086189	1.79527	0.0234148	0.0758164	DIMT1	0.215826	0.560683	0.681515
ENSG00000078403	1.43307	0.0234494	0.0758312	MLLT10	0.489387	0.0267739	0.0607219
ENSG00000107789	-1.17049	0.0234379	0.0758312	MINPP1	-1.55857	5.82e-13	6.71e-12
ENSG00000104765	-4.96886	0.0235058	0.0759164	BNIP3L	-0.869764	0.000531572	0.00185657
ENSG00000136830	-1.02163	0.0234968	0.0759164	NIBAN2	-1.68036	5.91e-09	4.42e-08
ENSG00000109099	1.33764	0.0235643	0.0760567	PMP22	0.39211	0.176288	0.284177
ENSG00000124795	1.21226	0.0237456	0.076593	DEK	0.684638	0.0104535	0.0269076
ENSG00000181924	1.00567	0.0240193	0.0772928	COA4	1.08605	0.00899144	0.0235267
ENSG00000140044	-1.36894	0.0239937	0.0772928	JDP2	-1.72939	1.12e-16	1.79e-15
ENSG00000127774	1.57164	0.0240239	0.0772928	EMC6	0.850324	0.00448298	0.0127096
ENSG00000138942	-2.77992	0.0239824	0.0772928	RNF185	-0.693737	0.0315264	0.0698039
ENSG00000119946	-3.02491	0.0241461	0.0775767	CNNM1	-12.5771	5.19e-10	4.39e-09
ENSG00000138758	-1.06551	0.0241361	0.0775767	SEPTIN11	-1.73375	3.01e-06	1.58e-05
ENSG00000001629	1.16698	0.0242429	0.0777992	ANKIB1	0.396351	0.0447659	0.0938283
ENSG00000196247	-1.48583	0.0243364	0.0780498	ZNF107	-0.555173	0.0160907	0.0391748
ENSG00000196189	-4.5008	0.0243954	0.0781759	SEMA4A	-3.71024	0.00757973	0.0202231
ENSG00000141556	-1.48589	0.0244067	0.0781759	TBCD	0.988826	7.8e-07	4.43e-06
ENSG00000162704	3.08819	0.0245289	0.0785175	ARPC5	-1.86775	0.00200232	0.00618305
ENSG00000134668	-1.48934	0.0245799	0.0786306	SPOCD1	-7.23845	2.67e-33	1.3e-31
ENSG00000124733	-1.02124	0.0246259	0.0787281	MEA1	-0.415055	0.412563	0.545476
ENSG00000135750	4.38457	0.0247268	0.0789749	KCNK1	6.63774	1.77e-07	1.09e-06
ENSG00000165714	1.05903	0.0247344	0.0789749	BORCS5	0.615897	0.0247676	0.0569132
ENSG00000112081	0.791367	0.0247665	0.0790274	SRSF3	0.744504	0.0102905	0.0265381
ENSG00000123091	-0.929177	0.0248687	0.0792659	RNF11	-1.42175	1.28e-05	6.03e-05
ENSG00000089723	1.76596	0.0248726	0.0792659	OTUB2	3.7171	3.54e-07	2.11e-06
ENSG00000176485	-1.6125	0.0250696	0.0797979	PLAAT3	-0.307509	0.269113	0.395004
ENSG00000124172	1.1007	0.0250712	0.0797979	ATP5F1E	0.172647	0.666414	0.767448
ENSG00000099219	1.69827	0.0252138	0.0802013	ERMP1	0.342874	0.127622	0.220715
ENSG00000273749	-0.940341	0.0253284	0.0805149	CYFIP1	-0.689992	0.00704042	0.0189385
ENSG00000137700	2.81237	0.0254633	0.0808928	SLC37A4	2.52927	7.72e-18	1.38e-16
ENSG00000166086	-3.77364	0.0255738	0.0811928	JAM3	-5.32728	1.11e-45	9.73e-44
ENSG00000140941	-1.21334	0.0256727	0.0814556	MAP1LC3B	-0.964294	0.0025154	0.00758981
ENSG00000180992	0.757648	0.0257721	0.0817197	MRPL14	0.309035	0.245976	0.368458
ENSG00000118705	1.15325	0.0258066	0.0817776	RPN2	0.358311	0.413444	0.546318
ENSG00000137819	-0.991945	0.0260129	0.0823795	PAQR5	-0.621237	0.00150745	0.00478247
ENSG00000165775	1.56474	0.0262447	0.0830617	FUNDC2	0.347491	0.418078	0.550633
ENSG00000065135	-1.31038	0.0262788	0.0831173	GNAI3	-0.0851619	0.842786	0.897524
ENSG00000176658	2.52932	0.0264411	0.0835783	MYO1D	9.04266	6.06e-114	4.13e-111
ENSG00000143033	0.829851	0.0265294	0.083805	MTF2	0.0970457	0.587217	0.70324
ENSG00000214357	-2.96849	0.0265598	0.0838484	NEURL1B	-2.68477	0.000214894	0.000809763
ENSG00000163110	-1.57991	0.0267906	0.0845243	PDLIM5	-2.15753	0.000197628	0.000750926
ENSG00000124251	1.36741	0.026833	0.0845525	TP53TG5	4.1907	0.120964	0.211478
ENSG00000182287	1.86161	0.0268176	0.0845525	AP1S2	0.694291	0.00101715	0.00335171
ENSG00000149150	1.99848	0.0269102	0.0847429	SLC43A1	1.40173	0.0169126	0.0408761
ENSG00000138376	1.32605	0.0269671	0.0848689	BARD1	0.788461	8.37e-05	0.000340652
ENSG00000125450	1.47713	0.0270775	0.0851104	NUP85	0.992423	3.64e-07	2.17e-06
ENSG00000100036	-1.98044	0.0270673	0.0851104	SLC35E4	-1.35133	0.0371235	0.0801788
ENSG00000131016	-1.80776	0.0271292	0.0852199	AKAP12	-0.205937	0.775813	0.850366
ENSG00000181019	-0.980627	0.0275144	0.0863223	NQO1	-1.84406	0.00109722	0.00358429
ENSG00000163029	0.885565	0.0277121	0.0868885	SMC6	0.607525	0.000312715	0.00114344
ENSG00000147408	-2.5765	0.0278138	0.0871534	CSGALNACT1	-5.3519	0.00095554	0.00316827
ENSG00000276256	1.3719	0.0279178	0.087425	LOC389831	-1.97501	9.63e-08	6.16e-07
ENSG00000131944	1.47612	0.0282394	0.0883771	FAAP24	0.815728	0.0778237	0.148163
ENSG00000164251	-2.61073	0.0282994	0.0885101	F2RL1	-1.75494	0.000171182	0.000658904
ENSG00000087074	-1.77237	0.0283525	0.0886028	PPP1R15A	-2.07408	1.09e-15	1.61e-14
ENSG00000131373	0.980869	0.0283641	0.0886028	HACL1	0.40539	0.109734	0.195594
ENSG00000072506	1.93575	0.028394	0.0886412	HSD17B10	1.00349	0.0339965	0.0743941
ENSG00000131149	-1.62234	0.0284518	0.0887667	GSE1	-2.04895	8.32e-11	7.72e-10
ENSG00000172059	2.47816	0.0284957	0.0888138	KLF11	0.407897	0.434802	0.567212
ENSG00000161048	1.63176	0.0285021	0.0888138	NAPEPLD	1.36375	1.05e-05	5.01e-05
ENSG00000119326	2.53094	0.0285724	0.088978	CTNNAL1	0.9513	0.151842	0.252805
ENSG00000135372	0.929436	0.0286139	0.0890523	NAT10	1.54477	7.98e-07	4.53e-06
ENSG00000143891	-1.56184	0.0286785	0.0891984	GALM	-0.484494	0.0385295	0.0827351
ENSG00000178184	-2.07023	0.0288298	0.0895228	PARD6G	-1.79129	0.00173209	0.00541947
ENSG00000197863	-1.33454	0.0288372	0.0895228	ZNF790	-0.924771	0.00471467	0.013282
ENSG00000116062	1.29779	0.0288537	0.0895228	MSH6	1.75297	3.67e-19	7.28e-18
ENSG00000071189	-0.801456	0.0288035	0.0895228	SNX13	-0.355912	0.0890769	0.165619
ENSG00000004478	1.82181	0.0289161	0.0896611	FKBP4	2.45775	5.09e-47	4.75e-45
ENSG00000171503	1.637	0.0289999	0.0897557	ETFDH	-1.34408	2.59e-05	0.00011543
ENSG00000221869	-0.994439	0.0289994	0.0897557	CEBPD	-1.73536	0.0302634	0.0673905
ENSG00000034510	1.0337	0.0290656	0.0898703	TMSB10	-0.218441	0.648738	0.753902
ENSG00000164105	0.931342	0.0290725	0.0898703	SAP30	1.50716	3.36e-06	1.74e-05
ENSG00000131236	-1.01788	0.0291001	0.0899004	CAP1	-1.61238	0.000181082	0.000693857
ENSG00000100991	-0.962668	0.0291688	0.0900577	TRPC4AP	-0.356558	0.144147	0.242544
ENSG00000075539	2.07919	0.0292322	0.0901432	FRYL	-0.562319	0.00175897	0.00549518
ENSG00000102181	1.2638	0.0292188	0.0901432	CD99L2	-1.02556	0.00858026	0.0225784
ENSG00000087157	-1.43786	0.0293056	0.090259	PGS1	-0.936126	0.0211376	0.0496346
ENSG00000125779	-0.927504	0.0292999	0.090259	PANK2	-0.183967	0.339776	0.470477
ENSG00000147065	-1.2034	0.0294111	0.0904736	MSN	-1.06126	0.0128214	0.03214
ENSG00000118007	-1.48714	0.0295965	0.0909886	STAG1	0.0975211	0.740791	0.825508
ENSG00000137942	0.869923	0.0296399	0.0910665	FNBP1L	-0.591403	0.299053	0.427021
ENSG00000156831	-1.16984	0.0297543	0.0913625	NSMCE2	0.0901295	0.736885	0.822773
ENSG00000167460	-1.58686	0.0298307	0.0915413	TPM4	-2.14438	2.31e-06	1.23e-05
ENSG00000198176	1.24733	0.0298878	0.0916052	TFDP1	0.312311	0.339848	0.470551
ENSG00000115073	1.09161	0.0298717	0.0916052	ACTR1B	0.28685	0.156076	0.258296
ENSG00000110047	-1.99594	0.0299949	0.0917857	EHD1	-0.997163	0.00321789	0.00946853
ENSG00000175581	1.48144	0.0299974	0.0917857	MRPL48	1.52471	1.11e-06	6.16e-06
ENSG00000162073	1.96229	0.0300013	0.0917857	PAQR4	2.08526	1.17e-17	2.06e-16
ENSG00000180891	-1.13258	0.0300793	0.0919685	CUEDC1	-0.213762	0.415978	0.548809
ENSG00000213445	-1.27666	0.0301636	0.0921336	SIPA1	-0.701623	0.0868588	0.162157
ENSG00000160233	-2.12235	0.0301697	0.0921336	LRRC3	-0.902027	0.305105	0.433246
ENSG00000178809	1.12296	0.0302014	0.0921744	TRIM73	-2.98372	0.095778	0.175563
ENSG00000166813	-3.17585	0.0302551	0.0922827	KIF7	-3.02006	3.31e-14	4.25e-13
ENSG00000197958	1.0343	0.0302753	0.0922885	RPL12	0.84297	4.59e-05	0.000195486
ENSG00000109586	2.40306	0.0303961	0.0926007	GALNT7	1.02878	0.00107622	0.00352519
ENSG00000162804	-2.55607	0.030515	0.0929068	SNED1	-3.02524	8.1e-07	4.59e-06
ENSG00000064115	1.18092	0.0305516	0.0929622	TM7SF3	1.2152	0.00205906	0.00634149
ENSG00000145715	-1.22187	0.0305725	0.0929697	RASA1	-1.87153	0.000256927	0.000955389
ENSG00000135211	1.63431	0.0306069	0.0930184	TMEM60	0.180239	0.628998	0.738267
ENSG00000119979	1.02753	0.0306531	0.0931028	DENND10	-0.620109	0.0113702	0.0289397
ENSG00000071073	2.97399	0.0307983	0.0934315	MGAT4A	7.69512	2.56e-20	5.55e-19
ENSG00000102007	1.37894	0.03079	0.0934315	PLP2	0.249078	0.723427	0.813358
ENSG00000140391	-1.5331	0.0308457	0.093519	TSPAN3	-0.978727	0.00141123	0.00450515
ENSG00000136536	-0.674505	0.0308739	0.0935483	MARCHF7	-0.239395	0.392219	0.525026
ENSG00000186907	2.34824	0.030946	0.0936543	RTN4RL2	2.20121	0.174735	0.282471
ENSG00000167100	-4.79434	0.031044	0.0938947	SAMD14	-8.23954	3.32e-26	1.12e-24
ENSG00000139793	-1.20688	0.0311196	0.0940668	MBNL2	-1.79324	1.79e-07	1.11e-06
ENSG00000162889	-1.6451	0.031288	0.0944319	MAPKAPK2	-1.40553	3.34e-06	1.73e-05
ENSG00000165972	3.3576	0.0312965	0.0944319	CCDC38	3.75186	0.0725584	0.140194
ENSG00000018408	-1.65794	0.0312885	0.0944319	WWTR1	-1.47831	5.22e-13	6.06e-12
ENSG00000101255	2.54744	0.0313799	0.0945707	TRIB3	2.58286	1.34e-12	1.49e-11
ENSG00000113456	-0.872979	0.0313652	0.0945707	RAD1	-0.53036	0.0108515	0.0278009
ENSG00000152683	0.88193	0.0315578	0.09505	SLC30A6	-0.0206713	0.957318	0.973338
ENSG00000034053	-3.60324	0.0315783	0.0950549	APBA2	-6.00804	7.14e-58	9.74e-56
ENSG00000134046	-0.978437	0.03186	0.0958457	MBD2	-0.912848	0.000517912	0.00181195
ENSG00000137504	0.938345	0.03188	0.0958488	CREBZF	1.13664	0.00524089	0.0145754
ENSG00000105185	1.68169	0.0320418	0.0962779	PDCD5	1.50101	9.96e-05	0.000400223
ENSG00000166181	1.34921	0.0320835	0.096346	API5	0.951614	0.00137343	0.00439419
ENSG00000173480	-3.56703	0.0321542	0.0964434	ZNF417	-1.58142	1.05e-08	7.56e-08
ENSG00000066248	1.91555	0.0321446	0.0964434	NGEF	5.06147	0.000622393	0.00214027
ENSG00000123500	-4.11543	0.0321901	0.0964939	COL10A1	-5.46789	0.00351281	0.0102393
ENSG00000164543	-1.72621	0.0322274	0.0965482	STK17A	-0.318143	0.0554969	0.112432
ENSG00000206560	0.91206	0.032335	0.0968131	ANKRD28	-0.557644	0.231309	0.351762
ENSG00000174456	-1.69663	0.0323974	0.0969426	C12orf76	-0.184886	0.549547	0.672637
ENSG00000156384	1.99229	0.0325387	0.0973078	SFR1	0.841483	0.0240201	0.0553768
ENSG00000163938	1.16447	0.0325885	0.0973989	GNL3	1.11563	1.34e-05	6.28e-05
ENSG00000143418	-1.13995	0.0326383	0.0974017	CERS2	-1.15725	1.79e-07	1.1e-06
ENSG00000135090	-1.84732	0.0326473	0.0974017	TAOK3	-2.44404	4.2e-15	5.92e-14
ENSG00000138439	-1.49431	0.0326205	0.0974017	FAM117B	-1.93523	0.00016166	0.000624113
ENSG00000164307	1.88994	0.0326815	0.0974461	ERAP1	-1.38369	1.26e-09	1.02e-08
ENSG00000117505	1.07391	0.0327269	0.0975239	DR1	-0.492206	0.142542	0.240552
ENSG00000112984	1.66959	0.0327505	0.0975365	KIF20A	1.07253	0.0234155	0.054115
ENSG00000143793	0.888732	0.0328824	0.0977818	C1orf35	0.350127	0.19199	0.30447
ENSG00000133246	1.51444	0.032891	0.0977818	PRAM1	-2.13832	0.373648	0.505775
ENSG00000094880	1.62064	0.0328812	0.0977818	CDC23	0.766352	0.0110852	0.0282993
ENSG00000111605	0.958598	0.0330124	0.0980287	CPSF6	1.01852	5.33e-08	3.53e-07
ENSG00000132305	1.18487	0.0330128	0.0980287	IMMT	1.01169	0.000820527	0.00275729
ENSG00000137936	1.01042	0.0331801	0.098452	BCAR3	-0.103964	0.613113	0.725404
ENSG00000033170	0.995178	0.0331944	0.098452	FUT8	0.659541	0.00917792	0.023961
ENSG00000106588	0.97269	0.0332657	0.0986054	PSMA2	1.33773	0.00707134	0.0190134
ENSG00000100564	3.75117	0.0333377	0.098761	PIGH	1.53377	7.37e-06	3.6e-05
ENSG00000149311	1.88852	0.0333955	0.098874	ATM	0.16757	0.349212	0.480475
ENSG00000165322	1.17679	0.0334307	0.0989204	ARHGAP12	1.18914	3.02e-07	1.82e-06
ENSG00000173334	1.76758	0.0336078	0.0993861	TRIB1	1.4755	0.0107876	0.0276518
ENSG00000166166	1.92515	0.033915	0.100066	TRMT61A	1.14167	9.87e-06	4.73e-05
ENSG00000124459	-1.74662	0.0339168	0.100066	ZNF45	-1.17626	0.000219286	0.000825549
ENSG00000163328	1.59577	0.033904	0.100066	GPR155	1.21019	1.07e-05	5.09e-05
ENSG00000105963	-1.71803	0.033909	0.100066	ADAP1	-1.21181	0.0491127	0.101475
ENSG00000014824	-1.20401	0.0346183	0.102016	SLC30A9	-0.588093	0.0695632	0.13528
ENSG00000119041	1.16272	0.0347372	0.102306	GTF3C3	0.845751	0.00132687	0.00425798
ENSG00000162980	0.861397	0.0347778	0.102366	ARL5A	1.72262	1.44e-10	1.31e-09
ENSG00000118564	-0.657875	0.0348314	0.102464	FBXL5	-1.3148	5.85e-13	6.75e-12
ENSG00000149308	0.864298	0.0350234	0.102969	NPAT	0.5139	0.00724606	0.0194193
ENSG00000100023	-2.02975	0.0352845	0.103676	PPIL2	-0.195707	0.356706	0.488082
ENSG00000166126	-1.84959	0.0354029	0.103964	AMN	0.110158	0.949841	0.968987
ENSG00000137494	-1.03711	0.0355952	0.104468	ANKRD42	-0.837354	0.00011317	0.000450077
ENSG00000161653	1.09845	0.0356599	0.104597	NAGS	3.37689	1.89e-15	2.74e-14
ENSG00000109501	1.83942	0.0357158	0.1047	WFS1	1.1339	4.33e-09	3.29e-08
ENSG00000180198	1.34385	0.0358229	0.104892	RCC1	1.98369	2.31e-22	5.91e-21
ENSG00000163577	1.79064	0.0358051	0.104892	EIF5A2	2.84157	2.28e-11	2.24e-10
ENSG00000170903	1.37629	0.0360755	0.10557	MSANTD4	-0.0237732	0.94889	0.968556
ENSG00000135945	1.0452	0.0362043	0.105886	REV1	0.758221	0.0013261	0.00425607
ENSG00000116985	3.64532	0.0363795	0.106335	BMP8B	8.18734	6e-13	6.91e-12
ENSG00000106153	1.21506	0.0363998	0.106335	CHCHD2	1.07214	0.000349002	0.00126519
ENSG00000125977	1.56374	0.0366041	0.10687	EIF2S2	1.50152	2.59e-05	0.000115483
ENSG00000186231	2.66988	0.0366268	0.106874	KLHL32	4.79732	0.0399864	0.0853157
ENSG00000121766	-0.825216	0.0367567	0.107191	ZCCHC17	-0.521253	0.171334	0.278128
ENSG00000163888	2.82887	0.0368086	0.107281	CAMK2N2	1.43781	0.296111	0.424032
ENSG00000130826	1.7859	0.0369129	0.107522	DKC1	2.56069	8.13e-39	5.2e-37
ENSG00000122870	-1.1613	0.0370766	0.107813	BICC1	-2.05864	1.86e-14	2.46e-13
ENSG00000183569	-1.60883	0.0370645	0.107813	SERHL2	-1.41338	0.0464723	0.096818
ENSG00000106723	-0.948117	0.0370638	0.107813	SPIN1	-1.47663	1.22e-06	6.74e-06
ENSG00000088832	-4.67772	0.0371523	0.107971	FKBP1A	-1.41244	0.0430168	0.0908761
ENSG00000159263	-1.7848	0.0372098	0.108075	SIM2	-1.55546	0.114713	0.202776
ENSG00000168795	1.14821	0.0373337	0.108373	ZBTB5	0.141094	0.613878	0.726076
ENSG00000119537	-1.44468	0.037435	0.108604	KDSR	-1.24435	0.000117653	0.000466469
ENSG00000177646	-1.30557	0.0377044	0.109198	ACAD9	0.281147	0.123097	0.214719
ENSG00000166949	-1.25275	0.0378841	0.109579	SMAD3	-1.04086	2.12e-10	1.88e-09
ENSG00000133398	1.24533	0.0378762	0.109579	MED10	0.11473	0.772259	0.847645
ENSG00000176783	1.21155	0.0379011	0.109579	RUFY1	0.311684	0.169704	0.276267
ENSG00000214655	-2.76824	0.0379468	0.109648	ZSWIM8	-1.38001	1.54e-05	7.13e-05
ENSG00000104331	-1.17405	0.03808	0.109907	BPNT2	-0.884865	0.00319758	0.00941778
ENSG00000188613	1.21574	0.0381143	0.109944	NANOS1	2.99635	1.28e-07	8.05e-07
ENSG00000141756	-2.38031	0.0382396	0.110179	FKBP10	-2.0431	4.17e-33	2.02e-31
ENSG00000075151	-0.850045	0.0383289	0.110373	EIF4G3	-0.783406	0.000274801	0.00101616
ENSG00000182108	-1.28705	0.0384717	0.110721	DEXI	-0.684707	0.0016002	0.00504283
ENSG00000186047	-3.14689	0.0385052	0.110755	DLEU7	-4.27734	0.161953	0.266098
ENSG00000075618	-2.08375	0.038567	0.110869	FSCN1	-1.12968	0.000352184	0.00127616
ENSG00000171385	-1.76102	0.0388147	0.111391	KCND3	-6.48961	7.21e-18	1.29e-16
ENSG00000105879	1.19507	0.0387727	0.111391	CBLL1	0.334796	0.269389	0.395338
ENSG00000101928	1.25773	0.0388085	0.111391	MOSPD1	0.795375	6.54e-06	3.22e-05
ENSG00000136059	-2.62629	0.0389824	0.111745	VILL	-3.96877	3.34e-10	2.88e-09
ENSG00000164253	-1.29493	0.038963	0.111745	WDR41	-1.54785	3.84e-09	2.95e-08
ENSG00000174827	-1.94107	0.039287	0.112554	PDZK1	-3.90757	0.00528248	0.0146795
ENSG00000020129	-1.92623	0.0393925	0.112793	NCDN	-1.68501	1.67e-11	1.66e-10
ENSG00000163510	1.28536	0.0394532	0.112902	CWC22	1.04182	0.000464424	0.00164025
ENSG00000164751	-1.14816	0.0396344	0.113357	PEX2	-1.04027	0.000715023	0.0024329
ENSG00000120438	1.51936	0.0398749	0.11398	TCP1	0.887977	0.0179404	0.0430001
ENSG00000147883	-1.75364	0.0399092	0.114013	CDKN2B	-3.93777	1.75e-07	1.09e-06
ENSG00000116750	0.901762	0.0401974	0.114673	UCHL5	1.23235	2.79e-08	1.91e-07
ENSG00000149716	1.87633	0.040231	0.114673	LTO1	0.769491	0.000735143	0.00249341
ENSG00000183091	1.38969	0.0402085	0.114673	NEB	-0.358062	0.802078	0.868452
ENSG00000164053	1.36145	0.0401835	0.114673	ATRIP	0.74191	0.0233509	0.053981
ENSG00000105993	-0.955553	0.0403141	0.114845	DNAJB6	-0.0299894	0.898676	0.934898
ENSG00000144746	-1.71938	0.0404389	0.115136	ARL6IP5	-1.67182	1.59e-11	1.59e-10
ENSG00000105875	-1.64168	0.0408958	0.116371	WDR91	-0.610313	0.142048	0.239835
ENSG00000160991	-2.82698	0.0411717	0.11709	ORAI2	-0.206284	0.411798	0.544671
ENSG00000146802	-0.942357	0.041203	0.117113	TMEM168	-1.18133	1.19e-05	5.65e-05
ENSG00000005189	2.17046	0.041458	0.117771	REXO5	1.32345	0.00115565	0.00375876
ENSG00000163126	-1.69094	0.0416485	0.118113	ANKRD23	-0.557959	0.310077	0.438983
ENSG00000156261	1.36392	0.0416273	0.118113	CCT8	0.950727	0.0147608	0.0363118
ENSG00000204628	1.26516	0.0416289	0.118113	RACK1	1.02315	8.91e-10	7.34e-09
ENSG00000165630	-1.48901	0.0417408	0.118309	PRPF18	-0.469961	0.063222	0.125169
ENSG00000139517	0.993679	0.0419215	0.118713	LNX2	0.9772	1.66e-06	9.05e-06
ENSG00000040933	1.09853	0.0419304	0.118713	INPP4A	0.0491326	0.801896	0.868293
ENSG00000172081	-1.68651	0.0422034	0.119369	MOB3A	-0.8855	0.000553554	0.00192349
ENSG00000160226	-2.10981	0.0422097	0.119369	CFAP410	-1.28381	0.0471915	0.098044
ENSG00000127483	1.64719	0.0423303	0.119644	HP1BP3	-0.45789	0.0128001	0.0320898
ENSG00000122877	-3.7549	0.0424446	0.119832	EGR2	-3.40826	0.0167975	0.0406578
ENSG00000120694	1.24568	0.042425	0.119832	HSPH1	0.580192	0.0882358	0.164265
ENSG00000142875	-1.90819	0.0427045	0.120431	PRKACB	-2.119	0.00257246	0.00773915
ENSG00000106976	2.52724	0.0426898	0.120431	DNM1	1.97059	0.00109799	0.00358495
ENSG00000288649	2.05398	0.043062	0.121372	ACTL10	1.30871	0.12092	0.211478
ENSG00000173065	1.42754	0.0432923	0.121953	FAM222B	-0.504101	0.0815278	0.153873
ENSG00000108679	1.3178	0.043388	0.122154	LGALS3BP	-0.957389	0.0342355	0.0748257
ENSG00000096872	-0.888169	0.0434396	0.122231	IFT74	0.513815	0.0487251	0.100784
ENSG00000171914	-2.33855	0.0435112	0.122365	TLN2	-3.17665	1.53e-15	2.24e-14
ENSG00000133401	2.44463	0.0437121	0.122861	PDZD2	4.77575	7.45e-33	3.58e-31
ENSG00000118855	-1.10438	0.0438512	0.123184	MFSD1	-1.32861	0.00577898	0.0159168
ENSG00000085998	1.93794	0.0438985	0.123248	POMGNT1	-0.634009	0.0489866	0.10126
ENSG00000167272	1.52932	0.0440585	0.123628	POP5	0.440285	0.209883	0.326186
ENSG00000168724	-0.786234	0.0442135	0.123994	DNAJC21	-0.903112	2.21e-08	1.54e-07
ENSG00000074800	1.0615	0.0442808	0.124114	ENO1	1.04151	0.000145801	0.000568791
ENSG00000050820	-1.12645	0.0444295	0.124462	BCAR1	-1.43086	4.68e-15	6.58e-14
ENSG00000087206	1.56542	0.0444644	0.124491	UIMC1	0.396652	0.112338	0.199252
ENSG00000126561	-2.99748	0.0445372	0.124625	STAT5A	-2.42659	1.58e-08	1.12e-07
ENSG00000068784	1.40788	0.0445728	0.124656	SRBD1	1.28455	6.75e-05	0.000280122
ENSG00000176903	-1.11907	0.0446772	0.124878	PNMA1	-0.724415	0.199582	0.313472
ENSG00000135503	1.11358	0.0447125	0.124908	ACVR1B	0.864888	0.000253086	0.000942391
ENSG00000138463	-0.938804	0.0448474	0.125216	SLC49A4	-0.207546	0.252623	0.376198
ENSG00000121454	2.04833	0.0450385	0.12561	LHX4	4.30401	1.6e-15	2.33e-14
ENSG00000140199	2.86956	0.0450302	0.12561	SLC12A6	-0.0783174	0.698104	0.792743
ENSG00000138459	-0.95745	0.045077	0.125648	SLC35A5	-0.210804	0.641658	0.748474
ENSG00000166444	0.958001	0.0451105	0.125672	DENND2B	-1.0845	0.000119058	0.000471582
ENSG00000111707	-0.846675	0.0454117	0.126441	SUDS3	-0.59798	0.014242	0.0352364
ENSG00000100982	1.08902	0.0458426	0.127571	PCIF1	0.604081	0.0807774	0.152749
ENSG00000197043	-1.11239	0.0459664	0.127845	ANXA6	-0.782753	0.0122537	0.0308871
ENSG00000136026	-1.14337	0.0463944	0.128964	CKAP4	-1.9672	8.06e-15	1.1e-13
ENSG00000157388	3.57422	0.0464453	0.129035	CACNA1D	6.73741	3.13e-06	1.63e-05
ENSG00000140105	-1.93798	0.0465372	0.129219	WARS1	-1.18725	8.75e-11	8.09e-10
ENSG00000112685	-0.941435	0.0468261	0.12995	EXOC2	-0.876403	0.000245034	0.00091463
ENSG00000101940	-1.0203	0.047006	0.130377	WDR13	-0.0964119	0.64168	0.748474
ENSG00000100241	-1.75368	0.0470336	0.130382	SBF1	-0.159945	0.631408	0.740388
ENSG00000151502	1.47824	0.0471347	0.130519	VPS26B	-0.75436	6.42e-05	0.000267103
ENSG00000143977	1.22234	0.0471203	0.130519	SNRPG	1.81292	3.27e-05	0.000143153
ENSG00000150093	-2.01802	0.0472412	0.130714	ITGB1	-3.21611	8.09e-12	8.35e-11
ENSG00000141458	-1.42797	0.047257	0.130714	NPC1	-1.74793	1.33e-09	1.08e-08
ENSG00000185246	1.11554	0.0476067	0.131465	PRPF39	0.201869	0.541313	0.665118
ENSG00000256061	-1.9242	0.0475997	0.131465	DNAAF4	1.5872	0.2087	0.324698
ENSG00000169116	-3.54701	0.0476023	0.131465	PARM1	-8.75652	1.81e-61	2.87e-59
ENSG00000116005	1.1939	0.0479099	0.13223	PCYOX1	-1.04287	1.11e-05	5.28e-05
ENSG00000235194	-1.10729	0.04804	0.132517	PPP1R3E	1.5671	0.000361031	0.00130513
ENSG00000100413	-1.0356	0.0482313	0.132972	POLR3H	-0.114528	0.631312	0.740346
ENSG00000197771	1.03452	0.0483412	0.133149	MCMBP	0.920916	0.00167925	0.00527635
ENSG00000102547	-2.67088	0.0483483	0.133149	CAB39L	-2.3473	3.8e-25	1.21e-23
ENSG00000196150	-1.09479	0.0486156	0.133812	ZNF250	-0.977873	0.000361287	0.00130587
ENSG00000075188	1.45018	0.0488191	0.134299	NUP37	1.46474	2.68e-06	1.41e-05
ENSG00000125618	1.60547	0.0489109	0.134478	PAX8	3.0953	8.86e-11	8.18e-10
ENSG00000103423	1.3817	0.0491375	0.135028	DNAJA3	1.72999	1.75e-12	1.92e-11
ENSG00000139618	3.14315	0.0493692	0.135517	BRCA2	2.76409	3.2e-49	3.23e-47
ENSG00000122126	1.48411	0.0493595	0.135517	OCRL	0.175497	0.624305	0.73482
ENSG00000118900	-1.02918	0.049545	0.135926	UBN1	-0.339803	0.0584251	0.117251
ENSG00000151062	1.84269	0.049611	0.136033	CACNA2D4	6.57775	1.1e-38	6.95e-37
ENSG00000178057	-0.98781	0.0497981	0.136472	NDUFAF3	-0.323023	0.15746	0.26011
ENSG00000126464	-0.757165	0.0498819	0.136627	PRR12	-1.0346	5.45e-06	2.72e-05
ENSG00000168306	3.31224	0.0503917	0.137949	ACOX2	4.78721	5.24e-16	7.98e-15
ENSG00000168904	-1.52809	0.0505532	0.138316	LRRC28	-0.273401	0.257633	0.381944
ENSG00000153339	-1.82678	0.0506449	0.13848	TRAPPC8	-1.56291	1.7e-08	1.2e-07
ENSG00000164172	-1.55733	0.0506682	0.13848	MOCS2	-0.828576	0.0506798	0.104152
ENSG00000196152	-1.0863	0.0507682	0.138604	ZNF79	-1.50371	7.43e-07	4.23e-06
ENSG00000184675	1.09623	0.0507517	0.138604	AMER1	0.71529	0.0229763	0.0532556
ENSG00000198855	-2.34803	0.0508773	0.138806	FICD	-1.63147	0.0200015	0.047312
ENSG00000103415	0.76152	0.0508974	0.138806	HMOX2	0.460069	0.158676	0.261734
ENSG00000139679	-1.61512	0.0510988	0.13913	LPAR6	-8.34036	1.85e-08	1.3e-07
ENSG00000120137	1.44823	0.0510546	0.13913	PANK3	0.250131	0.146919	0.246262
ENSG00000235453	2.84427	0.0510784	0.13913	SMIM27	-0.547412	0.24208	0.364266
ENSG00000163872	-1.04954	0.0511948	0.139316	YEATS2	-1.4591	2.91e-09	2.27e-08
ENSG00000120334	0.951083	0.0515175	0.140043	CENPL	0.829698	0.0120055	0.0303581
ENSG00000134183	2.68953	0.0515657	0.140085	GNAT2	-0.0426792	0.973433	0.984179
ENSG00000075292	0.821937	0.0515882	0.140085	ZNF638	0.0975424	0.584009	0.701115
ENSG00000196787	0.841005	0.051695	0.140299	H2AC11	3.17509	1.55e-65	2.73e-63
ENSG00000184056	1.65928	0.0518517	0.140615	VPS33B	-0.271495	0.659887	0.762799
ENSG00000125895	1.91573	0.0518672	0.140615	TMEM74B	4.30199	0.0194383	0.0461355
ENSG00000154429	2.09057	0.0520667	0.14108	CCSAP	1.10088	6.53e-06	3.21e-05
ENSG00000105404	-1.24693	0.0521141	0.141133	RABAC1	-1.33876	4.62e-07	2.72e-06
ENSG00000136051	-1.08613	0.052289	0.141531	WASHC4	-1.08606	0.000290386	0.00106752
ENSG00000099998	-0.953554	0.0524926	0.14193	GGT5	-1.01132	0.00447941	0.0127024
ENSG00000186432	-0.970778	0.0524815	0.14193	KPNA4	-0.398528	0.331826	0.461996
ENSG00000276023	-1.1794	0.0530643	0.143397	DUSP14	-0.638378	0.0590553	0.118352
ENSG00000171055	-1.73886	0.0530922	0.143397	FEZ2	-1.10644	0.000815553	0.0027434
ENSG00000158623	1.68078	0.0531431	0.143458	COPG2	0.809864	0.0246649	0.0567036
ENSG00000137076	-1.22389	0.0532259	0.143605	TLN1	-1.05703	5.35e-06	2.68e-05
ENSG00000066777	-1.89544	0.0533478	0.143857	ARFGEF1	-1.08921	1.45e-09	1.17e-08
ENSG00000131470	0.781021	0.0534076	0.143941	PSMC3IP	1.04968	0.000915478	0.00304324
ENSG00000070047	-1.53371	0.0536534	0.144449	PHRF1	0.0545395	0.839291	0.895162
ENSG00000144445	1.50086	0.0536261	0.144449	KANSL1L	0.909899	8.29e-05	0.000338056
ENSG00000147687	1.57797	0.053692	0.144476	TATDN1	1.15366	1.28e-05	6.03e-05
ENSG00000182827	-1.22065	0.0538866	0.144922	ACBD3	-1.27462	6.69e-05	0.000277615
ENSG00000139624	0.97742	0.0539359	0.144978	CERS5	-0.809439	0.00041884	0.00149561
ENSG00000197238	0.85804	0.0540159	0.145116	H4C11	-0.0389335	0.960199	0.974895
ENSG00000116885	-3.32904	0.0543212	0.145858	OSCP1	-0.932161	0.0264661	0.0601405
ENSG00000112210	-1.00301	0.0544432	0.146108	RAB23	-1.56295	1.25e-05	5.87e-05
ENSG00000157570	-4.08539	0.0545541	0.146328	TSPAN18	-3.73899	0.271194	0.397179
ENSG00000153443	-1.17784	0.0546702	0.146561	UBALD1	-0.454805	0.103711	0.186894
ENSG00000135587	0.897675	0.0548148	0.146871	SMPD2	1.4088	0.00370741	0.0107479
ENSG00000198900	-1.25446	0.054996	0.147138	TOP1	0.311544	0.233543	0.354276
ENSG00000146350	-1.75319	0.0549655	0.147138	TBC1D32	-0.0702625	0.83899	0.894957
ENSG00000254004	-1.48246	0.0551233	0.147385	ZNF260	-0.995391	0.0148736	0.0365525
ENSG00000115977	-0.882428	0.0553193	0.14783	AAK1	-1.02289	1.96e-05	8.93e-05
ENSG00000119048	0.712044	0.0555172	0.148281	UBE2B	-0.0550395	0.894946	0.932004
ENSG00000114166	-1.80387	0.0556166	0.148468	KAT2B	-1.9667	8.48e-16	1.27e-14
ENSG00000109736	1.0238	0.0557397	0.148718	MFSD10	-0.509203	0.0218094	0.0509259
ENSG00000173064	-1.50215	0.0559802	0.14928	HECTD4	-1.55649	9.83e-08	6.28e-07
ENSG00000110583	0.874947	0.0561493	0.149586	NAA40	0.466933	0.0163795	0.0397638
ENSG00000156453	-1.82369	0.0561541	0.149586	PCDH1	-0.986412	0.106112	0.190452
ENSG00000136813	-0.917979	0.0562649	0.149802	ECPAS	-0.209862	0.452401	0.584924
ENSG00000138172	1.3273	0.0563433	0.149932	CALHM2	1.85381	0.00447719	0.0126975
ENSG00000174243	-1.08889	0.0570426	0.151713	DDX23	0.777514	0.00721049	0.0193367
ENSG00000188026	-1.44405	0.0571422	0.151898	RILPL1	-1.90548	8.6e-14	1.07e-12
ENSG00000119004	-1.18214	0.0577605	0.15338	CYP20A1	-0.286894	0.457711	0.589927
ENSG00000189143	2.13644	0.0577476	0.15338	CLDN4	6.90853	2.39e-35	1.27e-33
ENSG00000152133	1.79265	0.0578393	0.153508	GPATCH11	0.546426	0.251537	0.375037
ENSG00000134250	-1.55195	0.0579399	0.153533	NOTCH2	-0.8964	0.00723037	0.0193794
ENSG00000155254	-1.22039	0.0579285	0.153533	MARVELD1	-1.24921	0.00138719	0.00443359
ENSG00000149257	-0.831426	0.0579028	0.153533	SERPINH1	-1.10604	2.17e-08	1.51e-07
ENSG00000115561	-1.27417	0.0581958	0.15413	CHMP3	-0.00898765	0.985638	0.991576
ENSG00000119509	-0.69181	0.0586663	0.155295	INVS	-0.533617	0.0394326	0.0843645
ENSG00000180423	-1.13734	0.0590519	0.15612	HARBI1	-0.714537	0.106044	0.190357
ENSG00000114861	-1.52668	0.0590887	0.15612	FOXP1	-0.465755	0.0470061	0.0977392
ENSG00000145555	-2.351	0.0591018	0.15612	MYO10	-1.35162	0.000648541	0.00222272
ENSG00000163879	1.85827	0.0591983	0.156293	DNALI1	-9.68905	7.17e-11	6.72e-10
ENSG00000115234	1.09653	0.0594352	0.156837	SNX17	-0.0984369	0.730226	0.818155
ENSG00000153487	1.27028	0.0595043	0.156937	ING1	-0.0953456	0.845791	0.899631
ENSG00000116473	-0.945298	0.05977	0.157556	RAP1A	-0.709072	0.0257173	0.0587301
ENSG00000135829	0.943471	0.0599229	0.157641	DHX9	0.900644	0.0200873	0.0474875
ENSG00000065060	1.3817	0.0599272	0.157641	UHRF1BP1	0.737667	0.000317415	0.00115907
ENSG00000160446	0.987084	0.0598697	0.157641	ZDHHC12	-0.621911	0.138913	0.235953
ENSG00000053372	0.824909	0.0601845	0.15813	MRTO4	1.7702	3.71e-06	1.91e-05
ENSG00000146872	-1.44672	0.0601876	0.15813	TLK2	-1.03423	1.41e-08	1.01e-07
ENSG00000101460	1.58997	0.0602073	0.15813	MAP1LC3A	-9.15367	1.6e-09	1.28e-08
ENSG00000083750	-0.918477	0.0603256	0.158359	RRAGB	-1.41038	6.36e-09	4.73e-08
ENSG00000148943	0.960073	0.0603715	0.158397	LIN7C	0.66214	0.085743	0.160489
ENSG00000130764	1.50152	0.060458	0.158541	LRRC47	0.171749	0.41715	0.549795
ENSG00000225921	-1.75406	0.0606018	0.158836	NOL7	0.703967	0.0848064	0.159051
ENSG00000131446	-1.55897	0.0609416	0.159644	MGAT1	-1.42485	3.76e-06	1.94e-05
ENSG00000110013	2.28952	0.0610736	0.159906	SIAE	-0.791274	7e-05	0.000289356
ENSG00000136146	0.916901	0.0611839	0.160112	MED4	0.243888	0.414557	0.547347
ENSG00000173889	-0.926133	0.0616007	0.161119	PHC3	-1.42154	1.32e-14	1.77e-13
ENSG00000170779	0.803236	0.0621212	0.162261	CDCA4	2.00261	6.85e-18	1.23e-16
ENSG00000102908	-0.872368	0.0621336	0.162261	NFAT5	-1.47891	2.67e-07	1.62e-06
ENSG00000154153	-4.25593	0.0622226	0.162409	RETREG1	6.29444	6.43e-05	0.000267538
ENSG00000112584	-1.38675	0.0624737	0.16298	FAM120B	-0.786769	9.03e-06	4.35e-05
ENSG00000186951	-2.64455	0.0625898	0.163142	PPARA	-0.675325	0.0326248	0.0718342
ENSG00000173531	1.44466	0.0626002	0.163142	MST1	-1.18216	0.130505	0.224593
ENSG00000088876	0.815149	0.0627336	0.163405	ZNF343	0.124923	0.576842	0.695202
ENSG00000130766	-1.3642	0.0628207	0.163463	SESN2	-1.28855	0.000113036	0.000449616
ENSG00000055483	-2.47978	0.0628023	0.163463	USP36	-0.0368608	0.911964	0.94392
ENSG00000186063	-1.17753	0.0629541	0.163726	AIDA	-0.496518	0.299028	0.427014
ENSG00000132773	1.21362	0.0631107	0.164049	TOE1	1.36378	1.23e-05	5.8e-05
ENSG00000173418	1.10311	0.0633236	0.164518	NAA20	1.08988	0.00229039	0.00697086
ENSG00000105784	3.43276	0.0634387	0.164732	RUNDC3B	5.15588	1.3e-08	9.3e-08
ENSG00000154305	-1.26221	0.0637397	0.165343	MIA3	-0.809713	1.92e-05	8.78e-05
ENSG00000100225	-1.07379	0.0637154	0.165343	FBXO7	-0.83669	4.85e-05	0.000205684
ENSG00000143499	0.775788	0.0638507	0.165461	SMYD2	1.33999	0.000193378	0.000736372
ENSG00000069974	-2.80557	0.063846	0.165461	RAB27A	-2.5703	1.83e-26	6.26e-25
ENSG00000089006	1.13244	0.0639806	0.165713	SNX5	0.591851	0.00205184	0.006324
ENSG00000100418	-0.826042	0.0641285	0.165926	DESI1	-0.174062	0.699473	0.793734
ENSG00000156976	1.10411	0.0641025	0.165926	EIF4A2	-0.554634	0.000305819	0.00111989
ENSG00000071051	-1.01221	0.0643507	0.166415	NCK2	-1.30643	1.45e-10	1.31e-09
ENSG00000099800	-1.18227	0.064452	0.166592	TIMM13	0.422886	0.0539085	0.109704
ENSG00000096717	-1.0184	0.064786	0.167361	SIRT1	-0.380967	0.134591	0.230013
ENSG00000101945	1.45463	0.0648157	0.167361	SUV39H1	2.03193	9.67e-13	1.09e-11
ENSG00000198805	1.12671	0.0651296	0.168085	PNP	1.64166	1.09e-10	9.97e-10
ENSG00000031003	-0.699139	0.06523	0.168258	FAM13B	-1.4095	0.00530959	0.0147381
ENSG00000037637	-0.939594	0.0652684	0.168271	FBXO42	-0.86876	8.07e-05	0.000329939
ENSG00000115459	-1.75361	0.0653473	0.168303	ELMOD3	-0.0830775	0.786012	0.857753
ENSG00000065308	-0.735277	0.0653362	0.168303	TRAM2	-3.69738	3.92e-21	9.01e-20
ENSG00000166963	-1.79507	0.0653855	0.168315	MAP1A	-8.76324	1.37e-104	8.22e-102
ENSG00000159596	1.08337	0.0655721	0.168698	TMEM69	1.74735	4.42e-07	2.61e-06
ENSG00000109689	-1.23983	0.0656011	0.168698	STIM2	-0.863672	0.00783523	0.0208436
ENSG00000156206	2.75771	0.0658657	0.169213	CFAP161	1.61651	0.0538414	0.109603
ENSG00000144357	-1.12861	0.0658684	0.169213	UBR3	-0.619479	0.117138	0.20632
ENSG00000168502	-1.84805	0.0660095	0.169489	MTCL1	-1.65121	2.43e-07	1.48e-06
ENSG00000143393	-1.64714	0.0660953	0.169623	PI4KB	-1.56021	2.32e-06	1.23e-05
ENSG00000149591	-6.38241	0.0663828	0.170274	TAGLN	-9.83251	1.28e-65	2.29e-63
ENSG00000123737	1.70778	0.0664966	0.170439	EXOSC9	1.13934	0.00062492	0.00214806
ENSG00000168303	0.603787	0.0665144	0.170439	MPLKIP	1.12189	3.12e-09	2.42e-08
ENSG00000135631	-1.30217	0.0666222	0.170629	RAB11FIP5	-2.82283	7.28e-21	1.64e-19
ENSG00000114902	-1.40532	0.0668394	0.171098	SPCS1	-0.283941	0.462427	0.594466
ENSG00000099860	-1.29954	0.0669832	0.17132	GADD45B	-2.2598	1.22e-08	8.73e-08
ENSG00000180535	2.72332	0.0669942	0.17132	BHLHA15	5.45063	1.65e-14	2.19e-13
ENSG00000136870	-0.952439	0.0670493	0.171375	ZNF189	-0.97559	0.000736884	0.00249828
ENSG00000156735	-1.22368	0.0674087	0.172119	BAG4	-0.350395	0.2396	0.36152
ENSG00000148985	1.43567	0.0674933	0.172248	PGAP2	0.906119	0.00311874	0.00921101
ENSG00000111684	-0.898621	0.0680627	0.173541	LPCAT3	-1.42752	0.000924316	0.00307096
ENSG00000144741	1.06224	0.0680688	0.173541	SLC25A26	0.165583	0.512826	0.640722
ENSG00000170191	1.07565	0.0681402	0.173635	NANP	0.743664	0.00033234	0.001208
ENSG00000144895	-1.08986	0.068185	0.173662	EIF2A	0.757931	0.000183814	0.000703115
ENSG00000164465	-0.766485	0.0683837	0.173992	DCBLD1	-2.06694	3.16e-08	2.15e-07
ENSG00000227345	1.06329	0.0687733	0.174896	PARG	0.524631	0.0826375	0.15563
ENSG00000145425	0.715942	0.0690733	0.17557	RPS3A	1.07231	2.62e-05	0.00011648
ENSG00000174282	-1.12715	0.06912	0.1756	ZBTB4	-1.99254	2.51e-32	1.17e-30
ENSG00000065621	-4.04645	0.0692441	0.175827	GSTO2	-1.84845	2.03e-05	9.24e-05
ENSG00000108963	-1.48964	0.0695658	0.176555	DPH1	-0.155354	0.642424	0.749011
ENSG00000257704	-0.997396	0.0696371	0.176559	INAFM1	-0.15722	0.729546	0.817728
ENSG00000171222	0.979839	0.0696035	0.176559	SCAND1	-0.0344671	0.907301	0.941118
ENSG00000124357	-1.05956	0.0697076	0.176649	NAGK	-1.04949	8.34e-05	0.000339782
ENSG00000214194	1.41246	0.0698901	0.177022	SMIM30	0.787652	0.0905323	0.167588
ENSG00000185721	-1.68709	0.0700274	0.177281	DRG1	0.369027	0.401431	0.534413
ENSG00000162076	-0.828696	0.0701228	0.177434	FLYWCH2	-0.876425	0.00111802	0.00364692
ENSG00000159322	-0.754454	0.0702881	0.177763	ADPGK	-0.468169	0.0271947	0.0615567
ENSG00000117151	0.968271	0.0704894	0.178182	CTBS	-1.22946	0.0010894	0.00356254
ENSG00000133460	0.917477	0.0705903	0.178247	SLC2A11	-0.259411	0.325832	0.455563
ENSG00000083857	-1.14073	0.0706207	0.178247	FAT1	-2.42744	7.91e-56	9.61e-54
ENSG00000129625	1.22808	0.0705712	0.178247	REEP5	-0.405143	0.403747	0.536653
ENSG00000145388	1.20368	0.0708412	0.178624	METTL14	-0.60554	0.0439139	0.0924055
ENSG00000204922	1.31698	0.0709336	0.178679	UQCC3	1.79218	4.12e-10	3.53e-09
ENSG00000165181	-1.5801	0.0709111	0.178679	SHOC1	-0.531529	0.602921	0.716604
ENSG00000108064	1.02694	0.0710102	0.178783	TFAM	2.23124	9.46e-15	1.29e-13
ENSG00000168701	-1.10776	0.0712937	0.179318	TMEM208	-0.207482	0.416258	0.549061
ENSG00000196227	1.20949	0.0712928	0.179318	FAM217B	0.466541	0.165972	0.271579
ENSG00000157045	0.920801	0.0713885	0.179467	NTAN1	-1.15781	6.97e-05	0.000288354
ENSG00000121749	-1.16838	0.071637	0.179992	TBC1D15	-0.764902	0.00132185	0.00424411
ENSG00000157593	1.56769	0.0716688	0.179992	SLC35B2	-0.47524	0.0322512	0.0711841
ENSG00000214413	1.91547	0.0718068	0.180249	BBIP1	0.0400102	0.900221	0.936148
ENSG00000145740	-1.22003	0.0721389	0.180993	SLC30A5	-0.617068	0.0400386	0.0854003
ENSG00000113048	0.955814	0.0723672	0.181385	MRPS27	1.14368	3.04e-10	2.64e-09
ENSG00000079246	-1.44578	0.0726047	0.1818	XRCC5	0.789003	0.0545504	0.110798
ENSG00000077935	2.0623	0.0725709	0.1818	SMC1B	3.75146	0.0676174	0.132195
ENSG00000117595	2.45574	0.0727191	0.181906	IRF6	2.40258	0.175304	0.282982
ENSG00000164406	1.18932	0.0729501	0.182393	LEAP2	2.82358	0.00851431	0.0224168
ENSG00000113851	-1.52737	0.0730549	0.182565	CRBN	-0.425639	0.0250186	0.0574091
ENSG00000160471	-3.19508	0.073162	0.182742	COX6B2	-2.87054	0.287339	0.414616
ENSG00000172215	-1.58872	0.0732592	0.182894	CXCR6	0.490207	0.672779	0.772804
ENSG00000131778	0.791695	0.0734472	0.183273	CHD1L	1.69561	0.000681981	0.00232887
ENSG00000011454	-1.15017	0.0737007	0.183724	RABGAP1	-0.889213	1.01e-05	4.82e-05
ENSG00000235106	-1.70824	0.0736766	0.183724	BRD3OS	-0.8938	0.00192213	0.00595641
ENSG00000198736	1.10603	0.0739345	0.184216	MSRB1	0.886526	0.00591191	0.0162374
ENSG00000134444	-1.22784	0.0743857	0.185157	RELCH	-1.89017	2e-08	1.4e-07
ENSG00000160199	-0.914399	0.0743605	0.185157	PKNOX1	-0.269375	0.399102	0.532034
ENSG00000172548	1.04324	0.0745212	0.185403	NIPAL4	-2.81661	5.75e-07	3.34e-06
ENSG00000198912	1.96332	0.0746018	0.185512	C1orf174	0.938579	0.000181586	0.000695478
ENSG00000087086	-1.30622	0.0747822	0.185869	FTL	-2.09309	9.52e-25	2.93e-23
ENSG00000032219	-0.731706	0.0753639	0.187131	ARID4A	-0.847614	0.000547194	0.00190598
ENSG00000176105	1.18404	0.0753641	0.187131	YES1	1.67878	2.68e-18	4.94e-17
ENSG00000162755	2.70877	0.0754246	0.18719	KLHDC9	-0.349797	0.604677	0.718239
ENSG00000105928	-1.96635	0.0755544	0.187419	GSDME	-10.5966	4.55e-12	4.82e-11
ENSG00000198258	-1.21168	0.0757018	0.187693	UBL5	-0.531112	0.127762	0.220896
ENSG00000101365	0.940406	0.0759166	0.188133	IDH3B	1.5675	2.77e-12	2.98e-11
ENSG00000089048	1.51125	0.0765428	0.189499	ESF1	1.36996	0.000594346	0.0020539
ENSG00000164258	-1.07803	0.0765072	0.189499	NDUFS4	-0.398563	0.110191	0.196182
ENSG00000146063	1.05563	0.0766454	0.18966	TRIM41	0.453114	0.0217088	0.0507298
ENSG00000135108	-1.78875	0.0766835	0.189661	FBXO21	-0.839184	6.11e-05	0.000254565
ENSG00000170846	1.06722	0.0770218	0.190405	LOC93622	1.01602	4.81e-06	2.43e-05
ENSG00000162627	-1.47822	0.077273	0.190839	SNX7	-1.39434	7.66e-09	5.63e-08
ENSG00000125753	-1.09003	0.0772702	0.190839	VASP	-0.720955	0.0270474	0.0612622
ENSG00000130830	1.66811	0.0774804	0.191257	MPP1	0.878729	0.00129003	0.00415606
ENSG00000160886	-4.08223	0.0775487	0.191332	LY6K	-8.92721	1.9e-08	1.33e-07
ENSG00000163041	1.29555	0.0776729	0.19147	H3-3A	1.00884	0.000276963	0.00102308
ENSG00000125740	-4.86808	0.0776802	0.19147	FOSB	-5.92851	0.00101248	0.00333811
ENSG00000173141	1.15959	0.0779642	0.191795	MRPL57	0.807061	0.00964149	0.0250434
ENSG00000128694	1.28882	0.0779217	0.191795	OSGEPL1	1.38708	9.37e-06	4.5e-05
ENSG00000124120	1.2266	0.0779355	0.191795	TTPAL	0.371536	0.304535	0.4326
ENSG00000133059	-0.872085	0.0783026	0.192534	DSTYK	-0.929998	2.07e-07	1.27e-06
ENSG00000134253	1.62352	0.0785482	0.193043	TRIM45	1.11054	0.00792126	0.0210473
ENSG00000187187	1.25714	0.0787214	0.193375	ZNF546	0.120709	0.696657	0.791747
ENSG00000100941	0.776729	0.0787817	0.193429	PNN	1.18655	4.97e-13	5.77e-12
ENSG00000132780	1.09967	0.0789741	0.193807	NASP	1.17324	1.74e-08	1.23e-07
ENSG00000113407	0.931676	0.0793587	0.194656	TARS1	0.982376	0.0024611	0.00743694
ENSG00000131495	-1.56003	0.0794159	0.194702	NDUFA2	0.329891	0.30682	0.435329
ENSG00000123505	-0.706922	0.079529	0.194885	AMD1	0.392041	0.164593	0.269664
ENSG00000102910	-1.26139	0.0799207	0.19575	LONP2	-1.14449	0.0012049	0.00390074
ENSG00000107745	-1.00699	0.0802524	0.196467	MICU1	-0.183949	0.64088	0.748073
ENSG00000138375	1.78791	0.0807393	0.197531	SMARCAL1	0.597913	0.0849648	0.159263
ENSG00000182541	-0.922061	0.0807653	0.197531	LIMK2	-0.682368	0.0293074	0.0656008
ENSG00000139746	1.20239	0.0808424	0.197623	RBM26	0.469703	0.00462486	0.0130605
ENSG00000140153	-1.6261	0.0812424	0.198505	WDR20	0.00912006	0.968916	0.980824
ENSG00000100410	1.47793	0.0813854	0.198758	PHF5A	1.08877	2.4e-07	1.46e-06
ENSG00000100612	-1.01819	0.0814571	0.198837	DHRS7	-2.08694	4.28e-07	2.53e-06
ENSG00000145919	0.654224	0.0819544	0.199955	BOD1	0.829362	0.000676387	0.00231041
ENSG00000196781	-1.49645	0.082183	0.200415	TLE1	-1.04005	0.0808767	0.152884
[truncated: 2,740 more rows]

## Sheet: FHC vs. HCT116 cells
	dog.log2FoldChange	dog.pvalue	dog.padj	dog.symbol	genes.log2FoldChange	genes.pvalue	genes.padj
ENSG00000134013	-5.71373	6.01e-48	3.04e-44	LOXL2	-5.13498	2.43e-174	4.98e-171
ENSG00000154473	4.48258	7.15e-42	1.81e-38	BUB3	1.72785	1.79e-10	1.52e-09
ENSG00000198121	-4.07236	1.79e-40	3.01e-37	LPAR1	-4.53907	1.87e-46	1.66e-44
ENSG00000085449	7.53273	6.26e-39	7.91e-36	WDFY1	-1.17988	4.99e-11	4.51e-10
ENSG00000111799	-6.3347	1.25e-37	1.27e-34	COL12A1	-5.72386	2.57e-222	1.05e-218
ENSG00000141753	-8.39347	7.74e-32	6.51e-29	IGFBP4	-16.2153	2.75e-28	1.06e-26
ENSG00000182197	-4.50579	1.73e-31	1.25e-28	EXT1	-3.52774	1.18e-40	8.14e-39
ENSG00000131378	-6.7158	9.06e-31	5.59e-28	RFTN1	-5.72516	7.7e-91	3.01e-88
ENSG00000153714	-7.01081	9.97e-31	5.59e-28	LURAP1L	-5.55156	6.29e-60	1.02e-57
ENSG00000182118	-4.09379	3.16e-28	1.6e-25	FAM89A	-2.14593	1.06e-11	1.03e-10
ENSG00000180801	-5.06765	1.04e-27	4.77e-25	ARSJ	-5.47883	3.01e-42	2.28e-40
ENSG00000164649	3.22668	4.78e-25	2.01e-22	CDCA7L	1.82122	8.59e-09	6.03e-08
ENSG00000152952	-6.39673	6.37e-25	2.48e-22	PLOD2	-3.14351	5.45e-41	3.86e-39
ENSG00000135362	-7.45361	2.76e-24	9.94e-22	PRR5L	-7.99444	2.03e-54	2.58e-52
ENSG00000091136	-4.72254	3.58e-24	1.21e-21	LAMB1	-5.57764	3.37e-32	1.6e-30
ENSG00000111186	-6.16521	3.25e-23	1.03e-20	WNT5B	-10.0611	1.46e-36	8.44e-35
ENSG00000163453	-4.52928	2.79e-22	8.29e-20	IGFBP7	-13.383	8.25e-68	1.83e-65
ENSG00000166741	-8.43674	7.89e-21	2.21e-18	NNMT	-14.7359	9.04e-24	2.55e-22
ENSG00000204262	-5.91618	1.06e-20	2.82e-18	COL5A2	-9.05576	1.87e-137	2.19e-134
ENSG00000065534	-5.71679	2.62e-20	6.62e-18	MYLK	-8.40403	4.69e-59	7.13e-57
ENSG00000136205	-6.7237	2.79e-20	6.71e-18	TNS3	-6.02084	4.07e-122	3.58e-119
ENSG00000172340	-3.2276	3.29e-20	7.55e-18	SUCLG2	-0.618957	0.0622066	0.124119
ENSG00000100749	6.064	4.5e-20	9.89e-18	VRK1	2.73032	2.03e-41	1.47e-39
ENSG00000102359	-4.88577	4.78e-19	1e-16	SRPX2	-5.37846	2.08e-41	1.5e-39
ENSG00000083312	-3.27786	7e-19	1.41e-16	TNPO1	-1.23109	3.44e-10	2.82e-09
ENSG00000139921	2.86943	1.7e-18	3.31e-16	TMX1	1.07107	0.0278959	0.0634122
ENSG00000104321	-12.9867	1.87e-18	3.5e-16	TRPA1	-18.4098	2.66e-29	1.08e-27
ENSG00000137809	-6.37195	4.34e-18	7.83e-16	ITGA11	-15.249	4.73e-25	1.46e-23
ENSG00000162009	5.87375	7.57e-18	1.32e-15	SSTR5	7.87595	9.93e-12	9.69e-11
ENSG00000125845	-9.8479	9.44e-18	1.59e-15	BMP2	-15.0062	2.24e-23	6.1e-22
ENSG00000113368	3.74914	1.21e-17	1.97e-15	LMNB1	2.83788	1.33e-29	5.46e-28
ENSG00000176641	-7.95106	1.67e-17	2.64e-15	RNF152	-8.22862	1.18e-86	3.99e-84
ENSG00000131153	3.77044	2.83e-17	4.32e-15	GINS2	3.93611	2.91e-16	4.43e-15
ENSG00000146530	9.64059	3.01e-17	4.47e-15	VWDE	11.0512	1.89e-24	5.6e-23
ENSG00000164659	9.55348	4.77e-17	6.88e-15	ELAPOR2	7.9199	8.89e-27	3.13e-25
ENSG00000170312	3.78029	4.94e-17	6.93e-15	CDK1	2.39161	1.46e-09	1.12e-08
ENSG00000170627	8.33546	8.84e-17	1.21e-14	GTSF1	12.6401	2.72e-32	1.29e-30
ENSG00000122786	-5.8317	9.3e-17	1.24e-14	CALD1	-4.89167	8.03e-50	8.52e-48
ENSG00000135048	-4.138	1.07e-16	1.39e-14	CEMIP2	-2.98476	4.74e-29	1.89e-27
ENSG00000145506	-5.51388	1.11e-16	1.4e-14	NKD2	-1.86193	0.0178814	0.0433104
ENSG00000171451	-13.5129	1.65e-16	2.04e-14	DSEL	-14.5616	5.02e-21	1.16e-19
ENSG00000146350	4.52055	3.04e-16	3.65e-14	TBC1D32	1.94156	3.4e-10	2.78e-09
ENSG00000164674	4.41099	4.38e-16	5.14e-14	SYTL3	5.13797	4.15e-37	2.46e-35
ENSG00000054277	-8.2909	4.79e-16	5.5e-14	OPN3	-8.24146	1.33e-31	6.11e-30
ENSG00000019144	-6.38263	9.06e-16	1.02e-13	PHLDB1	-3.19986	9.53e-78	2.7e-75
ENSG00000144043	5.73916	9.32e-16	1.02e-13	TEX261	-0.481981	0.252191	0.376118
ENSG00000197275	3.94932	1.78e-15	1.91e-13	RAD54B	3.53243	2.43e-18	4.4e-17
ENSG00000139146	3.17825	1.86e-15	1.96e-13	SINHCAF	2.1921	1.71e-15	2.4e-14
ENSG00000139567	-6.44527	2.02e-15	2.08e-13	ACVRL1	-9.43035	1.64e-77	4.58e-75
ENSG00000117525	-5.81152	2.76e-15	2.73e-13	F3	-5.57416	4.4e-69	1.03e-66
ENSG00000145287	-9.89318	2.71e-15	2.73e-13	PLAC8	-7.23041	5.82e-22	1.43e-20
ENSG00000120594	-11.7057	5.2e-15	4.88e-13	PLXDC2	-16.2651	7.55e-29	2.98e-27
ENSG00000115392	3.76215	5.22e-15	4.88e-13	FANCL	2.66794	1.11e-13	1.31e-12
ENSG00000107372	-3.42358	5.13e-15	4.88e-13	ZFAND5	-2.17234	4.76e-14	5.83e-13
ENSG00000221869	-4.01603	6.51e-15	5.98e-13	CEBPD	-4.9816	6.12e-10	4.87e-09
ENSG00000169252	-7.08514	6.79e-15	6.12e-13	ADRB2	-5.21894	2.98e-25	9.37e-24
ENSG00000152684	-5.70223	1.53e-14	1.35e-12	PELO	-1.03809	3.41e-06	1.72e-05
ENSG00000158769	6.85201	2.19e-14	1.91e-12	F11R	7.21549	1.26e-53	1.54e-51
ENSG00000080608	3.08738	2.64e-14	2.26e-12	PUM3	0.924802	0.00129892	0.00420555
ENSG00000123240	-4.13954	2.98e-14	2.51e-12	OPTN	-4.21668	5.25e-128	4.79e-125
ENSG00000152689	-4.27859	3.23e-14	2.67e-12	RASGRP3	-8.74573	4.53e-49	4.61e-47
ENSG00000143507	-6.57122	3.5e-14	2.85e-12	DUSP10	-6.50701	1.68e-86	5.58e-84
ENSG00000107438	-4.4573	4.87e-14	3.91e-12	PDLIM1	-4.81456	4.72e-50	5.03e-48
ENSG00000023909	-3.17966	5.18e-14	4.02e-12	GCLM	-1.86938	1.13e-11	1.09e-10
ENSG00000125868	-2.42371	5.18e-14	4.02e-12	DSTN	-1.88273	1.31e-05	6.04e-05
ENSG00000213096	-4.15278	5.62e-14	4.3e-12	ZNF254	-2.83967	1.02e-13	1.21e-12
ENSG00000100055	5.42143	6.79e-14	5.12e-12	CYTH4	2.37171	0.00981976	0.0256136
ENSG00000135525	6.81704	7.34e-14	5.45e-12	MAP7	5.27797	1e-14	1.31e-13
ENSG00000002933	-8.43828	7.79e-14	5.7e-12	TMEM176A	-13.3237	2.36e-17	3.95e-16
ENSG00000049130	4.87803	1.12e-13	8.07e-12	KITLG	5.06464	3.24e-54	4.07e-52
ENSG00000164176	-7.03382	1.45e-13	1.03e-11	EDIL3	-16.3012	1.7e-28	6.62e-27
ENSG00000035499	4.01819	1.78e-13	1.25e-11	DEPDC1B	3.75622	1.28e-49	1.33e-47
ENSG00000110880	-2.88908	1.84e-13	1.28e-11	CORO1C	-1.82509	4.91e-06	2.42e-05
ENSG00000130224	-10.9641	2.61e-13	1.78e-11	LRCH2	-13.3913	1.21e-19	2.46e-18
ENSG00000196604	7.40098	4.57e-13	3.04e-11	POTEF	7.48715	3.04e-10	2.5e-09
ENSG00000174607	8.44716	4.56e-13	3.04e-11	UGT8	11.6576	2.34e-27	8.55e-26
ENSG00000101825	-11.1195	5.17e-13	3.39e-11	MXRA5	-15.9934	5.17e-28	1.95e-26
ENSG00000110002	-7.07214	7.22e-13	4.67e-11	VWA5A	-7.48876	3.63e-39	2.32e-37
ENSG00000149090	-10.899	7.34e-13	4.69e-11	PAMR1	-14.9076	5.76e-24	1.65e-22
ENSG00000134996	-2.42566	8.18e-13	5.17e-11	OSTF1	-1.60981	1.04e-07	6.4e-07
ENSG00000150347	-4.1868	8.36e-13	5.21e-11	ARID5B	-4.05383	2.24e-55	2.91e-53
ENSG00000106799	-5.37394	9.08e-13	5.59e-11	TGFBR1	-2.74392	5.99e-18	1.05e-16
ENSG00000268223	7.32531	9.65e-13	5.87e-11	ARL14EPL	8.95591	5.88e-15	7.82e-14
ENSG00000154165	6.35704	1e-12	6.01e-11	GPR15	9.05536	2.01e-15	2.8e-14
ENSG00000069011	-3.10113	1.02e-12	6.05e-11	PITX1	-2.72303	2.07e-32	9.92e-31
ENSG00000149218	6.90503	1.11e-12	6.51e-11	ENDOD1	6.00553	4.62e-59	7.07e-57
ENSG00000105281	-2.90301	1.14e-12	6.64e-11	SLC1A5	-0.340787	0.136366	0.232337
ENSG00000087510	-4.15608	1.16e-12	6.65e-11	TFAP2C	-4.449	3.26e-19	6.35e-18
ENSG00000106034	-3.83968	1.18e-12	6.7e-11	CPED1	-8.5254	6.36e-166	1.2e-162
ENSG00000170439	6.74145	1.37e-12	7.64e-11	METTL7B	8.79757	2.78e-15	3.84e-14
ENSG00000119900	-4.15821	1.38e-12	7.64e-11	OGFRL1	-3.21908	5.53e-30	2.34e-28
ENSG00000176697	-2.38492	1.41e-12	7.77e-11	BDNF	-2.06293	6.54e-25	2.01e-23
ENSG00000117226	-5.23502	1.72e-12	9.33e-11	GBP3	-7.87435	2.93e-40	2e-38
ENSG00000169684	6.94956	2.38e-12	1.28e-10	CHRNA5	7.06938	2.02e-41	1.47e-39
ENSG00000181072	-11.7025	2.41e-12	1.28e-10	CHRM2	-16.2159	6.08e-26	2.01e-24
ENSG00000065308	-3.23673	2.6e-12	1.37e-10	TRAM2	-3.21738	1.13e-16	1.78e-15
ENSG00000103241	-10.8207	2.91e-12	1.51e-10	FOXF1	-7.6603	3.37e-186	8.31e-183
ENSG00000118939	-4.39257	2.95e-12	1.52e-10	UCHL3	0.470832	0.439095	0.570124
ENSG00000138685	-3.59868	3.02e-12	1.54e-10	FGF2	-3.31091	1.05e-17	1.8e-16
ENSG00000133488	7.19326	3.34e-12	1.68e-10	SEC14L4	6.19294	1.41e-09	1.08e-08
ENSG00000204381	-10.6998	4.26e-12	2.13e-10	LAYN	-13.6475	8.76e-21	1.97e-19
ENSG00000174099	3.38456	5.13e-12	2.54e-10	MSRB3	-3.6405	8.68e-13	9.46e-12
ENSG00000087116	-6.77149	5.44e-12	2.67e-10	ADAMTS2	-6.55328	8.92e-41	6.2e-39
ENSG00000184384	-5.73328	6.74e-12	3.27e-10	MAML2	-4.897	2.38e-65	4.91e-63
ENSG00000119938	-6.48922	8.38e-12	4.03e-10	PPP1R3C	-13.0351	9.78e-19	1.84e-17
ENSG00000197646	-11.6541	9.18e-12	4.37e-10	PDCD1LG2	-13.2966	1.48e-16	2.32e-15
ENSG00000152270	8.14101	9.57e-12	4.52e-10	PDE3B	10.1468	7.38e-21	1.67e-19
ENSG00000150630	-10.4878	1.01e-11	4.71e-10	VEGFC	-12.3489	4.39e-17	7.18e-16
ENSG00000197147	8.0352	1.22e-11	5.63e-10	LRRC8B	10.6647	7.84e-25	2.38e-23
ENSG00000112218	-2.62989	1.23e-11	5.63e-10	GPR63	-1.86139	1.58e-07	9.55e-07
ENSG00000164109	4.3269	1.24e-11	5.64e-10	MAD2L1	3.26027	3.01e-15	4.12e-14
ENSG00000114251	-10.7845	1.63e-11	7.34e-10	WNT5A	-18.1971	5.78e-34	2.96e-32
ENSG00000113805	-10.0407	1.86e-11	8.32e-10	CNTN3	-14.5967	1.72e-23	4.73e-22
ENSG00000165092	-9.99061	2.05e-11	9.09e-10	ALDH1A1	-16.0375	1.44e-27	5.31e-26
ENSG00000154188	-10.691	2.33e-11	1.02e-09	ANGPT1	-15.2373	1.26e-22	3.27e-21
ENSG00000104723	-5.52218	2.4e-11	1.04e-09	TUSC3	-9.24173	9.76e-33	4.79e-31
ENSG00000212747	-5.57775	2.83e-11	1.22e-09	RTL8B	-11.4633	1.01e-14	1.32e-13
ENSG00000154736	-11.7701	2.97e-11	1.27e-09	ADAMTS5	-16.2185	5.7e-26	1.89e-24
ENSG00000137273	-8.07584	3.03e-11	1.29e-09	FOXF2	-13.8702	1.1e-19	2.24e-18
ENSG00000118515	-7.92831	3.32e-11	1.4e-09	SGK1	-7.97815	4.02e-58	5.92e-56
ENSG00000116750	2.81878	3.39e-11	1.41e-09	UCHL5	1.29759	7.34e-09	5.2e-08
ENSG00000112531	-2.83648	4.04e-11	1.67e-09	QKI	-2.3392	9.53e-41	6.61e-39
ENSG00000079819	-2.6655	4.4e-11	1.81e-09	EPB41L2	-2.15974	3.82e-24	1.11e-22
ENSG00000166068	-3.07726	4.48e-11	1.82e-09	SPRED1	-1.48339	0.000333267	0.00121283
ENSG00000065911	3.37066	4.5e-11	1.82e-09	MTHFD2	3.14202	8.88e-72	2.21e-69
ENSG00000135750	7.85772	4.96e-11	1.99e-09	KCNK1	10.0468	1.75e-20	3.83e-19
ENSG00000169604	-3.99065	7.6e-11	3.02e-09	ANTXR1	-3.89906	3.81e-118	3.23e-115
ENSG00000163359	-10.5828	7.89e-11	3.11e-09	COL6A3	-11.8064	6.05e-274	3.72e-270
ENSG00000197043	-3.72124	8.41e-11	3.29e-09	ANXA6	-3.42129	9.94e-28	3.69e-26
ENSG00000059769	-2.46111	9.28e-11	3.61e-09	DNAJC25	0.174453	0.51601	0.643458
ENSG00000164687	7.77783	1.01e-10	3.9e-09	FABP5	11.0334	2.18e-24	6.44e-23
ENSG00000095303	-6.14239	1.15e-10	4.38e-09	PTGS1	-9.8226	4.72e-96	2.19e-93
ENSG00000086696	-5.93732	1.16e-10	4.39e-09	HSD17B2	-14.9793	2.47e-24	7.27e-23
ENSG00000120696	-3.76935	1.23e-10	4.61e-09	KBTBD7	-0.623929	0.00422781	0.012177
ENSG00000168143	7.37292	1.29e-10	4.78e-09	FAM83B	6.43192	1.72e-44	1.42e-42
ENSG00000152767	-4.94818	1.3e-10	4.8e-09	FARP1	-3.94463	6.05e-109	4.38e-106
ENSG00000198682	-3.61798	1.32e-10	4.82e-09	PAPSS2	-4.34259	1.16e-17	1.99e-16
ENSG00000162493	-7.92497	1.37e-10	4.98e-09	PDPN	-14.9876	7.41e-25	2.26e-23
ENSG00000158258	-8.11776	1.47e-10	5.29e-09	CLSTN2	-15.5636	9.52e-24	2.67e-22
ENSG00000149948	7.69583	1.64e-10	5.86e-09	HMGA2	5.5161	2.76e-05	0.000121223
ENSG00000140464	-4.44622	1.67e-10	5.92e-09	PML	-2.4479	2.95e-16	4.49e-15
ENSG00000214517	-4.39783	1.73e-10	6.09e-09	PPME1	-3.36799	9.6e-95	4.22e-92
ENSG00000174348	-10.4231	1.76e-10	6.17e-09	PODN	-12.8808	3.58e-17	5.89e-16
ENSG00000163659	-2.97923	1.89e-10	6.59e-09	TIPARP	-1.9761	2.04e-07	1.22e-06
ENSG00000162078	6.77372	2.99e-10	1.03e-08	ZG16B	1.49309	0.133059	0.228155
ENSG00000103222	-1.93171	3.32e-10	1.14e-08	ABCC1	-1.3685	2.22e-07	1.32e-06
ENSG00000156011	-3.78491	3.52e-10	1.2e-08	PSD3	-2.56612	1.01e-45	8.75e-44
ENSG00000154146	7.21357	3.76e-10	1.26e-08	NRGN	3.2844	2.39e-10	1.99e-09
ENSG00000103175	-9.41269	3.76e-10	1.26e-08	WFDC1	-11.7369	3.59e-53	4.32e-51
ENSG00000112742	3.24097	3.75e-10	1.26e-08	TTK	3.22595	4.98e-10	4e-09
ENSG00000169851	6.18066	3.86e-10	1.28e-08	PCDH7	2.24173	4.06e-11	3.71e-10
ENSG00000145246	-4.26898	4.11e-10	1.36e-08	ATP10D	-3.47865	1.64e-15	2.31e-14
ENSG00000112245	4.60593	4.43e-10	1.45e-08	PTP4A1	2.1816	0.0195501	0.0468042
ENSG00000129455	7.19167	4.71e-10	1.54e-08	KLK8	8.37889	2.55e-12	2.64e-11
ENSG00000031081	-3.23388	5.15e-10	1.67e-08	ARHGAP31	-5.20691	1.67e-103	1.05e-100
ENSG00000184731	7.53858	5.55e-10	1.79e-08	FAM110C	10.6686	1.03e-22	2.7e-21
ENSG00000120708	-9.31492	6.86e-10	2.17e-08	TGFBI	-15.8323	2.88e-27	1.04e-25
ENSG00000127191	2.76424	6.85e-10	2.17e-08	TRAF2	1.32495	1.25e-05	5.81e-05
ENSG00000012817	-9.29326	6.79e-10	2.17e-08	KDM5D	-12.4337	7.85e-17	1.26e-15
ENSG00000100345	-3.92442	9.05e-10	2.84e-08	MYH9	-2.55552	2.06e-39	1.33e-37
ENSG00000181472	2.8068	9.7e-10	3.03e-08	ZBTB2	-0.488691	0.0491216	0.102032
ENSG00000213214	4.99115	1e-09	3.11e-08	ARHGEF35	6.25208	4.63e-12	4.69e-11
ENSG00000169504	-2.65901	1.08e-09	3.33e-08	CLIC4	-2.90925	3.8e-08	2.47e-07
ENSG00000072163	-9.52563	1.11e-09	3.4e-08	LIMS2	-7.83143	1.17e-58	1.74e-56
ENSG00000119919	-5.58495	1.14e-09	3.47e-08	NKX2-3	-12.7462	2.53e-17	4.22e-16
ENSG00000163002	2.38441	1.15e-09	3.48e-08	NUP35	1.84846	1.69e-05	7.67e-05
ENSG00000156273	-4.81567	1.34e-09	4.02e-08	BACH1	-1.39777	4.79e-08	3.06e-07
ENSG00000129910	5.03917	1.46e-09	4.36e-08	CDH15	3.20676	0.000492604	0.0017355
ENSG00000000460	2.92699	1.48e-09	4.4e-08	C1orf112	2.2798	2.85e-14	3.55e-13
ENSG00000198780	4.81462	1.63e-09	4.8e-08	FAM169A	11.3622	2.48e-26	8.41e-25
ENSG00000276368	3.5814	1.67e-09	4.91e-08	H2AC14	4.62307	5.97e-76	1.62e-73
ENSG00000135763	2.70881	1.8e-09	5.26e-08	URB2	1.91893	1.66e-17	2.81e-16
ENSG00000118898	3.66302	1.86e-09	5.41e-08	PPL	2.59767	2.16e-16	3.33e-15
ENSG00000134853	-7.0984	1.89e-09	5.44e-08	PDGFRA	-17.5063	3.73e-32	1.77e-30
ENSG00000037749	-3.7907	1.89e-09	5.44e-08	MFAP3	-0.18306	0.597863	0.713063
ENSG00000106565	-9.1775	2.05e-09	5.83e-08	TMEM176B	-11.1003	4.49e-35	2.44e-33
ENSG00000121410	-6.63161	2.07e-09	5.87e-08	A1BG	-5.0403	0.00338196	0.00997651
ENSG00000164741	-9.80836	2.2e-09	6.2e-08	DLC1	-12.439	1.9e-47	1.76e-45
ENSG00000138111	6.38484	2.28e-09	6.39e-08	MFSD13A	6.11787	1.63e-41	1.2e-39
ENSG00000184471	6.9959	2.43e-09	6.79e-08	C1QTNF8	5.5625	0.00265693	0.0080046
ENSG00000135845	-3.32375	2.59e-09	7.17e-08	PIGC	-0.386453	0.202813	0.317736
ENSG00000106853	-4.07443	2.6e-09	7.17e-08	PTGR1	-4.50785	8.44e-40	5.62e-38
ENSG00000157654	-2.95355	2.63e-09	7.23e-08	PALM2AKAP2	-2.55317	8.67e-11	7.64e-10
ENSG00000197702	-3.25566	2.69e-09	7.31e-08	PARVA	-3.74735	6.23e-21	1.42e-19
ENSG00000179913	5.11318	2.69e-09	7.31e-08	B3GNT3	9.9011	3.05e-19	5.97e-18
ENSG00000143067	-2.43514	3.1e-09	8.36e-08	ZNF697	-1.45823	5.56e-09	3.98e-08
ENSG00000121903	2.56339	3.27e-09	8.75e-08	ZSCAN20	0.489219	0.0393367	0.0846519
ENSG00000154734	-8.90417	3.26e-09	8.75e-08	ADAMTS1	-16.3454	3e-29	1.21e-27
ENSG00000177932	-8.95782	3.35e-09	8.91e-08	ZNF354C	-11.1819	2.77e-14	3.46e-13
ENSG00000163393	-2.65588	3.67e-09	9.67e-08	SLC22A15	-2.44984	1.11e-25	3.58e-24
ENSG00000112992	-4.46153	3.67e-09	9.67e-08	NNT	-13.7277	1.06e-20	2.36e-19
ENSG00000080493	-8.8503	3.77e-09	9.81e-08	SLC4A4	-10.6949	5.49e-61	9.64e-59
ENSG00000164181	7.41471	3.75e-09	9.81e-08	ELOVL7	10.8074	8.16e-24	2.31e-22
ENSG00000138182	3.01206	3.84e-09	9.96e-08	KIF20B	1.8796	9.56e-06	4.51e-05
ENSG00000176788	-9.16441	4.19e-09	1.08e-07	BASP1	-14.3178	9.81e-23	2.59e-21
ENSG00000138735	-4.89714	4.29e-09	1.1e-07	PDE5A	-6.77393	1.99e-23	5.42e-22
ENSG00000148737	4.20702	4.51e-09	1.15e-07	TCF7L2	3.15636	3.9e-25	1.22e-23
ENSG00000156384	4.19733	4.75e-09	1.21e-07	SFR1	2.94273	1.37e-18	2.55e-17
ENSG00000133111	2.36598	4.8e-09	1.21e-07	RFXAP	1.67617	0.000169323	0.000651138
ENSG00000113356	5.84199	4.91e-09	1.23e-07	POLR3G	5.67622	4.04e-68	9.05e-66
ENSG00000136938	2.72564	5.2e-09	1.3e-07	ANP32B	0.958043	0.000621699	0.00214911
ENSG00000165152	7.23596	5.48e-09	1.36e-07	PGAP4	5.48151	8.2e-27	2.89e-25
ENSG00000203995	-4.38791	5.63e-09	1.39e-07	ZYG11A	-5.55685	3.69e-11	3.39e-10
ENSG00000273802	-5.63852	5.63e-09	1.39e-07	H2BC8	-5.33875	1.89e-39	1.23e-37
ENSG00000074047	-3.68284	5.99e-09	1.47e-07	GLI2	-3.83641	3.03e-22	7.6e-21
ENSG00000183580	-8.95245	6.08e-09	1.48e-07	FBXL7	-11.9527	2.71e-15	3.75e-14
ENSG00000077238	-3.71336	6.28e-09	1.53e-07	IL4R	-3.35153	4.8e-49	4.86e-47
ENSG00000023041	6.4348	6.69e-09	1.62e-07	ZDHHC6	2.07758	1.66e-19	3.32e-18
ENSG00000013016	-9.31998	6.79e-09	1.63e-07	EHD3	-12.927	6.89e-17	1.11e-15
ENSG00000125257	-2.09983	7.2e-09	1.72e-07	ABCC4	-2.6421	3.04e-56	4.02e-54
ENSG00000150551	-9.63334	8.09e-09	1.93e-07	LYPD1	-12.7587	2.87e-15	3.95e-14
ENSG00000119138	-5.32191	9.03e-09	2.14e-07	KLF9	-5.20462	2.2e-19	4.34e-18
ENSG00000119965	2.72548	9.49e-09	2.24e-07	C10orf88	0.599501	0.0139374	0.0347876
ENSG00000177879	2.36022	9.93e-09	2.33e-07	AP3S1	1.81939	1.74e-05	7.88e-05
ENSG00000197863	-9.0301	1.01e-08	2.37e-07	ZNF790	-9.91321	2.39e-11	2.24e-10
ENSG00000157680	-8.96608	1.09e-08	2.54e-07	DGKI	-9.31329	4.9e-19	9.42e-18
ENSG00000183605	3.12398	1.19e-08	2.76e-07	SFXN4	3.2791	3.6e-16	5.43e-15
ENSG00000120158	3.16306	1.35e-08	3.11e-07	RCL1	1.81105	3.89e-13	4.37e-12
ENSG00000112619	-3.30374	1.38e-08	3.15e-07	PRPH2	-10.5693	7.04e-13	7.72e-12
ENSG00000112306	2.11717	1.39e-08	3.16e-07	RPS12	1.32524	7.7e-05	0.000314471
ENSG00000174669	4.40189	1.46e-08	3.3e-07	SLC29A2	6.14619	0.000426245	0.00151866
ENSG00000148175	-3.66448	1.5e-08	3.39e-07	STOM	-4.34829	1.71e-73	4.47e-71
ENSG00000197044	-4.52835	1.52e-08	3.42e-07	ZNF441	-3.6072	3.38e-15	4.62e-14
ENSG00000164002	-8.87959	1.61e-08	3.59e-07	EXO5	-9.35386	1.81e-09	1.37e-08
ENSG00000115641	-2.96043	1.81e-08	4.02e-07	FHL2	-2.3832	3.59e-35	1.96e-33
ENSG00000131389	-5.20375	1.85e-08	4.1e-07	SLC6A6	-3.80411	7.77e-25	2.36e-23
ENSG00000115380	-8.39162	1.92e-08	4.23e-07	EFEMP1	-15.7516	1.19e-26	4.12e-25
ENSG00000176678	-5.66151	1.94e-08	4.25e-07	FOXL1	-5.41742	4.16e-63	7.95e-61
ENSG00000164626	6.6548	2.03e-08	4.43e-07	KCNK5	9.58959	7.85e-18	1.36e-16
ENSG00000146263	3.39358	2.07e-08	4.51e-07	MMS22L	2.2733	8.52e-33	4.19e-31
ENSG00000101311	6.70381	2.16e-08	4.69e-07	FERMT1	7.16914	6.15e-49	6.16e-47
ENSG00000085117	-4.17001	2.19e-08	4.72e-07	CD82	-5.50429	7.21e-108	4.93e-105
ENSG00000177425	-1.59581	2.32e-08	4.96e-07	PAWR	-1.20535	1.96e-13	2.27e-12
ENSG00000196867	-6.53268	2.32e-08	4.96e-07	ZFP28	-10.4548	1.81e-12	1.91e-11
ENSG00000077549	-5.30622	2.37e-08	5.04e-07	CAPZB	-2.06176	2.53e-33	1.26e-31
ENSG00000126785	-8.45843	2.39e-08	5.08e-07	RHOJ	-11.2122	2.14e-14	2.71e-13
ENSG00000134909	6.99526	2.8e-08	5.92e-07	ARHGAP32	6.03551	1.74e-14	2.23e-13
ENSG00000184445	2.99175	2.83e-08	5.96e-07	KNTC1	2.29307	3.43e-24	9.99e-23
ENSG00000145808	-8.40993	2.92e-08	6.11e-07	ADAMTS19	-12.2493	2.06e-16	3.18e-15
ENSG00000144354	5.42199	3.01e-08	6.28e-07	CDCA7	4.32275	4.8e-20	1.01e-18
ENSG00000113758	3.86472	3.15e-08	6.54e-07	DBN1	-0.0794544	0.761657	0.841074
ENSG00000156802	4.02155	3.58e-08	7.37e-07	ATAD2	3.11561	6.62e-27	2.34e-25
ENSG00000118523	-6.52687	3.62e-08	7.44e-07	CCN2	-8.68861	2.88e-131	3.08e-128
ENSG00000198846	-8.329	3.81e-08	7.78e-07	TOX	-8.58747	3.45e-22	8.6e-21
ENSG00000075420	-3.11717	3.93e-08	8e-07	FNDC3B	-2.95723	1.63e-15	2.3e-14
ENSG00000112118	4.29849	4.06e-08	8.21e-07	MCM3	3.13875	1.9e-34	9.93e-33
ENSG00000177374	-5.92318	4.16e-08	8.37e-07	HIC1	-9.76988	8.77e-18	1.51e-16
ENSG00000175315	3.46036	4.52e-08	9.02e-07	CST6	5.07517	1.12e-07	6.86e-07
ENSG00000238243	-9.36372	4.67e-08	9.28e-07	OR2W3	-7.8228	1.94e-06	1.02e-05
ENSG00000130635	-8.49745	5.08e-08	1.01e-06	COL5A1	-12.1729	1.86e-134	2.08e-131
ENSG00000107518	-9.16519	5.35e-08	1.06e-06	ATRNL1	-7.15254	1.6e-27	5.88e-26
ENSG00000153976	-9.29976	5.41e-08	1.06e-06	HS3ST3A1	-6.88686	6.39e-11	5.72e-10
ENSG00000092969	-8.7047	5.61e-08	1.1e-06	TGFB2	-8.09095	2.97e-43	2.34e-41
ENSG00000147676	6.50944	5.72e-08	1.12e-06	MAL2	12.2478	1.39e-32	6.72e-31
ENSG00000183087	-4.84349	5.76e-08	1.12e-06	GAS6	-3.69243	1.45e-89	5.32e-87
ENSG00000144476	-8.25634	6.3e-08	1.22e-06	ACKR3	-15.0198	1.48e-24	4.4e-23
ENSG00000164983	-3.73623	6.34e-08	1.22e-06	TMEM65	-1.54925	6.2e-06	3.01e-05
ENSG00000168916	-3.01304	6.47e-08	1.24e-06	ZNF608	-3.42729	4.22e-12	4.29e-11
ENSG00000106665	-2.78566	6.73e-08	1.29e-06	CLIP2	-2.1795	2.04e-08	1.37e-07
ENSG00000172260	-8.16723	6.81e-08	1.3e-06	NEGR1	-14.4287	2.7e-22	6.8e-21
ENSG00000164078	4.51291	8.39e-08	1.59e-06	MST1R	6.7995	5.43e-39	3.44e-37
ENSG00000163347	-9.32678	8.62e-08	1.62e-06	CLDN1	-12.4137	4.29e-15	5.8e-14
ENSG00000067048	-8.6826	8.59e-08	1.62e-06	DDX3Y	-14.0484	9.95e-22	2.39e-20
ENSG00000149212	3.61229	8.66e-08	1.62e-06	SESN3	-0.0283777	0.977653	0.986508
ENSG00000144218	-8.35923	8.79e-08	1.64e-06	AFF3	-9.57787	1.2e-41	8.9e-40
ENSG00000184564	-8.48661	9.45e-08	1.76e-06	SLITRK6	-12.3803	3.69e-17	6.06e-16
ENSG00000129810	3.32689	1.03e-07	1.9e-06	SGO1	2.19472	5.32e-05	0.000223031
ENSG00000134955	3.89594	1.04e-07	1.92e-06	SLC37A2	4.05735	5.57e-13	6.17e-12
ENSG00000110876	-5.15738	1.15e-07	2.12e-06	SELPLG	-6.36184	1.32e-12	1.41e-11
ENSG00000137494	-3.16292	1.18e-07	2.15e-06	ANKRD42	-1.51097	1.68e-11	1.59e-10
ENSG00000103018	2.0017	1.19e-07	2.17e-06	CYB5B	1.32371	0.00183549	0.00574054
ENSG00000051180	2.70561	1.21e-07	2.21e-06	RAD51	1.60583	5.85e-06	2.85e-05
ENSG00000161547	2.13752	1.24e-07	2.25e-06	SRSF2	1.55733	1.92e-07	1.15e-06
ENSG00000154310	5.82547	1.28e-07	2.3e-06	TNIK	10.4299	9.7e-24	2.72e-22
ENSG00000155100	2.04418	1.29e-07	2.32e-06	OTUD6B	1.48584	0.00167377	0.00529085
ENSG00000107186	-8.08482	1.4e-07	2.5e-06	MPDZ	-13.8934	1.44e-21	3.44e-20
ENSG00000171016	-6.04477	1.41e-07	2.52e-06	PYGO1	-5.21676	3.25e-48	3.12e-46
ENSG00000096968	-1.89899	1.49e-07	2.64e-06	JAK2	-1.43296	2.08e-10	1.74e-09
ENSG00000158435	2.93329	1.54e-07	2.72e-06	CNOT11	0.376129	0.296978	0.427106
ENSG00000178951	-2.80218	1.56e-07	2.75e-06	ZBTB7A	-0.450996	0.0563975	0.114672
ENSG00000153044	3.85399	1.61e-07	2.82e-06	CENPH	2.36707	1.39e-15	1.97e-14
ENSG00000166147	-8.13544	1.63e-07	2.85e-06	FBN1	-10.0655	1.46e-151	2.25e-148
ENSG00000130508	-8.17778	1.66e-07	2.88e-06	PXDN	-7.14997	0	0
ENSG00000092470	2.10057	1.69e-07	2.94e-06	WDR76	2.24907	1.39e-17	2.37e-16
ENSG00000167555	-8.18908	1.72e-07	2.98e-06	ZNF528	-11.7653	1.55e-15	2.19e-14
ENSG00000179909	-5.91589	1.9e-07	3.27e-06	ZNF154	-10.9159	2.27e-13	2.6e-12
ENSG00000125384	-7.93154	1.91e-07	3.28e-06	PTGER2	-7.98883	2.64e-31	1.2e-29
ENSG00000174306	-2.18045	1.96e-07	3.35e-06	ZHX3	-2.46918	2.79e-14	3.48e-13
ENSG00000235194	-3.76296	2.08e-07	3.55e-06	PPP1R3E	0.564196	0.23742	0.359179
ENSG00000140832	6.70673	2.15e-07	3.65e-06	MARVELD3	10.9607	4.29e-24	1.25e-22
ENSG00000077943	-7.91243	2.17e-07	3.68e-06	ITGA8	-16.0909	8.39e-28	3.12e-26
ENSG00000166250	-5.00597	2.56e-07	4.3e-06	CLMP	-5.55001	1.36e-39	8.89e-38
ENSG00000189007	3.00397	2.56e-07	4.3e-06	ADAT2	2.40117	3.86e-16	5.78e-15
ENSG00000110693	-8.10314	2.6e-07	4.36e-06	SOX6	-9.49404	1.05e-80	3.18e-78
ENSG00000117228	-7.83601	2.88e-07	4.8e-06	GBP1	-12.9436	4.82e-17	7.86e-16
ENSG00000148516	-3.48115	2.88e-07	4.8e-06	ZEB1	-6.54612	7.63e-46	6.66e-44
ENSG00000135111	-7.96197	3.03e-07	5.04e-06	TBX3	-4.3534	5.44e-17	8.83e-16
ENSG00000138459	-2.71202	3.05e-07	5.04e-06	SLC35A5	-0.374263	0.403728	0.536163
ENSG00000173482	-4.48933	3.07e-07	5.07e-06	PTPRM	-5.01413	3.35e-45	2.85e-43
ENSG00000134030	-5.69313	3.51e-07	5.78e-06	CTIF	-3.32347	2.98e-57	4.24e-55
ENSG00000119929	1.96005	3.54e-07	5.8e-06	CUTC	1.76742	2.42e-07	1.43e-06
ENSG00000134954	-3.62424	3.55e-07	5.8e-06	ETS1	-3.82304	2.91e-41	2.09e-39
ENSG00000187498	-7.60083	3.6e-07	5.86e-06	COL4A1	-13.7714	2.91e-140	3.58e-137
ENSG00000157150	-8.31827	3.63e-07	5.9e-06	TIMP4	-6.17458	1.92e-07	1.15e-06
ENSG00000105983	2.16835	3.66e-07	5.92e-06	LMBR1	1.40666	7.77e-09	5.49e-08
ENSG00000111328	-2.18946	3.98e-07	6.42e-06	CDK2AP1	-0.829397	0.00147133	0.00471358
ENSG00000160229	-7.98692	3.99e-07	6.42e-06	ZNF66	-8.85225	3.85e-09	2.8e-08
ENSG00000128408	5.08153	4.09e-07	6.56e-06	RIBC2	3.06542	1.08e-08	7.49e-08
ENSG00000187720	-3.55591	4.23e-07	6.75e-06	THSD4	-5.18548	1.67e-100	9.78e-98
ENSG00000164338	2.58079	4.31e-07	6.87e-06	UTP15	1.70826	1.51e-06	8.03e-06
ENSG00000177283	-8.18703	4.51e-07	7.13e-06	FZD8	-9.68187	1.08e-19	2.2e-18
ENSG00000139329	-7.7534	4.5e-07	7.13e-06	LUM	-15.7121	4.99e-27	1.78e-25
ENSG00000127920	-7.99327	4.76e-07	7.51e-06	GNG11	-14.7033	3.36e-20	7.18e-19
ENSG00000161714	-2.5956	4.95e-07	7.79e-06	PLCD3	-0.342895	0.0631824	0.125737
ENSG00000154920	4.56895	5.04e-07	7.9e-06	EME1	4.12615	1.84e-27	6.73e-26
ENSG00000151090	-4.33593	5.05e-07	7.9e-06	THRB	-4.55305	8.95e-65	1.81e-62
ENSG00000164506	-3.56462	5.08e-07	7.92e-06	STXBP5	-1.93519	6e-11	5.38e-10
ENSG00000167637	-3.19959	5.1e-07	7.93e-06	ZNF283	-1.37764	4.32e-07	2.48e-06
ENSG00000075213	-7.75025	5.73e-07	8.88e-06	SEMA3A	-3.45276	6.93e-16	1.02e-14
ENSG00000128965	-2.75684	6.4e-07	9.86e-06	CHAC1	-2.2133	2.57e-15	3.55e-14
ENSG00000132669	-7.66766	6.4e-07	9.86e-06	RIN2	-7.73611	7.46e-96	3.4e-93
ENSG00000173706	-8.2062	6.44e-07	9.86e-06	HEG1	-6.15188	1.66e-226	8.18e-223
ENSG00000070614	-3.43529	6.45e-07	9.86e-06	NDST1	-2.26435	3.78e-22	9.4e-21
ENSG00000020922	2.66429	6.77e-07	1.03e-05	MRE11	0.301654	0.18554	0.296303
ENSG00000125827	-4.99745	6.9e-07	1.05e-05	TMX4	-2.50434	1.99e-07	1.19e-06
ENSG00000174307	-3.14823	7.22e-07	1.09e-05	PHLDA3	-1.61511	2.11e-13	2.43e-12
ENSG00000073910	-7.6858	7.28e-07	1.1e-05	FRY	-8.6266	3.75e-148	5.14e-145
ENSG00000162889	-3.96766	7.34e-07	1.11e-05	MAPKAPK2	-1.79999	5.81e-09	4.15e-08
ENSG00000082516	2.61411	7.37e-07	1.11e-05	GEMIN5	2.16144	1.1e-13	1.3e-12
ENSG00000145908	-4.52351	7.63e-07	1.14e-05	ZNF300	-8.3594	1.97e-08	1.32e-07
ENSG00000129422	6.10359	7.66e-07	1.14e-05	MTUS1	6.14803	1.04e-88	3.72e-86
ENSG00000117394	-4.29769	7.83e-07	1.17e-05	SLC2A1	-2.19773	1.74e-30	7.56e-29
ENSG00000168874	-5.14669	7.95e-07	1.18e-05	ATOH8	-5.395	1.43e-45	1.23e-43
ENSG00000155749	-2.1369	8.11e-07	1.2e-05	FLACC1	-2.3617	0.00677717	0.018482
ENSG00000056291	-7.5978	8.64e-07	1.28e-05	NPFFR2	-9.26486	2.74e-09	2.03e-08
ENSG00000085999	2.70263	8.93e-07	1.32e-05	RAD54L	3.35663	2.01e-18	3.68e-17
ENSG00000122870	-7.57829	9e-07	1.32e-05	BICC1	-13.9555	2.74e-21	6.41e-20
ENSG00000149054	4.79457	9.08e-07	1.33e-05	ZNF215	2.74839	3.26e-10	2.67e-09
ENSG00000022267	-5.29813	9.49e-07	1.39e-05	FHL1	-5.89635	4.51e-65	9.26e-63
ENSG00000178860	-7.6019	9.75e-07	1.42e-05	MSC	-11.935	1.82e-15	2.55e-14
ENSG00000164099	4.36384	9.92e-07	1.44e-05	PRSS12	0.856896	0.0949326	0.17469
ENSG00000116761	2.39627	9.98e-07	1.44e-05	CTH	1.85848	0.000164237	0.000633473
ENSG00000133112	1.82515	1.03e-06	1.48e-05	TPT1	-0.176969	0.305947	0.437297
ENSG00000099998	-3.15976	1.04e-06	1.49e-05	GGT5	-6.05161	6.94e-35	3.73e-33
ENSG00000113580	-2.88668	1.04e-06	1.49e-05	NR3C1	-2.64899	2.35e-41	1.7e-39
ENSG00000171357	-4.30414	1.06e-06	1.52e-05	LURAP1	-4.77225	6.06e-05	0.000251821
ENSG00000134352	-6.54761	1.1e-06	1.56e-05	IL6ST	-4.86277	6.71e-38	4.14e-36
ENSG00000165280	-1.94886	1.1e-06	1.57e-05	VCP	-0.550196	0.136182	0.2322
ENSG00000134202	-7.73855	1.14e-06	1.62e-05	GSTM3	-14.2863	3.88e-22	9.65e-21
ENSG00000107249	-7.52082	1.15e-06	1.63e-05	GLIS3	-5.45993	4.45e-56	5.83e-54
ENSG00000090530	-5.76378	1.16e-06	1.63e-05	P3H2	-9.32433	7.23e-71	1.78e-68
ENSG00000104164	-5.3803	1.19e-06	1.67e-05	BLOC1S6	-0.322966	0.360097	0.492538
ENSG00000150938	-2.56162	1.23e-06	1.72e-05	CRIM1	-3.52928	1.94e-25	6.18e-24
ENSG00000163171	-2.31558	1.23e-06	1.72e-05	CDC42EP3	-2.86009	2.94e-57	4.2e-55
ENSG00000118508	-4.35068	1.23e-06	1.72e-05	RAB32	-11.6936	2.53e-15	3.51e-14
ENSG00000136048	-4.49445	1.29e-06	1.79e-05	DRAM1	-3.39667	3.31e-42	2.5e-40
ENSG00000173852	3.15122	1.31e-06	1.81e-05	DPY19L1	1.8351	5.83e-18	1.03e-16
ENSG00000117724	3.06643	1.36e-06	1.88e-05	CENPF	2.63277	4.67e-10	3.76e-09
ENSG00000105176	1.58311	1.39e-06	1.92e-05	URI1	0.845932	3.05e-05	0.000132975
ENSG00000162722	-8.04353	1.4e-06	1.92e-05	TRIM58	-11.5607	1.23e-12	1.32e-11
ENSG00000140416	-4.67539	1.4e-06	1.92e-05	TPM1	-6.42149	8.21e-187	2.25e-183
ENSG00000170430	-2.50914	1.43e-06	1.94e-05	MGMT	-1.35156	2.94e-08	1.94e-07
ENSG00000157456	2.05374	1.43e-06	1.94e-05	CCNB2	2.56007	4.49e-08	2.89e-07
ENSG00000127533	-4.87708	1.47e-06	2e-05	F2RL3	-9.19995	9.11e-09	6.37e-08
ENSG00000256771	-7.51828	1.54e-06	2.09e-05	ZNF253	-10.3424	1.93e-12	2.02e-11
ENSG00000148672	-2.39909	1.6e-06	2.15e-05	GLUD1	-0.705755	0.00409315	0.0118376
ENSG00000110172	2.34777	1.72e-06	2.31e-05	CHORDC1	1.86673	1.4e-23	3.89e-22
ENSG00000064225	3.52062	1.76e-06	2.37e-05	ST3GAL6	1.56802	0.000842317	0.00284192
ENSG00000135931	-2.66739	1.81e-06	2.42e-05	ARMC9	-3.30266	9.6e-30	4e-28
ENSG00000198796	-7.73642	1.89e-06	2.52e-05	ALPK2	-7.86234	7.67e-59	1.15e-56
ENSG00000120262	-4.07078	1.89e-06	2.52e-05	CCDC170	-8.92242	2.7e-17	4.5e-16
ENSG00000197647	-7.43321	1.9e-06	2.53e-05	ZNF433	-8.8998	3.13e-09	2.3e-08
ENSG00000187134	-3.80543	1.92e-06	2.54e-05	AKR1C1	-7.96849	2.51e-52	2.93e-50
ENSG00000168542	-7.62363	1.92e-06	2.54e-05	COL3A1	-17.97	5.26e-35	2.84e-33
ENSG00000119280	-2.87848	2.05e-06	2.7e-05	C1orf198	-2.25877	1.96e-21	4.6e-20
ENSG00000180573	-2.18337	2.09e-06	2.74e-05	H2AC6	1.68318	7.7e-09	5.44e-08
ENSG00000157613	-7.2979	2.29e-06	2.98e-05	CREB3L1	-12.0915	1.08e-16	1.71e-15
ENSG00000204889	-7.34599	2.29e-06	2.98e-05	KRT40	-5.62594	5.58e-07	3.15e-06
ENSG00000146122	-7.72879	2.29e-06	2.98e-05	DAAM2	-14.7115	1.15e-22	3.01e-21
ENSG00000119969	4.01399	2.36e-06	3.06e-05	HELLS	2.90178	2e-49	2.07e-47
ENSG00000140563	-3.89783	2.37e-06	3.07e-05	MCTP2	-4.508	3.42e-115	2.81e-112
ENSG00000149596	-7.59521	2.44e-06	3.15e-05	JPH2	-10.4514	2.54e-12	2.63e-11
ENSG00000119801	-3.64107	2.53e-06	3.26e-05	YPEL5	-2.99588	1.09e-35	6.06e-34
ENSG00000042286	-3.02221	2.64e-06	3.4e-05	AIFM2	-0.70806	0.00865222	0.0229227
ENSG00000150961	-2.3146	2.7e-06	3.46e-05	SEC24D	-2.5491	5.38e-21	1.24e-19
ENSG00000164171	-2.1278	2.7e-06	3.46e-05	ITGA2	-2.38977	0.000123528	0.000486738
ENSG00000113712	-2.43997	2.74e-06	3.5e-05	CSNK1A1	-0.359705	0.0386611	0.0834607
ENSG00000160446	2.17883	3e-06	3.8e-05	ZDHHC12	0.443362	0.268713	0.395134
ENSG00000093167	-2.6521	3.06e-06	3.87e-05	LRRFIP2	-2.41162	2.21e-28	8.54e-27
ENSG00000067113	-2.77463	3.13e-06	3.96e-05	PLPP1	-2.12604	6.7e-11	5.99e-10
ENSG00000060718	-7.28301	3.15e-06	3.96e-05	COL11A1	-15.3184	1.61e-21	3.82e-20
ENSG00000104147	2.02239	3.17e-06	3.99e-05	OIP5	3.39863	5.48e-11	4.93e-10
ENSG00000134874	-7.41825	3.3e-06	4.12e-05	DZIP1	-13.1167	2.86e-19	5.6e-18
ENSG00000105894	-7.21563	3.3e-06	4.12e-05	PTN	-12.7095	5.37e-18	9.5e-17
ENSG00000124570	-4.63802	3.41e-06	4.25e-05	SERPINB6	-2.11	2.11e-36	1.21e-34
ENSG00000120802	2.98888	3.58e-06	4.45e-05	TMPO	2.4272	2.8e-26	9.44e-25
ENSG00000067082	-2.26303	3.6e-06	4.46e-05	KLF6	-1.70462	2.58e-11	2.41e-10
ENSG00000013297	4.68474	3.71e-06	4.6e-05	CLDN11	-9.44442	3.68e-08	2.4e-07
ENSG00000136720	-4.68169	3.79e-06	4.67e-05	HS6ST1	-2.1355	8.81e-24	2.49e-22
ENSG00000144395	2.69567	3.78e-06	4.67e-05	CCDC150	2.65667	5.96e-13	6.57e-12
ENSG00000139926	-3.71899	3.83e-06	4.71e-05	FRMD6	-4.97318	4.62e-27	1.65e-25
ENSG00000152127	-2.59742	3.92e-06	4.8e-05	MGAT5	-2.47792	3.15e-24	9.2e-23
ENSG00000205542	-4.44852	4e-06	4.89e-05	TMSB4X	-3.83125	2.55e-22	6.44e-21
ENSG00000157110	-3.869	4.16e-06	5.07e-05	RBPMS	-4.92435	6.43e-44	5.19e-42
ENSG00000065328	3.67392	4.19e-06	5.09e-05	MCM10	4.06829	7.38e-20	1.53e-18
ENSG00000026025	-7.3573	4.36e-06	5.27e-05	VIM	-10.7323	1.05e-99	5.76e-97
ENSG00000143476	2.37964	4.42e-06	5.34e-05	DTL	3.17588	2.39e-27	8.7e-26
ENSG00000182511	4.34202	4.66e-06	5.61e-05	FES	2.16139	8.57e-05	0.00034659
ENSG00000161011	-3.21048	4.85e-06	5.83e-05	SQSTM1	-1.28214	0.000117444	0.000465221
ENSG00000073712	-7.13729	4.93e-06	5.9e-05	FERMT2	-3.37269	1.11e-85	3.65e-83
ENSG00000164111	-2.74623	4.93e-06	5.9e-05	ANXA5	-2.18534	5.02e-07	2.85e-06
ENSG00000091140	2.28906	4.96e-06	5.92e-05	DLD	0.960381	0.0545438	0.111483
ENSG00000127334	-1.86269	5.2e-06	6.19e-05	DYRK2	1.07579	0.00189128	0.00589406
ENSG00000156515	-2.24578	5.29e-06	6.29e-05	HK1	-1.55878	1.42e-09	1.09e-08
ENSG00000144810	-7.62908	5.35e-06	6.34e-05	COL8A1	-15.7422	8.03e-22	1.95e-20
ENSG00000136830	-2.12281	5.58e-06	6.6e-05	NIBAN2	-1.7057	3.15e-09	2.31e-08
ENSG00000005448	3.71161	5.98e-06	7.06e-05	WDR54	0.886958	0.0139396	0.0347897
ENSG00000156299	4.6348	6.21e-06	7.31e-05	TIAM1	4.96991	9.21e-11	8.09e-10
ENSG00000197415	-5.00246	6.24e-06	7.32e-05	VEPH1	-2.73317	2.69e-06	1.38e-05
ENSG00000149633	-7.87524	6.33e-06	7.42e-05	KIAA1755	-12.9096	2.37e-10	1.98e-09
ENSG00000155926	-7.53212	6.41e-06	7.5e-05	SLA	-9.3874	3.76e-09	2.74e-08
ENSG00000198648	2.08559	6.53e-06	7.61e-05	STK39	2.19412	1.4e-09	1.07e-08
ENSG00000134871	-7.00294	6.63e-06	7.71e-05	COL4A2	-15.4325	1.18e-49	1.24e-47
ENSG00000261150	2.72042	6.69e-06	7.77e-05	EPPK1	3.56612	9.22e-24	2.6e-22
ENSG00000164220	-8.10736	6.8e-06	7.88e-05	F2RL2	-9.03731	5.66e-21	1.3e-19
ENSG00000075826	2.68335	6.87e-06	7.92e-05	SEC31B	0.506031	0.499176	0.627904
ENSG00000170017	-2.63681	6.9e-06	7.94e-05	ALCAM	-3.02526	3.11e-17	5.14e-16
ENSG00000127947	-1.5822	6.97e-06	8e-05	PTPN12	-1.16397	1.84e-05	8.31e-05
ENSG00000088756	-7.53216	7.09e-06	8.08e-05	ARHGAP28	-14.3249	4.94e-21	1.14e-19
ENSG00000109265	3.7114	7.08e-06	8.08e-05	CRACD	4.14283	5.09e-36	2.88e-34
ENSG00000129116	-2.668	7.09e-06	8.08e-05	PALLD	-2.66974	1.11e-21	2.66e-20
ENSG00000189164	-4.14992	7.27e-06	8.26e-05	ZNF527	-2.17802	1.33e-11	1.27e-10
ENSG00000106829	-7.11995	7.32e-06	8.31e-05	TLE4	-12.3133	4.89e-17	7.98e-16
ENSG00000109084	2.72044	7.42e-06	8.41e-05	TMEM97	2.39731	0.000107481	0.000428168
ENSG00000057294	6.14653	7.58e-06	8.56e-05	PKP2	10.8407	1.56e-23	4.31e-22
ENSG00000162894	-4.5515	7.61e-06	8.57e-05	FCMR	-4.45041	5.75e-07	3.24e-06
ENSG00000135862	-3.75638	7.86e-06	8.84e-05	LAMC1	-2.69153	1.6e-34	8.34e-33
ENSG00000124813	-6.78209	7.94e-06	8.91e-05	RUNX2	-7.24276	5.97e-97	2.94e-94
ENSG00000076641	-5.04722	8.21e-06	9.19e-05	PAG1	-4.21344	2.35e-61	4.17e-59
ENSG00000136108	2.9737	8.37e-06	9.35e-05	CKAP2	1.45894	0.00154975	0.004934
ENSG00000198380	-1.80668	8.51e-06	9.49e-05	GFPT1	-1.04173	0.000359792	0.00130088
ENSG00000131669	-5.6874	8.6e-06	9.56e-05	NINJ1	-1.76036	1.84e-05	8.3e-05
ENSG00000147592	-1.5913	8.7e-06	9.66e-05	LACTB2	-0.00525109	0.984934	0.990927
ENSG00000004478	3.14914	9.13e-06	0.000101139	FKBP4	2.76064	3.49e-56	4.59e-54
ENSG00000117519	-2.09554	9.34e-06	0.000103238	CNN3	-2.31314	2.6e-10	2.16e-09
ENSG00000169432	-7.10142	9.43e-06	0.000103994	SCN9A	-9.34015	1.2e-87	4.15e-85
ENSG00000081985	-2.06814	9.51e-06	0.000104632	IL12RB2	-12.4069	4.21e-15	5.7e-14
ENSG00000241878	-2.72953	9.65e-06	0.000105955	PISD	-1.27249	8.4e-08	5.24e-07
ENSG00000070018	-1.48641	9.68e-06	0.000106021	LRP6	-1.25672	1.66e-06	8.77e-06
ENSG00000115461	-8.11165	1.02e-05	0.000111335	IGFBP5	-12.9489	1.14e-19	2.32e-18
ENSG00000243811	-3.05102	1.04e-05	0.000113147	APOBEC3D	-2.49324	0.0512186	0.10566
ENSG00000135318	2.16189	1.05e-05	0.000113953	NT5E	-1.39166	0.340606	0.472732
ENSG00000184374	-9.01325	1.08e-05	0.000117095	COLEC10	-9.15542	1.37e-05	6.3e-05
ENSG00000104415	-3.98596	1.08e-05	0.000117095	CCN4	-14.3938	7.48e-21	1.69e-19
ENSG00000165480	3.08884	1.09e-05	0.000117569	SKA3	2.70983	1.9e-06	9.96e-06
ENSG00000171621	-3.4434	1.11e-05	0.000119355	SPSB1	-3.06174	1.19e-11	1.15e-10
ENSG00000112320	-4.79157	1.11e-05	0.000119716	SOBP	-3.17934	7.69e-10	6.05e-09
ENSG00000168824	-4.94939	1.14e-05	0.000122235	NSG1	-15.1974	3.3e-15	4.51e-14
ENSG00000138814	2.37318	1.15e-05	0.000123821	PPP3CA	1.19136	5.43e-07	3.07e-06
ENSG00000148908	-2.04195	1.17e-05	0.000124992	RGS10	-0.401561	0.0434786	0.0920843
ENSG00000143344	-4.04079	1.18e-05	0.000125562	RGL1	-5.12599	2.69e-79	7.99e-77
ENSG00000185565	5.62485	1.18e-05	0.000125562	LSAMP	-5.22408	0.0594645	0.119624
ENSG00000152455	2.15599	1.2e-05	0.000127139	SUV39H2	2.36465	2.04e-16	3.15e-15
ENSG00000099968	-2.27852	1.2e-05	0.000127139	BCL2L13	-2.18296	8.77e-14	1.05e-12
ENSG00000070540	-2.00062	1.21e-05	0.000128201	WIPI1	-3.7559	1.88e-80	5.65e-78
ENSG00000173210	-6.8294	1.21e-05	0.000128211	ABLIM3	-4.74547	1.56e-19	3.14e-18
ENSG00000149328	6.0748	1.24e-05	0.000130223	GLB1L2	11.3004	1.05e-25	3.39e-24
ENSG00000117151	2.22514	1.24e-05	0.000130241	CTBS	-0.225354	0.539201	0.664092
ENSG00000085840	3.78804	1.26e-05	0.000132025	ORC1	3.67421	5.8e-15	7.72e-14
ENSG00000254470	-1.75142	1.27e-05	0.00013316	AP5B1	-0.167642	0.606287	0.719728
ENSG00000139263	3.13851	1.31e-05	0.000137133	LRIG3	2.48738	1.09e-08	7.55e-08
ENSG00000065621	3.94706	1.33e-05	0.000138637	GSTO2	4.35426	3.78e-55	4.87e-53
ENSG00000105825	-7.86284	1.33e-05	0.000138969	TFPI2	-11.1016	7.79e-11	6.9e-10
ENSG00000196588	-2.4259	1.34e-05	0.000138984	MRTFA	-1.75681	1.39e-20	3.07e-19
ENSG00000177469	-2.30647	1.35e-05	0.000139551	CAVIN1	-2.97635	6.12e-16	9.01e-15
ENSG00000150540	-7.02532	1.35e-05	0.000139551	HNMT	-12.5402	9.53e-17	1.52e-15
ENSG00000138674	-2.19039	1.35e-05	0.000139551	SEC31A	-2.11358	2.06e-08	1.38e-07
ENSG00000116157	-6.81705	1.36e-05	0.000140533	GPX7	-10.4276	1.47e-12	1.56e-11
ENSG00000113140	-6.60261	1.39e-05	0.000142607	SPARC	-7.34171	4.86e-115	3.86e-112
ENSG00000057019	2.7141	1.44e-05	0.000147696	DCBLD2	3.10267	5.88e-11	5.28e-10
ENSG00000113504	-7.99151	1.45e-05	0.000148289	SLC12A7	-1.55909	0.00904592	0.0238554
ENSG00000026508	-2.33223	1.48e-05	0.000150689	CD44	-2.1343	0.00105615	0.00349538
ENSG00000169174	2.48466	1.49e-05	0.000151923	PCSK9	8.60628	3.75e-41	2.69e-39
ENSG00000177721	-2.88817	1.51e-05	0.000153393	ANXA2R	-1.24691	0.0652407	0.128906
ENSG00000134532	-7.06133	1.52e-05	0.000154243	SOX5	-11.8471	3.01e-15	4.12e-14
ENSG00000161896	-7.05186	1.53e-05	0.000154916	IP6K3	-11.4165	8.83e-15	1.16e-13
ENSG00000163082	2.32652	1.55e-05	0.00015677	SGPP2	6.06148	9.35e-06	4.42e-05
ENSG00000158163	-1.90038	1.56e-05	0.000157297	DZIP1L	-1.83882	0.00115702	0.00379503
ENSG00000213967	-6.86594	1.6e-05	0.000161248	ZNF726	-8.88737	2.79e-09	2.07e-08
ENSG00000174600	-7.90388	1.62e-05	0.000162293	CMKLR1	-12.305	8.05e-14	9.67e-13
ENSG00000115091	-1.60435	1.67e-05	0.000167372	ACTR3	-1.56912	0.00405627	0.0117461
ENSG00000131435	-7.04162	1.69e-05	0.000168887	PDLIM4	-9.33497	1.34e-18	2.49e-17
ENSG00000187098	-6.82021	1.69e-05	0.000169035	MITF	-5.39456	2.05e-62	3.79e-60
ENSG00000118526	-6.57994	1.7e-05	0.000169765	TCF21	-8.25597	1.8e-41	1.32e-39
ENSG00000167642	5.18835	1.77e-05	0.000176158	SPINT2	9.35708	2.21e-83	6.88e-81
ENSG00000035403	-2.42435	1.86e-05	0.000184308	VCL	-2.02331	5.74e-08	3.64e-07
ENSG00000118181	2.63187	1.86e-05	0.000184557	RPS25	0.988855	0.000464209	0.0016444
ENSG00000131171	-1.4166	1.9e-05	0.000187976	SH3BGRL	-2.62467	4.19e-09	3.03e-08
ENSG00000152454	-6.89371	1.97e-05	0.000194034	ZNF256	-9.59915	1.19e-10	1.03e-09
ENSG00000185668	2.99842	2.03e-05	0.000199443	POU3F1	-1.92341	0.311893	0.443928
ENSG00000123572	-6.75061	2.13e-05	0.000209638	NRK	-15.1687	1.39e-22	3.58e-21
ENSG00000138071	-1.67641	2.15e-05	0.000210384	ACTR2	-0.836887	0.140071	0.237369
ENSG00000220305	-3.25522	2.15e-05	0.000210708	HNRNPH1P1	-3.07465	0.00153433	0.00489567
ENSG00000163714	2.06529	2.18e-05	0.000212559	U2SURP	1.2394	2.52e-12	2.6e-11
ENSG00000140044	-3.84059	2.28e-05	0.000222193	JDP2	-2.75355	1.3e-34	6.84e-33
ENSG00000139990	-1.94594	2.31e-05	0.000224233	DCAF5	-0.967573	5.95e-08	3.77e-07
ENSG00000052344	2.48217	2.31e-05	0.000224304	PRSS8	10.2558	7.88e-21	1.78e-19
ENSG00000100311	-3.88374	2.35e-05	0.000227452	PDGFB	-2.23422	1.92e-10	1.62e-09
ENSG00000135069	4.88234	2.36e-05	0.000228266	PSAT1	3.80078	1.04e-25	3.37e-24
ENSG00000183520	2.1334	2.39e-05	0.000230431	UTP11	0.847415	0.00575749	0.0160279
ENSG00000138758	-1.94217	2.41e-05	0.000231345	SEPTIN11	-1.83511	6.4e-07	3.58e-06
ENSG00000273983	-7.22912	2.43e-05	0.000233238	H3C8	-10.0016	1.16e-11	1.12e-10
ENSG00000253598	3.23144	2.48e-05	0.000237238	SLC10A5	4.0071	0.000909844	0.0030474
ENSG00000013588	-2.41065	2.49e-05	0.000238082	GPRC5A	0.435924	0.416631	0.549122
ENSG00000157992	3.72331	2.53e-05	0.000241987	KRTCAP3	6.53969	8.28e-26	2.72e-24
ENSG00000160789	-2.49468	2.62e-05	0.000248892	LMNA	-0.609247	0.0526103	0.108054
ENSG00000183542	3.40395	2.62e-05	0.000248892	KLRC4	4.45664	0.07752	0.148358
ENSG00000177459	4.48708	2.62e-05	0.000248892	ERICH5	3.95204	3.36e-09	2.46e-08
ENSG00000114268	-2.42996	2.63e-05	0.0002493	PFKFB4	-0.496409	0.0129426	0.0326322
ENSG00000074416	-4.28264	2.67e-05	0.000252687	MGLL	-4.73469	1.39e-41	1.03e-39
ENSG00000275713	-6.66608	2.68e-05	0.000252989	H2BC9	-11.2092	5.63e-14	6.84e-13
ENSG00000101335	-2.85354	2.73e-05	0.000257233	MYL9	-4.48893	2.31e-26	7.84e-25
ENSG00000082497	-6.71293	2.79e-05	0.000260703	SERTAD4	-6.55733	3.9e-28	1.49e-26
ENSG00000204103	-4.1692	2.79e-05	0.000260703	MAFB	-7.80247	3.46e-07	2.01e-06
ENSG00000189184	-7.90143	2.78e-05	0.000260703	PCDH18	-17.5258	1.31e-29	5.39e-28
ENSG00000113389	-5.07583	2.78e-05	0.000260703	NPR3	-7.08818	1.7e-65	3.55e-63
ENSG00000005469	-6.35108	2.82e-05	0.000262957	CROT	-13.7623	3.12e-19	6.09e-18
ENSG00000078401	-6.48524	2.83e-05	0.000263893	EDN1	-8.80639	6.17e-70	1.46e-67
ENSG00000152661	-7.34118	2.92e-05	0.000271765	GJA1	-11.83	2.29e-39	1.48e-37
ENSG00000196387	-6.6395	2.95e-05	0.000273094	ZNF140	-10.6772	4.5e-13	5.03e-12
ENSG00000196230	2.98485	2.95e-05	0.000273094	TUBB	0.273053	0.567745	0.688525
ENSG00000182534	-4.63252	3.04e-05	0.000281559	MXRA7	-2.56993	2.14e-08	1.43e-07
ENSG00000136732	-7.31665	3.09e-05	0.000285084	GYPC	-11.9405	1.61e-15	2.27e-14
ENSG00000075303	2.41461	3.15e-05	0.000290604	SLC25A40	1.3366	1.63e-08	1.11e-07
ENSG00000143727	1.58322	3.19e-05	0.000293077	ACP1	-0.0209072	0.943786	0.964387
ENSG00000105993	-2.21737	3.2e-05	0.000293596	DNAJB6	-1.30413	5.14e-08	3.28e-07
ENSG00000196724	-6.81152	3.22e-05	0.00029459	ZNF418	-9.1631	6.59e-10	5.22e-09
ENSG00000115977	-2.24408	3.23e-05	0.00029459	AAK1	-1.27923	6.81e-08	4.28e-07
ENSG00000137449	-6.67412	3.23e-05	0.00029459	CPEB2	-4.08799	1.38e-34	7.27e-33
ENSG00000104889	3.37514	3.29e-05	0.000300048	RNASEH2A	5.08859	0.000132551	0.000519135
ENSG00000145386	2.63934	3.34e-05	0.000303696	CCNA2	2.48196	8.48e-07	4.67e-06
ENSG00000181852	-2.79724	3.62e-05	0.000328445	RNF41	-0.759635	0.0264293	0.0604916
ENSG00000011052	1.94549	3.62e-05	0.000328445	NME1-NME2	2.61039	0.000362412	0.0013098
ENSG00000121440	-6.55686	3.66e-05	0.000330785	PDZRN3	-12.183	4.76e-15	6.39e-14
ENSG00000138829	-6.57903	3.76e-05	0.000339685	FBN2	-14.8738	4.59e-24	1.33e-22
ENSG00000277639	-2.26134	3.79e-05	0.000342113	LOC105371267	-1.89229	4.03e-06	2.01e-05
ENSG00000119979	1.85634	3.86e-05	0.000346666	DENND10	-0.742018	0.00214258	0.00659376
ENSG00000196159	-7.10636	3.85e-05	0.000346666	FAT4	-5.90406	5.12e-94	2.17e-91
ENSG00000169679	3.32695	3.89e-05	0.000348611	BUB1	3.31791	1.03e-14	1.35e-13
ENSG00000183688	-6.58736	3.89e-05	0.000348642	RFLNB	-2.26451	8.97e-08	5.57e-07
ENSG00000065325	-6.76054	4.05e-05	0.000361551	GLP2R	-11.4077	6.39e-13	7.03e-12
ENSG00000186638	2.4769	4.05e-05	0.000361551	KIF24	1.29074	5.1e-05	0.000214538
ENSG00000196584	2.92243	4.1e-05	0.000365117	XRCC2	3.35013	6.01e-16	8.86e-15
ENSG00000143322	-1.62345	4.18e-05	0.000371703	ABL2	-1.06687	0.00808287	0.0215721
ENSG00000249992	-3.36537	4.19e-05	0.0003721	TMEM158	-1.87141	2.68e-10	2.22e-09
ENSG00000127419	-3.03523	4.27e-05	0.000378158	TMEM175	-1.71379	8.93e-09	6.25e-08
ENSG00000196422	3.16825	4.28e-05	0.000378158	PPP1R26	2.08923	6.22e-13	6.85e-12
ENSG00000156521	-2.80754	4.3e-05	0.000379722	TYSND1	0.0303648	0.916064	0.946072
ENSG00000171858	2.35821	4.46e-05	0.000392869	RPS21	1.58323	3.04e-21	7.09e-20
ENSG00000090863	1.54899	4.67e-05	0.000411161	GLG1	0.674689	0.00201774	0.00624782
ENSG00000100234	-7.22546	4.76e-05	0.000417915	TIMP3	-16.0151	1.45e-25	4.64e-24
ENSG00000137727	-6.97175	4.78e-05	0.000418939	ARHGAP20	-10.7278	6.58e-13	7.23e-12
ENSG00000196914	-1.80944	4.82e-05	0.000421867	ARHGEF12	-1.30638	2.36e-12	2.45e-11
ENSG00000225614	-2.95342	4.88e-05	0.000426043	ZNF469	-2.79048	1.28e-20	2.82e-19
ENSG00000103381	-6.73435	5e-05	0.000436218	CPPED1	-2.49174	0.000796491	0.00269766
ENSG00000095739	-3.73459	5.02e-05	0.000436363	BAMBI	-3.51784	7.64e-21	1.73e-19
ENSG00000196711	-6.63704	5.02e-05	0.000436363	ALKAL1	-9.82825	9.44e-10	7.35e-09
ENSG00000172345	-5.0021	5.05e-05	0.000438511	STARD5	-2.12676	0.000814422	0.00275385
ENSG00000165171	2.09012	5.08e-05	0.000440243	METTL27	3.33801	1.17e-05	5.45e-05
ENSG00000168374	-1.72914	5.09e-05	0.000440462	ARF4	-1.59585	0.000501471	0.0017627
ENSG00000117877	2.38002	5.1e-05	0.000440588	POLR1G	3.0754	3.63e-16	5.47e-15
ENSG00000020577	-3.64631	5.17e-05	0.00044518	SAMD4A	-4.0452	3.46e-68	7.81e-66
ENSG00000075151	-1.8901	5.19e-05	0.000446363	EIF4G3	-1.55319	4.95e-13	5.53e-12
ENSG00000278384	4.09358	5.25e-05	0.000451264	NA	4.72592	1.05e-12	1.14e-11
ENSG00000104447	-6.66848	5.36e-05	0.000459378	TRPS1	-10.718	3.05e-23	8.28e-22
ENSG00000198498	1.32908	5.47e-05	0.000468108	TMA16	1.15587	7.14e-09	5.07e-08
ENSG00000147100	-6.78851	5.54e-05	0.000473251	SLC16A2	-12.8633	8.43e-18	1.46e-16
ENSG00000142192	-1.47887	5.58e-05	0.000476418	APP	-1.53414	9.21e-23	2.43e-21
ENSG00000174243	-2.48217	5.88e-05	0.00049968	DDX23	0.508044	0.079638	0.15188
ENSG00000172780	-4.09717	5.87e-05	0.00049968	RAB43	-3.05837	3.25e-05	0.000140908
ENSG00000183020	-3.35003	6.13e-05	0.000520571	AP2A2	-0.868964	2.93e-06	1.49e-05
ENSG00000143889	-1.4898	6.21e-05	0.000524027	HNRNPLL	-0.338728	0.0713877	0.138717
ENSG00000278705	2.66709	6.2e-05	0.000524027	H4C2	3.4819	7.35e-20	1.53e-18
ENSG00000106538	-6.32096	6.27e-05	0.000528703	RARRES2	-13.0384	3.64e-19	7.07e-18
ENSG00000124882	4.6562	6.46e-05	0.000544022	EREG	4.20275	0.0243143	0.0563792
ENSG00000125458	1.8414	6.49e-05	0.000545507	NT5C	1.26679	6.13e-08	3.88e-07
ENSG00000164930	-2.28269	6.5e-05	0.000545507	FZD6	-1.16543	0.0115134	0.0294501
ENSG00000143622	-1.81772	6.58e-05	0.000550721	RIT1	-3.54669	3.36e-31	1.52e-29
ENSG00000114107	1.8231	6.69e-05	0.00055935	CEP70	1.26587	4.32e-09	3.12e-08
ENSG00000125844	-2.34204	6.75e-05	0.000563538	RRBP1	-2.17481	2.12e-25	6.74e-24
ENSG00000075426	-3.20747	6.8e-05	0.000566322	FOSL2	-1.03844	0.0916278	0.169929
ENSG00000107745	-2.74497	6.97e-05	0.000579786	MICU1	-1.03669	0.00855123	0.0226795
ENSG00000177409	-6.9328	7.29e-05	0.000605693	SAMD9L	-11.1257	4.55e-25	1.41e-23
ENSG00000019995	-1.95732	7.35e-05	0.000608408	ZRANB1	-1.1871	2.79e-12	2.88e-11
ENSG00000176920	4.56579	7.35e-05	0.000608408	FUT2	7.2602	7.53e-11	6.69e-10
ENSG00000042062	-3.53358	7.37e-05	0.000609381	RIPOR3	-9.88072	7.19e-26	2.37e-24
ENSG00000172215	-6.50995	7.5e-05	0.000619094	CXCR6	-7.16816	0.000326394	0.00119028
ENSG00000164938	-3.24313	7.53e-05	0.000620158	TP53INP1	-2.04282	5.74e-29	2.28e-27
ENSG00000109805	2.33239	7.75e-05	0.000637711	NCAPG	3.09487	2.93e-11	2.73e-10
ENSG00000135698	-1.39521	7.83e-05	0.000643151	MPHOSPH6	-0.486333	0.0116543	0.0297449
ENSG00000198742	-1.81977	8.07e-05	0.000661881	SMURF1	-0.690849	0.0333959	0.0738422
ENSG00000167566	-1.9695	8.11e-05	0.000663271	NCKAP5L	-1.83397	8.84e-09	6.19e-08
ENSG00000137819	-1.98249	8.14e-05	0.000663271	PAQR5	-0.672242	0.000892772	0.00299819
ENSG00000127564	2.40202	8.13e-05	0.000663271	PKMYT1	3.01312	4.79e-23	1.29e-21
ENSG00000130147	-2.18004	8.14e-05	0.000663271	SH3BP4	-2.36668	2e-16	3.09e-15
ENSG00000144228	1.64299	8.55e-05	0.000695543	SPOPL	1.32013	5e-10	4.01e-09
ENSG00000256683	-4.62175	8.71e-05	0.000707079	ZNF350	-3.76438	4.42e-22	1.09e-20
ENSG00000197965	-1.99277	8.77e-05	0.000710675	MPZL1	-1.61066	1.03e-15	1.49e-14
ENSG00000141252	-3.32112	8.8e-05	0.000712326	VPS53	-1.23718	7.62e-06	3.65e-05
ENSG00000138639	-3.70865	8.96e-05	0.000723963	ARHGAP24	-2.59126	5.87e-06	2.86e-05
ENSG00000145431	-2.76156	9.05e-05	0.000730193	PDGFC	-3.77785	2.62e-15	3.63e-14
ENSG00000139405	2.04188	9.32e-05	0.000750811	RITA1	1.14459	7.29e-05	0.000299021
ENSG00000100599	-1.93519	9.43e-05	0.000758687	RIN3	-0.779076	0.00165898	0.00525186
ENSG00000088035	2.37891	9.5e-05	0.000762881	ALG6	2.11843	1.21e-11	1.17e-10
ENSG00000165029	-6.68733	9.54e-05	0.000764317	ABCA1	-6.55068	5.68e-149	8.22e-146
ENSG00000103253	3.05129	9.7e-05	0.000776582	HAGHL	0.896248	0.132054	0.226938
ENSG00000131080	-4.87799	9.83e-05	0.000785192	EDA2R	-11.3545	1.02e-13	1.21e-12
ENSG00000157593	3.35366	9.88e-05	0.000787899	SLC35B2	-0.4457	0.0465044	0.097495
ENSG00000179058	2.14417	9.96e-05	0.000793529	C9orf50	-4.87149	0.0130972	0.032978
ENSG00000143793	1.55754	0.000100041	0.000795602	C1orf35	1.14912	6.06e-06	2.94e-05
ENSG00000147065	-2.37864	0.000100541	0.000798324	MSN	-1.55706	0.000236974	0.000886644
ENSG00000144596	-1.67617	0.00010097	0.000800465	GRIP2	-3.95891	0.00210273	0.00648165
ENSG00000137834	-4.06421	0.000101331	0.000801222	SMAD6	-2.33679	1.13e-07	6.96e-07
ENSG00000130935	2.30106	0.000101382	0.000801222	NOL11	2.39454	2.65e-09	1.96e-08
ENSG00000143443	-3.63149	0.000102397	0.000807976	C1orf56	-4.22961	5.21e-08	3.32e-07
ENSG00000113810	2.32719	0.000102715	0.000809219	SMC4	1.46894	7.44e-07	4.13e-06
ENSG00000077942	-3.03283	0.000104563	0.000822501	FBLN1	-4.59286	3.22e-22	8.06e-21
ENSG00000166135	1.82997	0.000105413	0.000827786	HIF1AN	0.251963	0.541549	0.666357
ENSG00000145780	1.97799	0.000105563	0.000827786	FEM1C	0.965238	0.00192538	0.00599123
ENSG00000105976	3.81247	0.00010818	0.000846988	MET	4.77409	2.41e-25	7.63e-24
ENSG00000109756	-2.17844	0.00010902	0.000852248	RAPGEF2	-2.06407	1.19e-12	1.28e-11
ENSG00000067141	-2.79427	0.000109654	0.000855874	NEO1	-2.42998	4e-19	7.75e-18
ENSG00000205189	2.74083	0.00011519	0.000897703	ZBTB10	2.13986	2.01e-11	1.9e-10
ENSG00000104412	1.37641	0.000116184	0.000904054	EMC2	0.0928448	0.711955	0.802494
ENSG00000119673	-6.21035	0.000118668	0.000921958	ACOT2	-10.9931	1.4e-13	1.64e-12
ENSG00000152291	1.4252	0.000119661	0.000925858	TGOLN2	-1.67027	1.96e-05	8.8e-05
ENSG00000169756	-1.68197	0.00011972	0.000925858	LIMS1	-2.21077	5.65e-10	4.52e-09
ENSG00000256235	-1.43141	0.000119635	0.000925858	SMIM3	-1.48577	5.87e-15	7.81e-14
ENSG00000116830	2.09692	0.000121121	0.000935259	TTF2	2.05208	2.05e-14	2.61e-13
ENSG00000127946	-3.09271	0.000122164	0.000941874	HIP1	-2.41919	1.65e-33	8.28e-32
ENSG00000062716	1.17026	0.000125849	0.000968808	VMP1	0.9136	0.00195232	0.00606355
ENSG00000003402	-3.47014	0.000127169	0.000977476	CFLAR	-2.54012	3.76e-47	3.44e-45
ENSG00000102189	-2.37132	0.000127798	0.000980817	EEA1	-2.67686	2.01e-48	1.96e-46
ENSG00000128886	2.26172	0.00012894	0.000986589	ELL3	2.24582	0.0148848	0.0368573
ENSG00000067167	-1.3855	0.000128937	0.000986589	TRAM1	-1.86004	5.74e-25	1.77e-23
ENSG00000173548	-2.06448	0.000129682	0.000990763	SNX33	-2.54579	2.41e-32	1.15e-30
ENSG00000157483	-2.14869	0.000130678	0.000995493	MYO1E	-0.90766	0.00914212	0.0240627
ENSG00000074657	-6.18936	0.000130695	0.000995493	ZNF532	-3.62096	6.82e-65	1.39e-62
ENSG00000169583	5.27225	0.000131391	0.000999281	CLIC3	3.09047	0.017444	0.0423803
ENSG00000184678	-2.78323	0.000133171	0.0010113	H2BC21	1.82886	5.8e-11	5.22e-10
ENSG00000163870	-3.43429	0.000134409	0.00101917	TPRA1	-0.740076	0.0927703	0.171519
ENSG00000067182	-2.50117	0.00013779	0.00104324	TNFRSF1A	-1.50125	1.56e-10	1.33e-09
ENSG00000165716	4.21394	0.000138378	0.00104612	DIPK1B	8.39916	2.01e-12	2.1e-11
ENSG00000107779	-1.91719	0.00013887	0.00104827	BMPR1A	-0.56861	0.0188165	0.0452584
ENSG00000175556	2.77727	0.000140651	0.00106013	LONRF3	2.32939	5.37e-08	3.42e-07
ENSG00000164934	2.08023	0.000141405	0.00106423	DCAF13	1.50953	2.41e-06	1.25e-05
ENSG00000184371	-4.97518	0.000141882	0.00106623	CSF1	-6.141	4.09e-20	8.67e-19
ENSG00000189143	3.51108	0.000142314	0.00106788	CLDN4	7.58758	1.95e-44	1.61e-42
ENSG00000108932	-2.27972	0.000143115	0.0010723	SLC16A6	-4.5305	2.97e-15	4.08e-14
ENSG00000065833	-1.36656	0.000145928	0.00109176	ME1	-1.60362	9.23e-07	5.07e-06
ENSG00000159216	-3.90229	0.000146805	0.00109669	RUNX1	-2.48866	1.13e-25	3.65e-24
ENSG00000107485	-5.80975	0.000147083	0.00109715	GATA3	-5.17362	1.39e-57	2.02e-55
ENSG00000118985	-2.13491	0.000147377	0.00109772	ELL2	-1.69478	9.57e-05	0.000384555
ENSG00000159176	-3.49134	0.000148275	0.00110116	CSRP1	-3.27486	7.27e-18	1.27e-16
ENSG00000116016	-3.68362	0.000148107	0.00110116	EPAS1	-3.84871	4.03e-60	6.62e-58
ENSG00000165046	2.04647	0.000149893	0.00111154	LETM2	0.78086	0.0640175	0.127152
ENSG00000116985	5.14408	0.000150737	0.00111616	BMP8B	9.27114	3.3e-17	5.46e-16
ENSG00000136997	3.67511	0.000157593	0.00116522	MYC	3.34546	4.46e-47	4.05e-45
ENSG00000142937	1.76047	0.000163731	0.00120016	RPS8	0.787308	7.53e-05	0.000307701
ENSG00000177628	-1.93156	0.000163486	0.00120016	GBA	-1.02539	0.00185755	0.00579849
ENSG00000203805	-7.07203	0.000163982	0.00120016	PLPP4	-8.89576	2.53e-07	1.49e-06
ENSG00000188868	-6.02276	0.000163034	0.00120016	ZNF563	-8.46471	2.66e-08	1.76e-07
ENSG00000142166	-2.45894	0.000163975	0.00120016	IFNAR1	-1.36207	1.07e-05	4.99e-05
ENSG00000064393	-6.25715	0.000166373	0.0012159	HIPK2	-3.0056	4.82e-14	5.89e-13
ENSG00000088325	2.34042	0.000169397	0.00123621	TPX2	2.3801	2.27e-09	1.7e-08
ENSG00000105989	-6.19772	0.000170977	0.00124594	WNT2	-8.88272	1.75e-16	2.72e-15
ENSG00000181856	5.68889	0.000172146	0.00125265	SLC2A4	3.96388	8.55e-05	0.000345691
ENSG00000165424	-6.08686	0.000176576	0.00128119	ZCCHC24	-4.38912	1.17e-63	2.27e-61
ENSG00000113742	-3.34159	0.000176337	0.00128119	CPEB4	-2.60233	2.53e-19	4.97e-18
ENSG00000122359	-1.19588	0.000180131	0.00130511	ANXA11	-0.877624	0.00019653	0.00074713
ENSG00000136824	2.47387	0.000181235	0.00131123	SMC2	0.889914	0.0378402	0.081976
ENSG00000044115	-2.13978	0.000186083	0.00134438	CTNNA1	-0.648266	0.0778402	0.14889
ENSG00000136842	-1.63311	0.00018944	0.00136667	TMOD1	-1.73327	0.000398409	0.00142774
ENSG00000138035	2.6005	0.000191362	0.00137857	PNPT1	1.12044	0.000199645	0.000758152
ENSG00000124788	-3.76506	0.000196584	0.00141417	ATXN1	-3.50153	1.43e-46	1.27e-44
ENSG00000188037	5.58292	0.000199314	0.00143177	CLCN1	4.581	0.00851525	0.0225987
ENSG00000164548	-1.80053	0.000200491	0.00143676	TRA2A	0.568771	0.0158358	0.0389301
ENSG00000105926	1.43122	0.000200755	0.00143676	PALS2	1.45068	8.97e-08	5.57e-07
ENSG00000198455	-1.63316	0.000200862	0.00143676	ZXDB	-0.0907798	0.74041	0.825087
ENSG00000083814	-6.18555	0.000203846	0.00145604	ZNF671	-9.93118	9.96e-11	8.71e-10
ENSG00000140525	3.38519	0.000209406	0.00149364	FANCI	2.52258	2.15e-20	4.66e-19
ENSG00000122566	-2.85824	0.000210889	0.00149999	HNRNPA2B1	0.936861	1.07e-08	7.43e-08
ENSG00000154319	-4.57529	0.000210633	0.00149999	FAM167A	-5.24072	2.35e-09	1.75e-08
ENSG00000131018	-3.79918	0.000213272	0.0015148	SYNE1	-5.8145	1.08e-99	5.78e-97
ENSG00000133460	1.78647	0.000214173	0.00151906	SLC2A11	-0.811789	0.00302174	0.00899036
ENSG00000201847	-6.63969	0.000216744	0.00153299	SNORD31B	-5.74293	0.00127663	0.00414212
ENSG00000159674	-1.78347	0.000218672	0.00154447	SPON2	-9.84722	7.57e-175	1.7e-171
ENSG00000137513	2.17272	0.000224639	0.00158218	NARS2	1.66667	3.83e-11	3.52e-10
ENSG00000152413	-1.31373	0.000224459	0.00158218	HOMER1	0.219729	0.233589	0.355107
ENSG00000078269	-1.50374	0.00022498	0.00158238	SYNJ2	-1.1784	3.18e-11	2.95e-10
ENSG00000109220	-2.10978	0.000225866	0.00158641	CHIC2	-2.7136	1.1e-12	1.18e-11
ENSG00000087303	-3.47818	0.000227537	0.00159592	NID2	-12.367	6.62e-17	1.07e-15
ENSG00000164900	-1.67092	0.000228776	0.00160239	GBX1	4.23566	0.110418	0.196892
ENSG00000162377	2.11005	0.00024363	0.00170406	COA7	1.20729	0.000293828	0.00107984
ENSG00000125753	-2.38249	0.000244577	0.00170745	VASP	-1.13428	0.000505818	0.00177621
ENSG00000171843	-2.5232	0.000244791	0.00170745	MLLT3	-1.44127	3.99e-09	2.9e-08
ENSG00000136436	-1.75628	0.000245147	0.00170757	CALCOCO2	-1.06616	7.73e-07	4.28e-06
ENSG00000126778	-2.7119	0.000246768	0.0017165	SIX1	-1.55929	0.00162808	0.005162
ENSG00000136270	1.79953	0.000248117	0.00172351	TBRG4	1.17638	3.59e-09	2.62e-08
ENSG00000107560	2.08562	0.000249646	0.00173175	RAB11FIP2	0.155046	0.549229	0.672618
ENSG00000123405	2.53988	0.000251514	0.00174231	NFE2	2.82198	0.0753675	0.144926
ENSG00000119523	-1.85761	0.0002531	0.00175089	ALG2	-0.190192	0.514366	0.64215
ENSG00000163235	5.52353	0.00025353	0.00175147	TGFA	12.1748	6e-30	2.53e-28
ENSG00000187051	1.77548	0.000255243	0.0017609	RPS19BP1	0.832811	0.0113892	0.0291635
ENSG00000163297	-3.50221	0.000259028	0.00178457	ANTXR2	-3.23475	3.32e-28	1.27e-26
ENSG00000143494	3.38828	0.000261347	0.0017981	VASH2	1.08853	0.186475	0.297554
ENSG00000166619	-3.10528	0.000264317	0.00181606	BLCAP	-1.41511	0.0018418	0.00575809
ENSG00000187790	1.41455	0.000266439	0.00182815	FANCM	1.39272	0.000122654	0.000483835
ENSG00000117139	-3.75691	0.000267379	0.0018305	KDM5B	-1.68422	4.34e-13	4.86e-12
ENSG00000146411	-2.64866	0.000267507	0.0018305	SLC2A12	-4.77585	4.08e-48	3.91e-46
ENSG00000168237	-1.46771	0.000269475	0.00184147	GLYCTK	-0.286066	0.513585	0.641441
ENSG00000162244	1.8507	0.000271915	0.00185564	RPL29	1.16276	7.47e-05	0.000305577
ENSG00000174718	-2.00996	0.000273801	0.00186599	RESF1	-0.784594	2.96e-06	1.51e-05
ENSG00000197321	1.74065	0.000274291	0.00186681	SVIL	-2.93273	3.18e-08	2.08e-07
ENSG00000039139	-5.94091	0.000281689	0.00191457	DNAH5	-6.4777	1.52e-72	3.83e-70
ENSG00000127366	1.55135	0.000285111	0.00193523	TAS2R5	1.76034	0.0205221	0.0488137
ENSG00000203772	-3.84077	0.000287955	0.00195191	SPRN	-7.78943	2.42e-06	1.25e-05
ENSG00000181392	4.38532	0.000289686	0.00196064	SYNE4	7.59644	3.56e-15	4.84e-14
ENSG00000187764	1.32921	0.000290019	0.00196064	SEMA4D	-1.16837	0.0406091	0.0869594
ENSG00000136026	-2.20257	0.000293437	0.00197618	CKAP4	-1.58688	4.77e-10	3.84e-09
ENSG00000176871	-1.80283	0.000293492	0.00197618	WSB2	-0.935804	0.011784	0.0300495
ENSG00000111052	-5.97173	0.000297639	0.00199347	LIN7A	-4.28152	8.47e-61	1.47e-58
ENSG00000169047	-2.21336	0.000297592	0.00199347	IRS1	-1.67796	2.95e-11	2.74e-10
ENSG00000145782	1.81313	0.000296791	0.00199347	ATG12	0.90478	6.71e-05	0.00027649
ENSG00000165118	-4.99078	0.000297114	0.00199347	C9orf64	-8.8859	3.09e-09	2.28e-08
ENSG00000173890	2.19607	0.000302976	0.00202653	GPR160	3.41325	0.00217173	0.00667018
ENSG00000076067	1.39843	0.000311092	0.00207317	RBMS2	-3.07399	7.46e-19	1.41e-17
ENSG00000164163	1.6612	0.000311181	0.00207317	ABCE1	0.980659	0.0304935	0.0684325
ENSG00000224531	-1.94712	0.000310412	0.00207317	SMIM13	-0.0511406	0.893862	0.931779
ENSG00000109133	1.30291	0.000312089	0.00207648	TMEM33	0.73892	0.012673	0.032018
ENSG00000114374	-5.91988	0.000325562	0.00216043	USP9Y	-13.6828	5.82e-21	1.33e-19
ENSG00000153904	-2.49632	0.000334227	0.00221212	DDAH1	-2.86856	9.68e-12	9.47e-11
ENSG00000182600	2.67971	0.00033403	0.00221212	SNORC	1.48381	0.0657812	0.129724
ENSG00000133935	1.96708	0.000336408	0.00222364	ERG28	0.921383	0.000280305	0.00103338
ENSG00000115355	-2.03403	0.000342194	0.00225893	CCDC88A	-1.70288	3.76e-09	2.74e-08
ENSG00000075188	2.41191	0.000343537	0.00226483	NUP37	1.79006	5.08e-09	3.66e-08
ENSG00000163565	-6.03814	0.000344965	0.00227128	IFI16	-9.05873	1.28e-39	8.43e-38
ENSG00000115310	-1.76534	0.000346272	0.00227692	RTN4	-1.65283	0.000197518	0.000750654
ENSG00000168140	-2.79822	0.000347334	0.00228093	VASN	-4.27884	7.22e-31	3.21e-29
ENSG00000130193	4.0997	0.000349742	0.00229376	THEM6	2.55821	8.15e-11	7.21e-10
ENSG00000197958	1.6315	0.000351692	0.00230356	RPL12	1.43393	7.03e-12	6.98e-11
ENSG00000171862	-1.52393	0.000359843	0.00235389	PTEN	-1.1613	1.95e-10	1.65e-09
ENSG00000144802	-3.39397	0.000361599	0.00235927	NFKBIZ	-2.94579	0.000624828	0.0021575
ENSG00000163872	-2.06488	0.000361154	0.00235927	YEATS2	-1.48376	1.76e-09	1.33e-08
ENSG00000108256	2.33278	0.000364688	0.00237589	NUFIP2	-0.29877	0.148016	0.248474
ENSG00000187678	-2.80939	0.000365087	0.00237589	SPRY4	-1.97897	2.24e-08	1.5e-07
ENSG00000171155	-2.7931	0.000376485	0.00244691	C1GALT1C1	-1.32802	0.0221577	0.0520849
ENSG00000170581	-2.39715	0.000379692	0.00246459	STAT2	-2.39302	1e-37	6.11e-36
ENSG00000184988	-1.84274	0.000391992	0.00254115	TMEM106A	-2.51136	6.2e-08	3.92e-07
ENSG00000170473	-2.60912	0.000402049	0.00260301	PYM1	-0.319723	0.288035	0.417169
ENSG00000111605	1.5407	0.000405085	0.00261931	CPSF6	1.16476	1.12e-09	8.67e-09
ENSG00000138439	-2.53391	0.000409966	0.00264748	FAM117B	-2.38356	3.29e-06	1.66e-05
ENSG00000068784	2.2912	0.000412833	0.00266259	SRBD1	1.52732	1.94e-06	1.02e-05
ENSG00000123983	-1.55207	0.00041912	0.00269969	ACSL3	-0.193281	0.30197	0.432682
ENSG00000144468	1.762	0.000422852	0.00272026	RHBDD1	0.575745	0.20894	0.325422
ENSG00000124615	-5.66926	0.000424897	0.00272994	MOCS1	-3.19848	6.78e-48	6.42e-46
ENSG00000020426	-2.34526	0.000431352	0.00276789	MNAT1	0.567054	0.0103772	0.0268908
ENSG00000174804	-3.31352	0.000442444	0.00283546	FZD4	-1.90035	5.59e-06	2.73e-05
ENSG00000105808	-2.18276	0.000443594	0.00283923	RASA4	-0.849141	0.453667	0.584056
ENSG00000101413	-3.24312	0.000446622	0.00285499	RPRD1B	-0.44615	0.0248786	0.0574873
ENSG00000139266	3.69051	0.000455393	0.00290738	MARCHF9	1.17263	9.82e-05	0.000394057
ENSG00000171121	-3.14006	0.000462726	0.00295046	KCNMB3	-8.06135	1.66e-07	9.98e-07
ENSG00000125629	1.75997	0.00046948	0.00298975	INSIG2	0.0685415	0.76741	0.84504
ENSG00000169189	-2.34953	0.000474522	0.0030169	NSMCE1	-0.197045	0.610399	0.723494
ENSG00000121057	2.21824	0.000474938	0.0030169	AKAP1	2.74006	1.36e-36	7.9e-35
ENSG00000214029	-3.00704	0.000475771	0.0030184	ZNF891	-10.4951	2.01e-12	2.1e-11
ENSG00000221983	3.05169	0.00048241	0.00305668	UBA52	0.795974	0.000159105	0.000614723
ENSG00000101639	1.87474	0.000491017	0.00310731	CEP192	0.738518	4.25e-05	0.000180491
ENSG00000198146	2.0709	0.000492067	0.00311006	ZNF770	1.48543	8.29e-09	5.83e-08
ENSG00000133059	-1.93053	0.000498554	0.00314712	DSTYK	-2.34152	2.09e-33	1.05e-31
ENSG00000164251	2.8938	0.00050192	0.00316442	F2RL1	3.612	6.24e-17	1.01e-15
ENSG00000176485	-2.52702	0.000506171	0.00318724	PLAAT3	-1.31086	3.09e-06	1.57e-05
ENSG00000051009	1.81698	0.00051577	0.00324363	FHIP1B	0.531814	0.151339	0.252571
ENSG00000050820	-2.17995	0.000518346	0.00325173	BCAR1	-1.47892	2.92e-15	4.01e-14
ENSG00000157985	-1.8593	0.000518063	0.00325173	AGAP1	-2.18186	1.42e-34	7.45e-33
ENSG00000168397	-1.53793	0.000525595	0.00329312	ATG4B	-0.181788	0.519528	0.646274
ENSG00000126787	2.6978	0.000528231	0.00330553	DLGAP5	2.34928	4.08e-05	0.000173821
ENSG00000158710	-2.65782	0.000529533	0.00330958	TAGLN2	-1.88382	1.11e-11	1.08e-10
ENSG00000265972	-4.18488	0.000538577	0.00336058	TXNIP	-16.0615	4.67e-28	1.77e-26
ENSG00000106392	1.82791	0.000539024	0.00336058	C1GALT1	1.08072	0.0223933	0.0525585
ENSG00000162607	1.99289	0.000541037	0.00336898	USP1	1.40598	6.51e-08	4.11e-07
ENSG00000256537	-1.71362	0.000542529	0.00337411	SMIM10L1	-0.559478	0.259222	0.384277
ENSG00000153551	1.80351	0.000546521	0.00339475	CMTM7	2.37114	2.31e-16	3.54e-15
ENSG00000132698	4.55702	0.000547545	0.00339693	RAB25	10.9558	4.39e-24	1.27e-22
ENSG00000196954	-2.96351	0.000550333	0.00341004	CASP4	-2.80591	6.46e-17	1.04e-15
ENSG00000120063	-1.63576	0.00055449	0.00343159	GNA13	-0.616114	0.0208918	0.0495586
ENSG00000149634	-3.33239	0.000557362	0.00344514	SPATA25	-2.11711	0.0164264	0.0402334
ENSG00000178921	1.86979	0.000566017	0.00349436	PFAS	1.64669	7.05e-11	6.28e-10
ENSG00000061676	1.68673	0.000569304	0.00351036	NCKAP1	-0.815648	0.0232717	0.0543712
ENSG00000196628	-5.90204	0.000573782	0.00353366	TCF4	-14.3809	8.96e-22	2.16e-20
ENSG00000196569	1.70751	0.000575763	0.00354154	LAMA2	-2.18027	1.83e-10	1.55e-09
ENSG00000091409	5.35079	0.000578346	0.0035531	ITGA6	3.2285	1.15e-06	6.25e-06
ENSG00000164751	1.67654	0.000584865	0.00358878	PEX2	0.596	0.0489653	0.101762
ENSG00000128708	1.70418	0.000594118	0.00364113	HAT1	1.36194	0.00443821	0.0127161
ENSG00000185339	-1.87607	0.000602753	0.00368958	TCN2	-2.99274	1.77e-09	1.34e-08
ENSG00000106554	1.59007	0.000611825	0.00374058	CHCHD3	0.986997	0.00963757	0.0251944
ENSG00000165807	-5.79227	0.000614429	0.00375195	PPP1R36	-5.39637	3.86e-07	2.22e-06
ENSG00000148459	2.95695	0.00061519	0.00375207	PDSS1	2.60884	1.42e-12	1.51e-11
ENSG00000157514	-3.76183	0.000619634	0.00377461	TSC22D3	-5.54896	2.57e-22	6.48e-21
ENSG00000132334	-5.96349	0.00063042	0.0038315	PTPRE	-3.45904	1.24e-15	1.77e-14
ENSG00000148344	-3.81051	0.00063049	0.0038315	PTGES	-1.70235	1.98e-06	1.04e-05
ENSG00000100412	-2.06461	0.000638322	0.00387443	ACO2	0.73639	0.0021121	0.0065081
ENSG00000151458	-1.39006	0.000641845	0.00389114	ANKRD50	-0.892513	1.65e-06	8.76e-06
ENSG00000147536	2.58457	0.000643686	0.00389762	GINS4	2.12176	1.07e-06	5.82e-06
ENSG00000119950	2.34933	0.000645287	0.00390263	MXI1	1.47424	0.0316091	0.0704736
ENSG00000182463	2.80674	0.000650651	0.00393037	TSHZ2	-8.0624	0.0177632	0.0430708
ENSG00000139190	-1.64183	0.000658522	0.00397316	VAMP1	-2.36976	6.47e-08	4.08e-07
ENSG00000161526	2.19808	0.000664943	0.00400711	SAP30BP	1.21887	7.29e-07	4.05e-06
ENSG00000013364	-2.05439	0.000666532	0.0040119	MVP	-2.57938	5.02e-27	1.79e-25
ENSG00000179409	1.44634	0.000669584	0.00402548	GEMIN4	2.38663	7.66e-17	1.23e-15
ENSG00000118689	-1.40886	0.000678364	0.00406857	FOXO3	-0.783949	4.6e-05	0.000194378
ENSG00000171044	-6.11393	0.000683115	0.00409221	XKR6	-7.62986	2.44e-06	1.26e-05
ENSG00000182158	-1.5713	0.000684885	0.00409795	CREB3L2	-1.51899	9.16e-06	4.34e-05
ENSG00000155666	-1.99103	0.000686926	0.0041053	KDM8	-0.501654	0.243436	0.366009
ENSG00000079257	-4.80819	0.000694901	0.00414805	LXN	-10.2004	3.61e-12	3.69e-11
ENSG00000136160	-5.97033	0.000697177	0.00415672	EDNRB	-13.7406	6.59e-19	1.26e-17
ENSG00000163879	2.92298	0.000703423	0.00418902	DNALI1	-4.82882	1.54e-16	2.41e-15
ENSG00000167657	-2.58636	0.000714176	0.00424804	DAPK3	-1.28787	1.46e-09	1.12e-08
ENSG00000234284	-4.25925	0.000723504	0.00429846	ZNF879	-9.13484	1.36e-09	1.04e-08
ENSG00000156642	-1.31167	0.000731209	0.004338	NPTN	-1.6142	0.000118249	0.000468075
ENSG00000140941	-1.87598	0.000732736	0.004338	MAP1LC3B	-1.49444	2.62e-06	1.34e-05
ENSG00000128585	-1.21043	0.00073271	0.004338	MKLN1	-0.64146	7.9e-05	0.000322097
ENSG00000205111	-5.68191	0.000735055	0.00434664	CDKL4	-2.98426	4.15e-05	0.000176665
ENSG00000116120	1.69689	0.000740044	0.00437102	FARSB	1.60634	0.00108632	0.00358367
ENSG00000204217	-3.13899	0.000743474	0.00438615	BMPR2	-3.36672	2.62e-50	2.84e-48
ENSG00000096060	-2.23372	0.000760693	0.0044825	FKBP5	-1.47619	0.00768426	0.0206245
ENSG00000110330	-1.03957	0.000772634	0.00454755	BIRC2	-1.4543	3.62e-06	1.82e-05
ENSG00000163431	-5.32876	0.000775921	0.00456158	LMOD1	-11.984	2.47e-16	3.79e-15
ENSG00000162614	-3.25813	0.000780143	0.00458107	NEXN	-9.65463	7.91e-33	3.89e-31
ENSG00000115419	-2.13617	0.000785214	0.00460549	GLS	-1.19294	0.000221027	0.000830765
ENSG00000070961	-1.5752	0.00080023	0.00468812	ATP2B1	-0.574686	0.123554	0.215505
ENSG00000136933	2.42424	0.000811446	0.00474832	RABEPK	1.153	0.0186945	0.0450054
ENSG00000185164	-3.218	0.000813124	0.00475264	NOMO2	-1.03824	0.000412798	0.00147416
ENSG00000172081	-2.85226	0.000818042	0.00477585	MOB3A	-1.77834	5.74e-12	5.74e-11
ENSG00000135624	1.92648	0.000824327	0.00480699	CCT7	1.78828	7.18e-07	3.99e-06
ENSG00000143473	-5.77243	0.000843473	0.00489961	KCNH1	-8.78147	2.44e-51	2.75e-49
ENSG00000166106	-5.61795	0.000842193	0.00489961	ADAMTS15	-4.96598	7.9e-05	0.00032201
ENSG00000100290	2.23259	0.000841626	0.00489961	BIK	5.40182	1.78e-11	1.68e-10
ENSG00000183826	-5.37447	0.000844092	0.00489961	BTBD9	-1.72635	1.24e-15	1.77e-14
ENSG00000182752	-3.58608	0.000848452	0.00491927	PAPPA	-15.3534	5.24e-25	1.62e-23
ENSG00000198162	2.22442	0.000857858	0.0049681	MAN1A2	-0.0579809	0.858845	0.908898
ENSG00000107104	-1.42152	0.00086894	0.00502652	KANK1	-2.36034	2.55e-34	1.33e-32
ENSG00000151012	-2.16469	0.000883417	0.00509858	SLC7A11	-2.69341	0.0018316	0.00573182
ENSG00000201998	1.83187	0.00088879	0.00512373	SNORA23	1.75695	0.000774561	0.00263316
ENSG00000133794	-2.27382	0.000895452	0.00515625	ARNTL	-0.577393	0.20107	0.315689
ENSG00000129657	-1.77155	0.000904986	0.00520522	SEC14L1	-2.08359	8.77e-15	1.15e-13
ENSG00000138434	2.90422	0.000906489	0.00520793	ITPRID2	2.18194	2.37e-09	1.77e-08
ENSG00000072135	-1.83524	0.000911792	0.00523244	PTPN18	-0.39596	0.178145	0.286903
ENSG00000143947	1.91969	0.000914109	0.00523979	RPS27A	0.992522	0.0109023	0.0280802
ENSG00000196586	1.51262	0.000923238	0.00528611	MYO6	0.0401386	0.841322	0.897024
ENSG00000144645	-1.11912	0.000925441	0.00528674	OSBPL10	-1.61951	3.54e-10	2.89e-09
ENSG00000120693	-3.34101	0.000929236	0.00530242	SMAD9	-4.50998	1.88e-37	1.13e-35
ENSG00000133789	-2.55744	0.000939413	0.00535412	SWAP70	-1.36536	2.07e-06	1.08e-05
ENSG00000081791	2.06529	0.000940416	0.00535412	DELE1	0.0678999	0.778707	0.853244
ENSG00000168827	1.22884	0.000962359	0.00547287	GFM1	0.605118	0.140249	0.237637
ENSG00000181638	1.7607	0.000973385	0.00552935	ZFP41	0.0411959	0.900694	0.936226
ENSG00000179091	2.35543	0.000979937	0.00556032	CYC1	2.39846	1.05e-26	3.66e-25
ENSG00000182831	-1.32837	0.000981806	0.00556467	C16orf72	-0.676127	0.0211558	0.0501028
ENSG00000104067	-1.51741	0.000997959	0.00563724	TJP1	-1.05117	0.000296983	0.00109013
ENSG00000115561	-2.22087	0.000997744	0.00563724	CHMP3	-0.831009	0.093188	0.172123
ENSG00000197712	-2.33692	0.00101062	0.00570235	FAM114A1	-3.01275	5.23e-21	1.2e-19
ENSG00000198598	-2.31769	0.00101287	0.00570473	MMP17	-2.24664	7.16e-05	0.000294022
ENSG00000166595	1.87616	0.00101329	0.00570473	CIAO2B	-0.0865942	0.751161	0.833033
ENSG00000189045	1.92785	0.00101722	0.00572046	ANKDD1B	-0.412288	0.591929	0.708329
ENSG00000112964	-5.49326	0.0010433	0.00585409	GHR	-11.2525	1.47e-14	1.89e-13
ENSG00000165072	-5.94045	0.00104279	0.00585409	MAMDC2	-5.54125	2.95e-12	3.03e-11
ENSG00000152465	-2.31648	0.00106419	0.00594518	NMT2	-1.09638	4.14e-08	2.68e-07
ENSG00000114416	1.7304	0.00106425	0.00594518	FXR1	0.805893	5.1e-06	2.51e-05
ENSG00000135587	1.45254	0.00106364	0.00594518	SMPD2	1.8541	9.27e-05	0.0003733
ENSG00000147408	-4.54528	0.00106349	0.00594518	CSGALNACT1	-5.85104	0.000325508	0.00118758
ENSG00000167110	3.7459	0.0010737	0.00599137	GOLGA2	-1.07508	4.49e-07	2.57e-06
ENSG00000116771	-5.81139	0.00108229	0.00603262	AGMAT	-7.16281	6.32e-06	3.06e-05
ENSG00000188613	1.8247	0.00108923	0.00605796	NANOS1	-0.730589	0.276019	0.403228
ENSG00000130449	-2.52443	0.00110078	0.00611546	ZSWIM6	-2.6153	1.71e-31	7.82e-30
ENSG00000169299	1.48573	0.00110571	0.00613609	PGM2	1.03483	6.5e-07	3.64e-06
ENSG00000156017	1.33911	0.00111878	0.00620177	CARNMT1	0.711541	0.00681185	0.0185663
ENSG00000087191	2.12908	0.00112339	0.0062085	PSMC5	0.766109	0.0720046	0.139648
ENSG00000130429	-1.33413	0.00112368	0.0062085	ARPC1B	-1.48902	5.2e-05	0.000218543
ENSG00000176125	1.48307	0.00112268	0.0062085	UFSP1	0.888525	0.183797	0.294202
ENSG00000198873	-4.03587	0.0011266	0.00621785	GRK5	-2.93412	4.37e-41	3.1e-39
ENSG00000123908	1.43724	0.00113529	0.00625214	AGO2	0.777326	1.58e-05	7.22e-05
ENSG00000136868	-2.55126	0.00113889	0.00626512	SLC31A1	-1.32975	0.00279504	0.00838377
ENSG00000181381	2.06325	0.00114328	0.00628242	DDX60L	0.838902	0.0768284	0.147217
ENSG00000171877	5.21418	0.00115125	0.00630996	FRMD5	7.53015	1.25e-28	4.9e-27
ENSG00000197238	1.39662	0.00115042	0.00630996	H4C11	1.1492	0.0937737	0.173023
ENSG00000137054	2.07274	0.00115204	0.00630996	POLR1E	2.21879	1.07e-20	2.39e-19
ENSG00000132824	-1.28212	0.00119601	0.0065437	SERINC3	-1.4142	0.000578318	0.00201072
ENSG00000108406	2.09724	0.0012122	0.00662367	DHX40	1.13103	4.75e-05	0.000200426
ENSG00000088179	2.12198	0.00123178	0.00671759	PTPN4	0.802443	0.00125807	0.0040916
ENSG00000101665	-2.54246	0.0012426	0.0067693	SMAD7	-4.30841	1.74e-42	1.33e-40
ENSG00000173915	2.04173	0.00124635	0.00677844	ATP5MK	0.722333	0.207224	0.323166
ENSG00000131370	2.12635	0.00124696	0.00677844	SH3BP5	2.06704	0.00210329	0.00648257
ENSG00000144036	-1.51754	0.00126468	0.00686734	EXOC6B	-1.53701	0.000227907	0.000854668
ENSG00000162434	-1.43974	0.00126721	0.00687371	JAK1	-2.13854	2.16e-08	1.45e-07
ENSG00000181085	4.21316	0.00127086	0.00688609	MAPK15	2.96319	0.000777561	0.00264227
ENSG00000278637	1.8087	0.00128053	0.00693104	H4C1	4.41586	1.58e-51	1.8e-49
ENSG00000184058	2.04596	0.00128828	0.00696556	TBX1	3.09714	0.00588643	0.0163443
ENSG00000112339	1.40399	0.00129287	0.00698286	HBS1L	0.699616	0.0428747	0.0910324
ENSG00000032219	-1.39155	0.00130161	0.00702259	ARID4A	-1.43568	8.51e-09	5.98e-08
ENSG00000142856	2.05089	0.00131382	0.0070658	ITGB3BP	2.09401	5.8e-19	1.11e-17
ENSG00000198755	1.32902	0.00131371	0.0070658	RPL10A	0.907061	0.000204079	0.000773797
ENSG00000105928	-5.51891	0.00131235	0.0070658	GSDME	-1.89922	9.67e-05	0.000388274
ENSG00000134970	-2.05818	0.00131915	0.00708693	TMED7	0.266087	0.504258	0.632744
ENSG00000170242	-2.76821	0.00132289	0.00709217	USP47	-0.837461	0.00220722	0.00677155
ENSG00000198931	1.36173	0.00132294	0.00709217	APRT	1.36989	1.55e-08	1.06e-07
ENSG00000176171	-1.39096	0.00132458	0.00709346	BNIP3	-0.795791	0.000194568	0.000740128
ENSG00000116473	-1.7112	0.00132603	0.00709369	RAP1A	-1.25816	9.12e-05	0.000367487
ENSG00000197442	-3.14106	0.00136865	0.00731397	MAP3K5	-1.76736	3.86e-06	1.93e-05
ENSG00000186231	3.58206	0.00138565	0.00739697	KLHL32	5.51207	0.00333158	0.00984204
ENSG00000164062	1.87304	0.00139858	0.0074581	APEH	0.803176	4.1e-06	2.04e-05
ENSG00000180423	-2.0726	0.00140722	0.00749629	HARBI1	-0.830485	0.0600918	0.120649
ENSG00000178927	-2.7264	0.00141222	0.00751497	CYBC1	-0.24787	0.377425	0.510062
ENSG00000115594	-6.1646	0.00143204	0.00761243	IL1R1	-5.31802	1.69e-12	1.78e-11
ENSG00000136158	-2.06795	0.00143525	0.00761346	SPRY2	-2.49024	5.37e-14	6.53e-13
ENSG00000160194	-1.34855	0.00143427	0.00761346	NDUFV3	-0.522071	0.136285	0.232247
ENSG00000140534	1.96621	0.00144124	0.00763723	TICRR	3.6557	4.23e-45	3.6e-43
ENSG00000105640	1.50314	0.00144902	0.00767038	RPL18A	1.28986	5.44e-15	7.26e-14
ENSG00000139625	1.42798	0.00146448	0.00774408	MAP3K12	-2.30003	1.02e-05	4.8e-05
ENSG00000146426	-5.35723	0.00150175	0.00793288	TIAM2	-2.7358	1.05e-25	3.39e-24
ENSG00000146233	-3.69098	0.00150903	0.00796299	CYP39A1	-3.65657	3.04e-08	1.99e-07
ENSG00000114956	2.15694	0.00153866	0.00811087	DGUOK	0.128179	0.601058	0.715626
ENSG00000138347	-6.37335	0.00155482	0.00818752	MYPN	-6.0689	0.00264327	0.00796832
ENSG00000123505	-1.3289	0.00156142	0.00821371	AMD1	0.148315	0.599767	0.714397
ENSG00000075651	-1.84448	0.0015685	0.00824237	PLD1	-3.09384	3.77e-34	1.94e-32
ENSG00000118900	-1.76853	0.0015787	0.00828734	UBN1	-0.177076	0.337843	0.469851
ENSG00000167460	-3.14009	0.00158985	0.00833723	TPM4	-2.00292	8.65e-06	4.11e-05
ENSG00000015475	-1.41918	0.00159421	0.00835144	BID	0.00964994	0.974456	0.98433
ENSG00000136630	-3.31778	0.00160354	0.00839157	HLX	-3.41269	1.51e-15	2.13e-14
ENSG00000068724	-2.09162	0.00160868	0.00840977	TTC7A	-1.0662	0.000458183	0.00162399
ENSG00000137038	1.80864	0.00161153	0.00841596	DMAC1	0.248925	0.575821	0.695465
ENSG00000175294	2.77298	0.00163311	0.00851983	CATSPER1	1.49414	0.073211	0.14165
ENSG00000013583	-1.6639	0.00165625	0.00862273	HEBP1	-2.0795	9.74e-13	1.06e-11
ENSG00000108854	-2.08632	0.00166263	0.00863816	SMURF2	-0.546989	0.339045	0.471123
ENSG00000132570	1.90026	0.00166158	0.00863816	PCBD2	-0.0901836	0.865512	0.913636
ENSG00000173221	-3.95164	0.00167444	0.00869056	GLRX	-3.99997	2.42e-08	1.61e-07
ENSG00000118263	-3.84209	0.00168084	0.00871484	KLF7	-3.11561	8.91e-57	1.21e-54
ENSG00000196739	-3.81477	0.00173914	0.00899865	COL27A1	-4.16893	1.94e-10	1.64e-09
ENSG00000059377	-2.10135	0.00174655	0.00902774	TBXAS1	-5.6382	2.04e-44	1.67e-42
ENSG00000164776	1.74975	0.00175564	0.00906545	PHKG1	-0.156258	0.909843	0.941899
ENSG00000124207	1.20032	0.00176246	0.00909135	CSE1L	2.05504	6.18e-07	3.47e-06
ENSG00000130638	-1.14607	0.00178481	0.00919726	ATXN10	-0.932112	0.0197404	0.0471819
ENSG00000162924	1.46178	0.0018246	0.00939271	REL	1.1382	0.00127588	0.00414021
ENSG00000135046	-2.22135	0.00185808	0.00955531	ANXA1	-1.66444	0.00527487	0.014815
ENSG00000176142	1.19342	0.00187951	0.00965567	TMEM39A	-0.263485	0.200963	0.31554
ENSG00000024526	4.58295	0.00188394	0.00965792	DEPDC1	2.33527	0.000148726	0.000577522
ENSG00000008277	4.22962	0.00188569	0.00965792	ADAM22	6.62811	4.67e-35	2.53e-33
ENSG00000164733	-1.67704	0.00188396	0.00965792	CTSB	-1.46396	0.0017558	0.00551583
ENSG00000140403	3.25213	0.00192035	0.00981553	DNAJA4	3.51868	1.12e-39	7.42e-38
ENSG00000142871	-3.29412	0.0019331	0.00987071	CCN1	-4.17217	1.46e-94	6.31e-92
ENSG00000101608	-2.86162	0.00195584	0.00997676	MYL12A	-2.04544	3.07e-06	1.56e-05
ENSG00000135090	-3.25456	0.00195943	0.00998498	TAOK3	-2.34906	3.46e-14	4.28e-13
ENSG00000196290	1.77058	0.00198231	0.0100914	NIF3L1	1.57523	3.48e-05	0.000149941
ENSG00000116649	1.63785	0.00198975	0.0101191	SRM	0.55063	0.0422035	0.0898786
ENSG00000102302	-2.07513	0.00200531	0.0101879	FGD1	-2.36137	2.06e-14	2.62e-13
ENSG00000141295	1.72534	0.00201714	0.0102275	SCRN2	0.580169	0.0310179	0.0694132
ENSG00000147883	-2.98538	0.0020153	0.0102275	CDKN2B	-4.20504	1.72e-08	1.16e-07
ENSG00000134698	-2.55504	0.00202443	0.0102439	AGO4	-1.74064	9.97e-10	7.74e-09
ENSG00000173457	2.04385	0.00202445	0.0102439	PPP1R14B	1.67957	3.49e-05	0.000150236
ENSG00000196932	-5.8162	0.00202779	0.0102506	TMEM26	-12.3045	5.29e-10	4.24e-09
ENSG00000261236	2.06825	0.00203879	0.0102959	BOP1	2.44164	1.57e-21	3.72e-20
ENSG00000110422	-1.68984	0.00205731	0.0103687	HIPK3	-2.04721	2.72e-14	3.41e-13
ENSG00000100526	2.13464	0.00205636	0.0103687	CDKN3	2.13992	1.3e-07	7.94e-07
ENSG00000120526	1.12817	0.00207763	0.0104607	NUDCD1	1.11141	5.19e-05	0.000218004
ENSG00000074590	-3.3201	0.00210139	0.0105692	NUAK1	-2.50861	3.69e-29	1.49e-27
ENSG00000154803	3.10066	0.00210546	0.0105692	FLCN	-1.05304	0.00640318	0.0175672
ENSG00000106603	1.9352	0.00210454	0.0105692	COA1	0.819938	5.4e-05	0.000226236
ENSG00000162073	2.62865	0.00211605	0.0106118	PAQR4	1.36349	1.55e-07	9.36e-07
ENSG00000143797	-2.34419	0.00212481	0.0106452	MBOAT2	-1.61832	2.01e-20	4.38e-19
ENSG00000154305	-2.22168	0.00214219	0.0107216	MIA3	-0.549929	0.00451333	0.0129058
ENSG00000143303	2.51962	0.0021711	0.0108555	METTL25B	0.260692	0.484645	0.61427
ENSG00000106266	-2.38797	0.00217574	0.0108679	SNX8	-1.0955	1.05e-06	5.7e-06
ENSG00000112079	-1.59613	0.00223122	0.0111341	STK38	-2.13126	2.23e-14	2.82e-13
ENSG00000130255	-1.38562	0.00224249	0.0111792	RPL36	1.18301	1.61e-10	1.37e-09
ENSG00000137486	-4.81731	0.00228451	0.0113775	ARRB1	-2.96358	6.06e-27	2.15e-25
ENSG00000118777	-3.5956	0.00235992	0.0117299	ABCG2	-4.08999	9.26e-07	5.08e-06
ENSG00000168575	-3.14679	0.00236741	0.0117446	SLC20A2	-0.225146	0.473446	0.603514
ENSG00000120963	1.2251	0.00236752	0.0117446	ZNF706	1.20075	5.33e-07	3.02e-06
ENSG00000254004	-3.11171	0.00237445	0.0117674	ZNF260	-12.2583	4.61e-16	6.86e-15
ENSG00000124151	-1.39232	0.00237838	0.0117753	NCOA3	-1.13555	0.00523197	0.0147096
ENSG00000107796	-2.12171	0.00239047	0.0118236	ACTA2	-9.39495	9.08e-90	3.39e-87
ENSG00000152457	-2.19199	0.00241306	0.0119236	DCLRE1C	-0.0168573	0.937689	0.960149
ENSG00000164291	-2.70033	0.00243872	0.0120386	ARSK	-2.39045	3.51e-15	4.77e-14
ENSG00000117569	1.60615	0.0024439	0.0120524	PTBP2	0.314923	0.448284	0.57867
ENSG00000101290	-1.25042	0.00248275	0.0122321	CDS2	-1.08506	4.28e-06	2.13e-05
ENSG00000058272	-1.30092	0.00249032	0.0122455	PPP1R12A	-1.08817	3.22e-06	1.63e-05
ENSG00000105339	-1.99644	0.00248842	0.0122455	DENND3	-3.019	1.18e-26	4.12e-25
ENSG00000170776	-2.13667	0.00250529	0.0123071	AKAP13	-1.51117	3.92e-08	2.54e-07
ENSG00000144746	-2.76296	0.00250773	0.0123071	ARL6IP5	-1.83659	1.95e-13	2.25e-12
ENSG00000132535	-2.24528	0.00252066	0.0123586	DLG4	-2.1861	1.61e-08	1.1e-07
ENSG00000109586	3.04432	0.00253596	0.0124215	GALNT7	0.538076	0.0899235	0.167418
ENSG00000055732	3.17692	0.00254435	0.0124505	MCOLN3	5.42698	3.13e-22	7.83e-21
ENSG00000100104	1.55449	0.00254752	0.012454	SRRD	1.04311	0.0108184	0.0278904
ENSG00000101442	1.82308	0.00256225	0.0125139	ACTR5	2.6735	8.95e-19	1.69e-17
ENSG00000176383	1.4551	0.00258161	0.0125963	B3GNT4	4.82181	8.69e-09	6.09e-08
ENSG00000082512	-1.67179	0.00261164	0.0127305	TRAF5	-1.99548	5.46e-09	3.92e-08
ENSG00000075239	1.32148	0.00262015	0.0127596	ACAT1	0.689914	0.0397248	0.0853379
ENSG00000067334	-5.03026	0.00264039	0.0128334	DNTTIP2	0.640216	0.0226798	0.0531194
ENSG00000134569	-2.14255	0.00263862	0.0128334	LRP4	-0.694492	0.266995	0.393357
ENSG00000186765	1.29578	0.00268185	0.0130224	FSCN2	-0.197277	0.82876	0.888352
ENSG00000159263	1.86955	0.00269051	0.0130519	SIM2	1.08243	0.242583	0.365039
ENSG00000101695	1.95263	0.00270497	0.0131095	RNF125	7.05159	2.78e-20	5.98e-19
ENSG00000157227	-4.31716	0.00271757	0.013158	MMP14	-6.00818	2.59e-108	1.82e-105
ENSG00000155158	-2.89745	0.00274408	0.0132609	TTC39B	-1.74929	2.08e-09	1.56e-08
ENSG00000141380	1.47889	0.00276959	0.0133586	SS18	0.0040561	0.990184	0.993776
ENSG00000173334	2.45779	0.00276867	0.0133586	TRIB1	2.71622	2.21e-06	1.15e-05
ENSG00000204954	2.29148	0.00277266	0.0133606	C12orf73	0.977282	0.000183002	0.00069983
ENSG00000091317	-1.43701	0.00278871	0.0134168	CMTM6	-1.0144	0.00439697	0.0126082
ENSG00000159167	-5.81329	0.00278964	0.0134168	STC1	-11.1481	1.17e-34	6.16e-33
ENSG00000146648	-2.04278	0.00279637	0.0134364	EGFR	-1.73172	1.45e-05	6.68e-05
ENSG00000137076	-1.91672	0.00279972	0.0134397	TLN1	-2.12343	1.38e-19	2.79e-18
ENSG00000157734	1.6381	0.0028068	0.0134609	SNX22	4.21349	9.15e-09	6.4e-08
ENSG00000162437	1.869	0.00281336	0.0134796	RAVER2	2.11966	1.31e-16	2.06e-15
ENSG00000135835	-2.04239	0.00282916	0.0135119	KIAA1614	-4.01812	8.03e-17	1.29e-15
ENSG00000175334	1.6229	0.00282958	0.0135119	BANF1	1.56947	2.38e-05	0.000105516
ENSG00000165934	1.56451	0.0028236	0.0135119	CPSF2	0.187324	0.596733	0.712076
ENSG00000164543	-2.49151	0.0028308	0.0135119	STK17A	-1.60071	8.18e-20	1.69e-18
ENSG00000130528	2.27347	0.00285762	0.013627	HRC	1.37208	0.326124	0.457793
ENSG00000120217	-5.15953	0.00295807	0.0140927	CD274	-3.96159	2.34e-61	4.17e-59
ENSG00000115993	-1.59175	0.00298181	0.0141924	TRAK2	-1.90044	6.41e-05	0.000265206
ENSG00000198825	1.58565	0.00299364	0.0142217	INPP5F	-0.585807	0.118525	0.208475
ENSG00000148773	2.53198	0.00300192	0.0142217	MKI67	2.55362	6.78e-20	1.42e-18
ENSG00000092871	-1.94548	0.002998	0.0142217	RFFL	0.123966	0.544172	0.668353
ENSG00000114450	-1.53616	0.00300204	0.0142217	GNB4	-13.9216	1.92e-21	4.53e-20
ENSG00000145388	1.86496	0.00299228	0.0142217	METTL14	0.322427	0.270263	0.396844
ENSG00000102977	3.25659	0.00300766	0.0142349	ACD	1.50387	6e-07	3.37e-06
ENSG00000205808	-1.72463	0.00302348	0.0142964	PLPP6	-1.23083	3.37e-05	0.000145764
ENSG00000005189	2.85166	0.00312423	0.014759	REXO5	1.30545	0.000782661	0.00265703
ENSG00000145012	-1.38598	0.00316254	0.014926	LPP	-3.01992	1.17e-67	2.57e-65
ENSG00000110446	-3.64368	0.00316698	0.014933	SLC15A3	-11.0424	2.65e-12	2.74e-11
ENSG00000156587	-1.37271	0.0031968	0.0150596	UBE2L6	-2.77779	2.79e-20	5.99e-19
ENSG00000173950	-1.81714	0.00326169	0.0153366	XXYLT1	-1.33835	1.25e-05	5.8e-05
ENSG00000129680	1.6093	0.00326096	0.0153366	MAP7D3	-0.499345	0.214132	0.331776
ENSG00000007237	-2.8909	0.00326795	0.0153381	GAS7	-5.83491	7.65e-85	2.48e-82
ENSG00000071051	-1.42406	0.00326807	0.0153381	NCK2	-1.59286	4.68e-14	5.73e-13
ENSG00000165124	-5.01593	0.00327711	0.0153602	SVEP1	-9.64433	1.48e-35	8.21e-34
ENSG00000176783	1.53233	0.00330484	0.0154675	RUFY1	-0.293674	0.210609	0.32747
ENSG00000166979	3.66155	0.00330809	0.0154684	EVA1C	7.63093	1.73e-20	3.8e-19
ENSG00000134253	2.43249	0.00334669	0.0156344	TRIM45	0.925426	0.0234995	0.0548085
ENSG00000173113	1.94417	0.00337641	0.0157586	TRMT112	1.03953	0.0040752	0.0117919
ENSG00000233927	1.78177	0.00339816	0.0158455	RPS28	0.760948	0.00339744	0.010017
ENSG00000075142	1.62617	0.00341393	0.0159044	SRI	0.105918	0.78383	0.856544
ENSG00000100934	-1.00896	0.003421	0.0159226	SEC23A	-1.28559	7.74e-05	0.000315837
ENSG00000120329	-3.22509	0.00346155	0.0160965	SLC25A2	-2.93477	0.19579	0.308816
ENSG00000140682	-3.8697	0.00350023	0.0162481	TGFB1I1	-4.84627	1.51e-100	9.06e-98
ENSG00000183474	1.25497	0.00350059	0.0162481	GTF2H2C	0.74689	0.00650529	0.0178116
ENSG00000165119	1.40692	0.00352869	0.0163635	HNRNPK	0.671137	0.0393314	0.084648
ENSG00000185238	1.56692	0.00359582	0.0166595	PRMT3	1.82943	1.21e-15	1.73e-14
ENSG00000121578	-1.75804	0.00363177	0.0167953	B4GALT4	-1.7196	1.28e-14	1.66e-13
ENSG00000112679	-1.47649	0.0036313	0.0167953	DUSP22	-1.4042	1.18e-08	8.18e-08
ENSG00000144214	2.08964	0.00364198	0.0168163	LYG1	1.49926	0.0560321	0.114032
ENSG00000169962	1.65108	0.00364842	0.0168248	TAS1R3	-0.870896	0.392518	0.52533
ENSG00000089048	2.41088	0.00365148	0.0168248	ESF1	1.60786	4.21e-05	0.00017888
ENSG00000128606	-3.26295	0.00365742	0.0168368	LRRC17	-10.0488	2.72e-23	7.39e-22
ENSG00000164346	2.40382	0.00367265	0.0168915	NSA2	1.27315	0.00147162	0.00471389
ENSG00000185507	1.69785	0.00368919	0.0169367	IRF7	0.410728	0.473154	0.603308
ENSG00000175787	1.70619	0.00368673	0.0169367	ZNF169	1.60044	0.00024692	0.0009205
ENSG00000144381	1.45259	0.00369469	0.0169466	HSPD1	3.06941	8.88e-22	2.15e-20
ENSG00000144306	-2.08315	0.00373387	0.0171108	SCRN3	-1.52867	0.00347905	0.0102274
ENSG00000171503	2.03922	0.00374258	0.0171351	ETFDH	-0.421355	0.194158	0.306694
ENSG00000119986	-2.00588	0.0037914	0.0173272	AVPI1	-1.06664	8.59e-06	4.08e-05
ENSG00000171204	2.21163	0.00379113	0.0173272	TMEM126B	0.360862	0.322224	0.454053
ENSG00000153317	-1.55278	0.00380017	0.0173516	ASAP1	-2.17391	2.58e-14	3.24e-13
ENSG00000139438	-1.53088	0.00381263	0.0173561	FAM222A	0.302111	0.366511	0.499314
ENSG00000053747	-2.90088	0.00382178	0.0173561	LAMA3	-3.61186	9.79e-10	7.61e-09
ENSG00000152527	-4.7436	0.00382074	0.0173561	PLEKHH2	-3.28552	1.01e-18	1.9e-17
ENSG00000181163	1.22768	0.00381861	0.0173561	NPM1	2.09555	2.46e-13	2.82e-12
ENSG00000076716	-1.93364	0.00381303	0.0173561	GPC4	-1.48818	2.05e-06	1.07e-05
ENSG00000140105	-3.3441	0.00383016	0.0173786	WARS1	-1.91895	7.35e-24	2.09e-22
ENSG00000130382	-4.1524	0.00387564	0.0175691	MLLT1	-0.961033	2.56e-08	1.7e-07
ENSG00000139350	1.47218	0.0038888	0.017613	NEDD1	0.612139	0.0355847	0.0779331
ENSG00000052126	-1.802	0.00391851	0.0177316	PLEKHA5	-1.4415	0.00187398	0.00584534
ENSG00000242802	-2.1878	0.00394277	0.0178254	AP5Z1	-1.4385	2.36e-06	1.22e-05
ENSG00000114573	-3.53187	0.00396534	0.0178954	ATP6V1A	-2.16608	3.48e-08	2.27e-07
ENSG00000168228	1.4405	0.00396256	0.0178954	ZCCHC4	0.844473	0.00429923	0.0123581
ENSG00000196981	1.6112	0.00397386	0.0179179	WDR5B	0.279448	0.48389	0.613753
ENSG00000002745	-2.89458	0.00398104	0.0179342	WNT16	-3.25149	0.000287221	0.00105729
ENSG00000181274	-1.96409	0.00398597	0.0179404	FRAT2	-0.242957	0.596755	0.712076
ENSG00000116793	-1.22911	0.0040284	0.0181153	PHTF1	-1.53842	9.7e-11	8.5e-10
ENSG00000110328	-2.15973	0.00404696	0.0181825	GALNT18	-2.11557	1.81e-23	4.97e-22
ENSG00000140931	-1.19157	0.00405404	0.0181981	CMTM3	-3.21353	1.34e-34	7.04e-33
ENSG00000167272	2.07397	0.00409107	0.018348	POP5	1.68998	5.7e-07	3.22e-06
ENSG00000161179	1.5054	0.00415708	0.018611	YDJC	2.39349	3.18e-16	4.81e-15
ENSG00000065618	2.44591	0.00417595	0.018679	COL17A1	6.86428	1.08e-06	5.85e-06
ENSG00000147687	2.10052	0.00419749	0.0187587	TATDN1	2.55385	1.87e-24	5.55e-23
ENSG00000131236	-1.3613	0.00421772	0.0188324	CAP1	-1.45584	0.000656594	0.00225769
ENSG00000166169	1.38312	0.0042422	0.0189243	POLL	0.968484	0.00284755	0.00851946
ENSG00000108679	1.76851	0.00424579	0.0189243	LGALS3BP	0.286782	0.525548	0.65159
ENSG00000103042	-2.57294	0.00425022	0.0189273	SLC38A7	-1.33029	5.4e-07	3.06e-06
ENSG00000171914	-5.08204	0.0042963	0.0191157	TLN2	-3.67628	6.53e-20	1.37e-18
ENSG00000185015	2.26404	0.0043057	0.0191407	CA13	2.17294	0.000301603	0.00110627
ENSG00000186063	-1.81098	0.00433817	0.019268	AIDA	-1.52326	0.00136293	0.0043949
ENSG00000120694	1.69859	0.0043746	0.0194127	HSPH1	0.698216	0.0417933	0.089167
ENSG00000132382	1.60027	0.00438431	0.0194388	MYBBP1A	1.43959	1.48e-08	1.01e-07
ENSG00000166037	1.16471	0.00441204	0.0195395	CEP57	0.48359	0.018703	0.0450129
ENSG00000074527	-3.88326	0.00441476	0.0195395	NTN4	-5.6242	6.15e-28	2.3e-26
ENSG00000138279	1.40185	0.00442804	0.0195811	ANXA7	0.437424	0.256953	0.381794
ENSG00000088451	2.01017	0.00445153	0.0196677	TGDS	0.83407	0.000142944	0.000556917
ENSG00000163251	1.67447	0.00452654	0.0199771	FZD5	2.45017	1.22e-14	1.59e-13
ENSG00000011198	-1.9422	0.00452945	0.0199771	ABHD5	-0.556072	0.21401	0.331608
ENSG00000170852	-1.31368	0.00453502	0.0199842	KBTBD2	-0.59008	0.00423373	0.0121926
ENSG00000149346	1.92576	0.0045393	0.0199856	SLX4IP	0.946538	3.44e-05	0.000148618
ENSG00000265808	-1.90636	0.0045628	0.0200716	SEC22B	-1.76808	6.22e-05	0.00025752
ENSG00000168610	-2.24023	0.00460664	0.0202468	STAT3	-2.26657	1.06e-10	9.21e-10
ENSG00000106772	-5.27386	0.00469304	0.0206086	PRUNE2	-10.4632	1.04e-36	6.05e-35
ENSG00000178307	1.18138	0.00470988	0.0206646	TMEM11	0.401005	0.223102	0.342378
ENSG00000124104	-1.21607	0.00472525	0.020714	SNX21	-0.889318	0.0125157	0.0316954
ENSG00000170291	2.3976	0.00479334	0.0209943	ELP5	1.29538	3.74e-07	2.16e-06
ENSG00000168078	2.0686	0.00481915	0.021089	PBK	2.5452	1.88e-07	1.13e-06
ENSG00000168300	-1.43347	0.00485712	0.0212368	PCMTD1	-2.24528	3.98e-22	9.86e-21
ENSG00000197142	3.36898	0.00489784	0.0213963	ACSL5	7.49176	7.95e-103	4.89e-100
ENSG00000106344	1.44263	0.00492273	0.0214864	RBM28	1.23308	1.06e-06	5.78e-06
ENSG00000134531	-1.79281	0.00492905	0.0214954	EMP1	-2.51246	7.08e-07	3.94e-06
ENSG00000198431	-0.874571	0.00493874	0.0215005	TXNRD1	-1.75384	0.00280433	0.00840915
ENSG00000160472	2.19248	0.00493764	0.0215005	TMEM190	-3.83607	0.239907	0.36183
ENSG00000111832	-1.33159	0.00495209	0.0215401	RWDD1	-0.892704	0.00214479	0.0065981
ENSG00000178567	-1.33376	0.00496135	0.0215618	EPM2AIP1	-1.14098	0.00376754	0.0110006
ENSG00000139679	-2.7507	0.00497157	0.0215876	LPAR6	-6.49681	1.99e-13	2.3e-12
ENSG00000132635	-1.58163	0.00498804	0.0216406	PCED1A	-1.25332	0.0140452	0.0350248
ENSG00000136560	1.81402	0.00500982	0.0217164	TANK	0.346573	0.348461	0.48122
ENSG00000132763	1.91491	0.00503349	0.0218003	MMACHC	1.97909	1.84e-12	1.93e-11
ENSG00000148426	-1.30302	0.00505933	0.021842	PROSER2	-0.973857	0.0319671	0.0711431
ENSG00000138326	-3.0604	0.00506042	0.021842	RPS24	0.700851	0.00107578	0.00355319
ENSG00000135404	-1.53221	0.00505539	0.021842	CD63	-1.75599	2.59e-05	0.000114422
ENSG00000159915	-4.60531	0.00504948	0.021842	ZNF233	-4.6586	1.13e-10	9.84e-10
ENSG00000172493	-1.40489	0.00509182	0.0219587	AFF1	-1.08938	0.000598412	0.00207473
ENSG00000138193	2.96978	0.0051322	0.022114	PLCE1	1.75638	3.63e-05	0.000156035
ENSG00000185236	1.70216	0.00514181	0.0221365	RAB11B	-0.444112	0.163735	0.268258
ENSG00000063978	-1.38697	0.00516004	0.0221961	RNF4	-0.0600613	0.801567	0.869241
ENSG00000139174	-2.28908	0.00517481	0.0222218	PRICKLE1	-3.54112	1.22e-48	1.21e-46
ENSG00000174945	-4.989	0.00517093	0.0222218	AMZ1	-8.85143	6.26e-09	4.46e-08
ENSG00000144655	-2.07806	0.00518866	0.0222546	CSRNP1	-1.57587	0.000832872	0.00281353
ENSG00000164465	-1.14687	0.00519128	0.0222546	DCBLD1	-1.11024	0.00255496	0.00772005
ENSG00000105137	-2.80212	0.00520837	0.0222901	SYDE1	-4.40254	1.25e-78	3.67e-76
ENSG00000087074	-2.29663	0.00520683	0.0222901	PPP1R15A	-1.90987	1.83e-13	2.13e-12
ENSG00000114745	-1.82521	0.00522257	0.0223319	GORASP1	-1.07748	1.45e-06	7.73e-06
ENSG00000197081	-1.76556	0.00525082	0.0224337	IGF2R	-2.26555	9.91e-38	6.04e-36
ENSG00000134470	-2.34494	0.00527012	0.0224971	IL15RA	-2.12146	3.7e-05	0.000158951
ENSG00000124575	-3.10181	0.00528689	0.0225496	H1-3	-11.7804	4.7e-15	6.32e-14
ENSG00000166004	1.77691	0.00533553	0.0227379	CEP295	0.596908	0.00755949	0.0203251
ENSG00000165322	1.52508	0.00536809	0.022846	ARHGAP12	1.31643	1.76e-08	1.19e-07
ENSG00000174282	-1.7995	0.00536994	0.022846	ZBTB4	-2.61564	1.21e-49	1.26e-47
ENSG00000102743	-1.78109	0.00539768	0.0228812	SLC25A15	-0.160754	0.554661	0.677485
ENSG00000183578	1.85857	0.00540087	0.0228812	TNFAIP8L3	-2.07735	0.0212413	0.0502811
ENSG00000177200	-2.47386	0.00539143	0.0228812	CHD9	-1.48555	1.18e-12	1.27e-11
ENSG00000168137	-1.32754	0.00539709	0.0228812	SETD5	-0.318005	0.422123	0.554876
ENSG00000196821	-1.50627	0.00539904	0.0228812	ILRUN	-1.35247	4.71e-10	3.8e-09
ENSG00000141564	1.54055	0.0054423	0.0230374	RPTOR	0.558307	0.0104751	0.0270994
ENSG00000110060	1.4872	0.00548421	0.0231548	PUS3	0.465841	0.0535494	0.109749
ENSG00000128342	3.5877	0.00547923	0.0231548	LIF	2.9639	8.53e-16	1.24e-14
ENSG00000151718	-1.1252	0.00547828	0.0231548	WWC2	-2.48115	6.21e-32	2.92e-30
ENSG00000107175	-1.9369	0.00548839	0.0231548	CREB3	-1.02878	0.0154558	0.038114
ENSG00000140199	3.59705	0.00551635	0.0232534	SLC12A6	0.34315	0.10117	0.183805
ENSG00000187118	1.75675	0.00558562	0.0235258	CMC1	1.06426	0.000119538	0.000472681
ENSG00000117419	1.49338	0.0056044	0.0235497	ERI3	0.367469	0.0798338	0.152206
ENSG00000141425	3.27917	0.00560051	0.0235497	RPRD1A	1.61348	3.02e-05	0.000131743
ENSG00000133246	1.85409	0.00560529	0.0235497	PRAM1	-0.877622	0.634629	0.743534
ENSG00000134864	1.92268	0.00562899	0.0236296	GGACT	0.451948	0.437114	0.568662
ENSG00000115109	-3.69822	0.00564012	0.0236566	EPB41L5	-2.94557	8e-21	1.8e-19
ENSG00000160111	-5.34561	0.00565093	0.0236747	CPAMD8	-4.108	1.98e-05	8.9e-05
ENSG00000105879	1.51399	0.0056538	0.0236747	CBLL1	0.610331	0.0427002	0.0907246
ENSG00000143418	-1.49189	0.00566054	0.0236833	CERS2	-0.676326	0.00306167	0.00910257
ENSG00000151135	-1.56618	0.00571902	0.0238687	TMEM263	-1.55196	1.07e-05	5.01e-05
ENSG00000069667	-4.98326	0.00571752	0.0238687	RORA	-12.2208	3.66e-16	5.51e-15
ENSG00000153832	-1.92336	0.00571268	0.0238687	FBXO36	-1.02758	0.0619966	0.123797
ENSG00000181019	-1.46224	0.00572895	0.0238706	NQO1	-1.42076	0.0110734	0.0284734
ENSG00000198814	-2.64364	0.00572425	0.0238706	GK	-2.63214	1.9e-06	1e-05
ENSG00000148680	1.94953	0.00573399	0.0238719	HTR7	1.59295	0.0298123	0.0670688
ENSG00000131634	-4.93133	0.00575705	0.0239482	TMEM204	-10.8319	1.73e-13	2.01e-12
ENSG00000263528	-1.33852	0.00580114	0.0241117	IKBKE	-1.62605	4.29e-08	2.77e-07
ENSG00000106367	2.08913	0.00588351	0.0244139	AP1S1	-0.0671187	0.89324	0.931328
ENSG00000148450	-2.26803	0.00592148	0.0245513	MSRB2	-1.65793	4.39e-06	2.18e-05
ENSG00000100612	-1.66142	0.00599608	0.0248402	DHRS7	-1.17515	0.00401633	0.0116499
ENSG00000168517	2.27803	0.00601011	0.0248779	HEXIM2	1.1611	0.000710904	0.00243085
ENSG00000163931	-1.81166	0.00602527	0.0249202	TKT	-0.210488	0.566033	0.687231
ENSG00000100941	1.11681	0.00603323	0.0249327	PNN	1.24149	2.89e-12	2.97e-11
ENSG00000177565	1.05218	0.00604174	0.0249475	TBL1XR1	0.998809	1.88e-09	1.42e-08
ENSG00000120820	-1.87283	0.00605238	0.024971	GLT8D2	-4.08747	2.03e-30	8.77e-29
ENSG00000170396	-2.52401	0.00610829	0.0251811	ZNF804A	-2.66284	3.15e-19	6.15e-18
ENSG00000259330	-1.6118	0.00615249	0.0253426	INAFM2	-2.69729	1.47e-23	4.07e-22
ENSG00000128059	1.64784	0.00617222	0.0254032	PPAT	2.60165	5.27e-30	2.24e-28
ENSG00000140104	1.84198	0.00618762	0.0254458	CLBA1	0.136575	0.713985	0.804046
ENSG00000109111	-1.07234	0.00622107	0.0255448	SUPT6H	-0.400285	0.169613	0.27616
ENSG00000154743	1.53946	0.00622181	0.0255448	TSEN2	1.43989	9.32e-07	5.11e-06
ENSG00000085491	-1.20319	0.00629393	0.0258199	SLC25A24	-0.798542	0.0905133	0.168255
ENSG00000177426	1.44698	0.0063294	0.0259444	TGIF1	0.563772	0.33195	0.463962
ENSG00000183853	-1.94813	0.00633816	0.0259586	KIRREL1	-3.23267	1.55e-60	2.6e-58
ENSG00000100991	-1.21484	0.00634314	0.0259586	TRPC4AP	-0.550435	0.024696	0.0571351
ENSG00000196227	-2.4589	0.00635539	0.0259876	FAM217B	-0.450672	0.184999	0.295659
ENSG00000139725	1.74314	0.0064177	0.0261838	RHOF	2.86917	2.45e-22	6.2e-21
ENSG00000168303	-0.960799	0.00640958	0.0261838	MPLKIP	0.295321	0.140444	0.237919
ENSG00000141458	-2.03643	0.00643321	0.0262209	NPC1	-2.28939	5.41e-15	7.22e-14
ENSG00000163888	3.33453	0.00647234	0.0263379	CAMK2N2	2.28402	0.0654797	0.129274
ENSG00000198553	2.13965	0.0064788	0.026343	KCNRG	1.01546	0.406263	0.538861
ENSG00000198176	1.50257	0.00648672	0.0263539	TFDP1	1.18134	0.000281733	0.00103818
ENSG00000247595	1.90369	0.00657213	0.0266581	SPTY2D1OS	-0.220657	0.698049	0.791377
ENSG00000068079	-1.54541	0.00657032	0.0266581	IFI35	-1.54385	6.56e-10	5.21e-09
ENSG00000112290	1.39828	0.00659147	0.026715	WASF1	0.892082	0.000382633	0.00137682
ENSG00000124535	-1.8775	0.00662171	0.0268161	WRNIP1	0.274848	0.514621	0.642333
ENSG00000105968	1.3654	0.0066271	0.0268164	H2AZ2	0.464755	0.120389	0.211044
ENSG00000162994	-1.12544	0.00663675	0.0268339	CLHC1	-0.640796	0.162154	0.266359
ENSG00000100647	-2.909	0.00669881	0.0270632	SUSD6	-2.17764	1.88e-30	8.12e-29
ENSG00000147677	1.26268	0.0067352	0.0271885	EIF3H	1.06415	9.5e-07	5.2e-06
ENSG00000119638	-1.65578	0.00674311	0.0271987	NEK9	-0.788545	2.15e-06	1.12e-05
ENSG00000074695	1.59377	0.00679332	0.0273793	LMAN1	-0.118593	0.613209	0.725602
ENSG00000100528	1.41503	0.00684398	0.0275615	CNIH1	0.324599	0.437193	0.568674
ENSG00000163510	1.6451	0.00693749	0.0279158	CWC22	1.39893	2.8e-06	1.43e-05
ENSG00000166707	1.30589	0.00701068	0.0281654	ZCCHC18	-5.86744	0.00155356	0.0049455
ENSG00000064703	-5.23071	0.00706231	0.0283278	DDX20	0.462662	0.266092	0.392428
ENSG00000183684	2.00337	0.00705961	0.0283278	ALYREF	2.52878	1.62e-12	1.71e-11
ENSG00000189046	3.023	0.00719754	0.0288244	ALKBH2	2.32393	1.08e-16	1.72e-15
ENSG00000178028	-1.62792	0.00726023	0.0290199	DMAP1	-0.152571	0.577055	0.696307
ENSG00000110237	-2.72489	0.00726593	0.0290199	ARHGEF17	-3.26701	1.99e-18	3.63e-17
ENSG00000176903	-1.57543	0.00725732	0.0290199	PNMA1	-1.32816	0.0179069	0.0433562
ENSG00000198130	1.71724	0.00726934	0.0290199	HIBCH	0.677801	0.00982823	0.0256302
ENSG00000164919	1.74726	0.00728072	0.0290424	COX6C	1.00439	0.0443962	0.0937616
ENSG00000140836	-1.95193	0.00731446	0.0291539	ZFHX3	-2.14224	6.73e-32	3.16e-30
ENSG00000146006	-2.31706	0.00738216	0.0294006	LRRTM2	-8.72664	7.03e-09	5e-08
ENSG00000148303	1.71543	0.00742436	0.0295453	RPL7A	0.715747	0.00912148	0.0240161
ENSG00000073792	-1.25588	0.0074822	0.0297521	IGF2BP2	0.266811	0.206759	0.322523
ENSG00000163661	-4.38518	0.00750447	0.0298171	PTX3	-11.5584	2.35e-14	2.95e-13
ENSG00000134183	3.28402	0.0075204	0.0298569	GNAT2	1.22806	0.252499	0.376531
ENSG00000143013	-1.56126	0.00753603	0.0298955	LMO4	-2.51606	6.55e-14	7.92e-13
ENSG00000118518	1.18689	0.00757132	0.0300119	RNF146	-1.0121	0.000235217	0.000880204
ENSG00000103363	1.55083	0.00760076	0.030105	ELOB	-0.00935574	0.979796	0.987819
ENSG00000115902	-5.02746	0.00763183	0.0302043	SLC1A4	-3.10477	1.03e-37	6.22e-36
ENSG00000115694	-1.21668	0.00765748	0.0302821	STK25	-0.322062	0.119664	0.210103
ENSG00000196636	2.30787	0.00768019	0.0303245	SDHAF3	1.6574	0.00181831	0.00569478
ENSG00000135052	1.57505	0.00770884	0.0304138	GOLM1	1.9691	2.48e-26	8.41e-25
ENSG00000075618	-2.8642	0.0077162	0.030419	FSCN1	-0.223001	0.485728	0.615104
ENSG00000175662	1.72933	0.00776366	0.0305823	TOM1L2	-2.36925	1.97e-22	5.02e-21
ENSG00000116871	-1.52711	0.00780261	0.0307117	MAP7D1	-1.22561	9.91e-07	5.41e-06
ENSG00000183569	-2.09708	0.00782858	0.03079	SERHL2	-7.04149	1.2e-05	5.59e-05
ENSG00000197713	1.02139	0.00787583	0.0309517	RPE	0.216828	0.512134	0.640083
ENSG00000173821	-3.29194	0.00789397	0.0309989	RNF213	-2.23243	1.31e-10	1.13e-09
ENSG00000136010	-2.50363	0.00794783	0.0311861	ALDH1L2	-5.51339	1.41e-32	6.81e-31
ENSG00000136867	-1.60104	0.00801279	0.0314166	SLC31A2	-1.38907	0.000302791	0.00111046
ENSG00000130311	2.68902	0.0080459	0.031522	DDA1	-0.607449	0.0998412	0.181982
ENSG00000171295	-1.32446	0.00805924	0.0315498	ZNF440	-0.81358	0.000469484	0.00166165
ENSG00000152242	-1.33317	0.00815931	0.031892	C18orf25	0.0131343	0.970589	0.981756
ENSG00000127481	-3.33931	0.00824261	0.0321927	UBR4	-1.33147	6.66e-06	3.22e-05
ENSG00000150667	-2.90542	0.00829218	0.0323363	FSIP1	-0.925159	0.0682684	0.133825
ENSG00000108375	1.66179	0.00829039	0.0323363	RNF43	7.40585	3.89e-08	2.53e-07
ENSG00000100439	-2.26703	0.00836474	0.0325414	ABHD4	-2.82923	4.45e-34	2.28e-32
ENSG00000100558	2.2319	0.00838989	0.0325414	PLEK2	3.19867	7.14e-11	6.36e-10
ENSG00000143891	-2.14489	0.00837149	0.0325414	GALM	-1.66958	2.96e-11	2.75e-10
ENSG00000115350	-0.96153	0.00838564	0.0325414	POLE4	-1.41468	0.00139843	0.00449995
ENSG00000113732	-1.63624	0.00838905	0.0325414	ATP6V0E1	-2.32066	1.74e-05	7.88e-05
ENSG00000198833	-1.29467	0.00838621	0.0325414	UBE2J1	-0.855239	0.000441572	0.00156895
ENSG00000170390	-2.61195	0.0084269	0.0326599	DCLK2	-2.05442	3.94e-11	3.6e-10
ENSG00000160781	1.35484	0.00843726	0.032675	PAQR6	0.146809	0.85754	0.908064
ENSG00000117122	2.5923	0.00852448	0.0329622	MFAP2	2.04977	0.000470617	0.00166518
ENSG00000162909	-1.30855	0.0085244	0.0329622	CAPN2	-1.3387	0.00598396	0.0165777
ENSG00000119953	1.41546	0.00853936	0.0329945	SMNDC1	1.17923	2.68e-06	1.38e-05
ENSG00000163013	1.55115	0.00854941	0.0330081	FBXO41	2.09649	2.97e-15	4.08e-14
ENSG00000198586	-1.03804	0.00857125	0.0330671	TLK1	-0.948	0.0179818	0.0435065
ENSG00000272333	2.12704	0.00857818	0.0330686	KMT2B	-0.951089	0.0228639	0.0534895
ENSG00000072201	-1.69653	0.00861393	0.033181	LNX1	-3.88247	8.68e-26	2.85e-24
ENSG00000102893	-1.25105	0.00864605	0.0332794	PHKB	-1.26335	0.000378305	0.00136304
ENSG00000147854	-0.992261	0.0087009	0.033465	UHRF2	-0.562932	0.00165822	0.00525082
ENSG00000173267	3.83352	0.00878624	0.0337675	SNCG	3.02247	3.05e-10	2.51e-09
ENSG00000188042	-3.32188	0.00881384	0.0338478	ARL4C	-3.13937	1.23e-22	3.2e-21
ENSG00000064102	1.66014	0.00884295	0.0339338	INTS13	1.18095	0.00842682	0.022393
ENSG00000112312	1.84014	0.00889044	0.0340901	GMNN	2.0137	1.2e-12	1.29e-11
ENSG00000214194	1.95801	0.00896468	0.0343487	SMIM30	0.80776	0.080073	0.15258
ENSG00000006451	-2.26193	0.00903641	0.0345973	RALA	-0.600206	0.16618	0.271468
ENSG00000172548	-2.18308	0.00908342	0.034751	NIPAL4	-9.24405	2.38e-09	1.77e-08
ENSG00000105784	4.12079	0.00912231	0.0348733	RUNDC3B	4.47185	7.59e-06	3.64e-05
ENSG00000115816	2.93839	0.00917839	0.0350612	CEBPZ	0.898968	0.0068822	0.018727
ENSG00000130766	-2.01764	0.00919952	0.0351153	SESN2	-0.488044	0.137834	0.23445
ENSG00000213057	-1.90408	0.00942705	0.0359024	C1orf220	-2.39774	0.000906157	0.00303858
ENSG00000072518	2.01544	0.0094201	0.0359024	MARK2	0.372793	0.042556	0.0904807
ENSG00000127184	2.48481	0.00942521	0.0359024	COX7C	0.977714	0.00480605	0.013654
ENSG00000186871	2.89315	0.0095005	0.0361549	ERCC6L	3.12204	3.2e-10	2.63e-09
ENSG00000198951	-1.59584	0.00955697	0.0363333	NAGA	-0.301775	0.352854	0.485757
ENSG00000130726	1.65057	0.00966696	0.0366778	TRIM28	1.82622	2.05e-28	7.91e-27
ENSG00000175727	-2.4079	0.00968891	0.0367335	MLXIP	-0.424757	0.134091	0.229462
ENSG00000007866	-1.67924	0.0097356	0.0368828	TEAD3	-2.30527	2.28e-33	1.14e-31
ENSG00000148154	-2.09131	0.00976122	0.0369521	UGCG	-0.339839	0.383949	0.516864
ENSG00000196504	0.888762	0.00977336	0.0369704	PRPF40A	1.1751	0.000120306	0.000475336
ENSG00000141428	1.02732	0.00985743	0.0372605	C18orf21	0.534853	0.104935	0.189139
ENSG00000153214	-1.23645	0.00993392	0.0375215	TMEM87B	-1.86384	2.49e-13	2.84e-12
ENSG00000071205	-1.18994	0.010009	0.0377768	ARHGAP10	-1.06305	0.000213651	0.000805009
ENSG00000196562	3.814	0.0101333	0.0382173	SULF2	3.56715	2.19e-08	1.46e-07
ENSG00000142186	2.09253	0.0101791	0.0383616	SCYL1	-0.561444	0.000894998	0.00300422
ENSG00000163704	1.74395	0.0101892	0.0383709	PRRT3	-1.27164	0.000132975	0.000520714
ENSG00000163126	-2.08762	0.0102148	0.0384388	ANKRD23	-1.94692	0.0023935	0.00728495
ENSG00000119411	2.15379	0.0102478	0.038534	BSPRY	9.77499	1.2e-18	2.23e-17
ENSG00000184232	-4.6328	0.0102771	0.038587	OAF	-0.727429	0.179951	0.289217
ENSG00000079785	1.52501	0.0102707	0.038587	DDX1	0.812735	0.00700556	0.0190101
ENSG00000129292	-1.72535	0.0102865	0.0385936	PHF20L1	-0.573546	0.0292218	0.065927
ENSG00000136891	1.34168	0.0103184	0.0386844	TEX10	1.25083	7.34e-12	7.26e-11
ENSG00000166452	-1.07548	0.0103756	0.0388702	AKIP1	-0.944105	0.0123739	0.031375
ENSG00000129083	-1.20579	0.0104659	0.0391793	COPB1	-0.761043	0.0646603	0.128047
ENSG00000168214	-1.19067	0.0105397	0.0394261	RBPJ	-1.7599	4.66e-06	2.3e-05
ENSG00000136810	-1.6444	0.0105814	0.0395532	TXN	-0.641473	0.11085	0.197457
ENSG00000171466	-2.11954	0.0105902	0.0395565	ZNF562	0.221277	0.371276	0.504177
ENSG00000214357	-4.62207	0.0106612	0.0397922	NEURL1B	-1.46205	0.0374377	0.081204
ENSG00000117461	-2.23594	0.0106832	0.0398381	PIK3R3	-2.10899	3.2e-10	2.63e-09
ENSG00000165125	4.62853	0.0106892	0.0398381	TRPV6	5.78196	0.00108357	0.00357508
ENSG00000090060	1.08474	0.0107121	0.0398939	PAPOLA	0.905473	8.25e-05	0.00033463
ENSG00000006007	-1.63516	0.0107469	0.039994	GDE1	-1.53734	1.37e-11	1.31e-10
ENSG00000185090	2.85449	0.0107605	0.0400152	MANEAL	4.17111	0.014114	0.035168
ENSG00000053438	3.83748	0.0108017	0.0401386	NNAT	-5.17694	0.0110127	0.028323
ENSG00000116667	-1.72445	0.0108383	0.0402451	C1orf21	-2.81918	2.4e-38	1.49e-36
ENSG00000137693	-1.1643	0.0108544	0.0402754	YAP1	-1.09739	0.00555879	0.0155221
ENSG00000049167	1.77861	0.0109655	0.0406578	ERCC8	0.596059	0.0211943	0.0501893
ENSG00000038210	1.27519	0.0110388	0.0408994	PI4K2B	0.563257	0.0981928	0.179669
ENSG00000135297	1.45326	0.0110761	0.0410075	MTO1	0.34888	0.190635	0.302196
ENSG00000136636	1.18938	0.0111214	0.041102	KCTD3	0.427559	0.0461492	0.0968657
ENSG00000111727	-1.82765	0.01112	0.041102	HCFC2	-2.16423	1.34e-09	1.03e-08
ENSG00000163938	1.36647	0.011126	0.041102	GNL3	1.84623	5.55e-13	6.15e-12
ENSG00000155760	-2.32974	0.0112012	0.0413496	FZD7	-2.4062	2.25e-25	7.12e-24
ENSG00000147526	-1.46261	0.0112353	0.0414451	TACC1	-2.34209	3.69e-07	2.13e-06
ENSG00000182827	-1.63138	0.0112739	0.0415317	ACBD3	-0.863556	0.0065333	0.0178744
ENSG00000148950	1.94871	0.0112752	0.0415317	IMMP1L	1.91708	1.62e-10	1.38e-09
ENSG00000116171	-1.49118	0.0113936	0.0419248	SCP2	-2.14461	1.46e-08	1e-07
ENSG00000138031	-2.00988	0.0113986	0.0419248	ADCY3	-0.468098	0.0991894	0.181085
ENSG00000163743	1.24218	0.0114168	0.0419614	RCHY1	0.394646	0.240308	0.362301
ENSG00000162613	0.962568	0.0114597	0.0420885	FUBP1	1.01984	9.4e-05	0.000378017
ENSG00000119820	-1.71017	0.0114991	0.0421943	YIPF4	-0.626944	0.0816423	0.154984
ENSG00000100036	-2.28063	0.0115053	0.0421943	SLC35E4	-1.55717	0.0148161	0.0367222
ENSG00000169951	-1.17445	0.0115399	0.0422292	ZNF764	-0.298314	0.384091	0.516972
ENSG00000108828	-1.67649	0.0115384	0.0422292	VAT1	-2.25604	2.37e-10	1.98e-09
ENSG00000171757	-4.15402	0.0115288	0.0422292	LRRC34	-7.89041	2.81e-07	1.65e-06
ENSG00000140543	1.6108	0.011636	0.0425501	DET1	-0.751054	0.252901	0.376993
ENSG00000178297	1.95371	0.0116637	0.0425997	TMPRSS9	-6.08754	0.00403139	0.0116824
ENSG00000143977	1.53131	0.0116664	0.0425997	SNRPG	1.49449	0.000577533	0.00200827
ENSG00000102595	1.01095	0.0117236	0.0427672	UGGT2	-0.450934	0.0358679	0.0784209
ENSG00000160233	-2.45182	0.0117292	0.0427672	LRRC3	-0.39703	0.647329	0.753697
ENSG00000156463	3.614	0.0118421	0.0430854	SH3RF2	1.85392	0.000204897	0.000776554
ENSG00000010310	3.0457	0.0118641	0.0431345	GIPR	2.08081	0.0805712	0.153339
ENSG00000055130	-1.25181	0.0119083	0.0432639	CUL1	0.0434118	0.898199	0.934639
ENSG00000215788	4.02884	0.0119585	0.0433528	TNFRSF25	1.24023	0.190813	0.302439
ENSG00000142409	1.31178	0.0119471	0.0433528	ZNF787	0.741808	0.00122451	0.00399529
ENSG00000124181	-1.9672	0.0119529	0.0433528	PLCG1	-1.83093	1.51e-07	9.12e-07
ENSG00000089050	1.79895	0.0119816	0.0434053	RBBP9	-0.378223	0.32984	0.461693
ENSG00000162980	1.03815	0.0120488	0.0435617	ARL5A	1.21874	6.89e-06	3.32e-05
ENSG00000164855	-1.71695	0.0120359	0.0435617	TMEM184A	5.96671	8.86e-22	2.14e-20
ENSG00000131828	1.49297	0.0120506	0.0435617	PDHA1	0.783715	0.00614191	0.0169372
ENSG00000110455	-1.49058	0.0120962	0.0436952	ACCS	-1.87032	5.87e-05	0.000244344
ENSG00000103044	2.08224	0.012106	0.0436992	HAS3	7.47971	7.79e-105	5.05e-102
ENSG00000138172	1.69267	0.0121407	0.0437933	CALHM2	1.81629	0.00493275	0.0139528
ENSG00000134222	2.44887	0.0122235	0.0440605	PSRC1	0.823064	0.00113929	0.00374285
ENSG00000136122	2.60499	0.0122815	0.044238	BORA	2.06849	8.02e-10	6.29e-09
ENSG00000128335	-1.99129	0.0123205	0.0443401	APOL2	-3.3919	1.64e-22	4.2e-21
ENSG00000160293	-1.44707	0.0123274	0.0443401	VAV2	-0.392182	0.0725447	0.140529
ENSG00000186532	1.15169	0.0123771	0.0444871	SMYD4	0.427172	0.0803061	0.152918
ENSG00000075275	1.86776	0.0124016	0.0445434	CELSR1	5.45123	1.02e-33	5.17e-32
ENSG00000166444	-1.49231	0.0126008	0.0452268	DENND2B	-4.9678	1.83e-57	2.65e-55
ENSG00000139354	1.31102	0.012734	0.0456723	GAS2L3	1.48517	1.33e-12	1.42e-11
ENSG00000121957	1.15685	0.012771	0.0457726	GPSM2	1.7978	4.56e-17	7.46e-16
ENSG00000181104	-1.01909	0.0128442	0.0460022	F2R	-3.76042	6.38e-100	3.65e-97
ENSG00000204524	-2.17907	0.0129244	0.0462567	ZNF805	-0.789132	0.000143186	0.000557681
ENSG00000105404	-1.67483	0.0130831	0.0467917	RABAC1	-1.71502	6.8e-10	5.37e-09
ENSG00000136059	-4.34691	0.0132132	0.04719	VILL	-2.68471	1.34e-07	8.16e-07
ENSG00000164219	1.09026	0.0132094	0.04719	PGGT1B	0.357115	0.309992	0.441746
ENSG00000165650	1.10089	0.0132961	0.0473188	PDZD8	1.45732	1.32e-16	2.08e-15
ENSG00000107938	1.78807	0.0132922	0.0473188	EDRF1	1.50244	8.73e-12	8.56e-11
ENSG00000140391	-1.73205	0.0132708	0.0473188	TSPAN3	-0.365236	0.231795	0.353018
ENSG00000169228	-1.87669	0.0132802	0.0473188	RAB24	-1.88132	0.000151223	0.000586388
ENSG00000147224	1.00026	0.0132866	0.0473188	PRPS1	-0.0883283	0.622921	0.733814
ENSG00000182177	-4.09369	0.0133153	0.0473538	ASB18	-5.62007	0.0030724	0.00913117
ENSG00000108883	1.35932	0.01333	0.0473726	EFTUD2	0.86824	0.000638615	0.00220048
ENSG00000141378	1.50363	0.0134362	0.0476831	PTRH2	1.81981	8.25e-07	4.55e-06
ENSG00000185261	-1.35218	0.0134336	0.0476831	KIAA0825	-2.30322	1.44e-19	2.9e-18
ENSG00000196365	2.10036	0.0135331	0.0479931	LONP1	1.51503	9.48e-12	9.28e-11
ENSG00000163029	0.982186	0.0135599	0.0480339	SMC6	0.665593	0.000148965	0.000578362
ENSG00000165209	2.26929	0.0135636	0.0480339	STRBP	4.60013	9.16e-51	1.01e-48
ENSG00000143036	-1.93555	0.0136082	0.0480745	SLC44A3	-1.40302	0.0114704	0.029347
ENSG00000167193	-1.17231	0.0135891	0.0480745	CRK	-0.734042	0.0948593	0.174594
ENSG00000125875	1.23158	0.0135968	0.0480745	TBC1D20	-1.21239	9.83e-10	7.64e-09
ENSG00000145632	-2.3246	0.0136132	0.0480745	PLK2	-1.77206	9.62e-09	6.71e-08
ENSG00000107201	-0.839006	0.013636	0.0481215	DDX58	-0.888821	0.0964641	0.177019
ENSG00000197323	1.08138	0.0137026	0.0483226	TRIM33	0.956716	3.24e-08	2.12e-07
ENSG00000148411	-3.23871	0.0138113	0.0486721	NACC2	-0.662549	0.0132488	0.0333257
ENSG00000138069	-1.58673	0.0139505	0.0491282	RAB1A	-0.714528	0.0548321	0.111979
ENSG00000178904	-3.19239	0.01403	0.0493739	DPY19L3	-1.51127	6.6e-13	7.25e-12
ENSG00000177150	1.5961	0.0141183	0.04965	FAM210A	0.793401	0.00701383	0.0190284
ENSG00000089486	-1.92007	0.0141297	0.0496554	CDIP1	-4.59629	1.36e-29	5.57e-28
ENSG00000139668	-1.40955	0.0142531	0.0500196	WDFY2	-1.49487	2.74e-11	2.55e-10
ENSG00000140939	1.58551	0.0142497	0.0500196	NOL3	0.503732	0.117738	0.207372
ENSG00000101935	-1.16859	0.014335	0.050272	AMMECR1	-0.746205	0.0484044	0.100778
ENSG00000170271	1.13575	0.0143759	0.0503806	FAXDC2	-10.028	8.34e-11	7.37e-10
ENSG00000139517	1.15393	0.0146833	0.051422	LNX2	0.949624	6.05e-06	2.94e-05
ENSG00000180198	1.52062	0.0147286	0.0515094	RCC1	2.68036	1.58e-38	9.89e-37
ENSG00000100479	2.82329	0.0147265	0.0515094	POLE2	3.75698	5.18e-33	2.56e-31
ENSG00000122965	1.19063	0.0148524	0.0519062	RBM19	0.270648	0.284078	0.412772
ENSG00000068697	-1.33911	0.0148694	0.0519298	LAPTM4A	-1.59268	1.08e-06	5.85e-06
ENSG00000131016	1.49015	0.0148857	0.0519508	AKAP12	3.10098	1.38e-05	6.37e-05
ENSG00000160991	-3.42924	0.0149106	0.0520017	ORAI2	-2.2043	1.14e-16	1.8e-15
ENSG00000089723	1.87555	0.0150198	0.0523464	OTUB2	3.6406	5.39e-07	3.05e-06
ENSG00000113068	-1.10603	0.0150443	0.0523957	PFDN1	0.013988	0.974208	0.984202
ENSG00000170004	-2.83327	0.0150558	0.0523994	CHD3	-1.50101	7.17e-20	1.5e-18
ENSG00000234409	-2.48182	0.015101	0.0525208	CCDC188	-5.69025	0.0167331	0.0408707
ENSG00000154040	-1.79707	0.0151413	0.0526245	CABYR	-6.9919	9.07e-21	2.03e-19
ENSG00000155330	-1.39643	0.0152822	0.0530777	C16orf87	-2.10803	1.01e-07	6.24e-07
ENSG00000136051	-1.38237	0.0153774	0.0533716	WASHC4	-1.3804	4.14e-06	2.06e-05
ENSG00000153989	1.48788	0.0154881	0.0537192	NUS1	0.838662	0.0623703	0.124382
ENSG00000189221	-2.68426	0.0154988	0.0537193	MAOA	-3.0233	1.76e-47	1.63e-45
ENSG00000152926	-1.49337	0.0156593	0.0542383	ZNF117	-0.653451	0.0212258	0.050254
ENSG00000083817	-2.74005	0.0159603	0.055243	ZNF416	-1.66966	3.22e-05	0.000139733
ENSG00000140332	-1.69709	0.0159747	0.0552551	TLE3	-0.414086	0.331134	0.463057
ENSG00000204628	1.46932	0.0160078	0.0553317	RACK1	0.662907	0.000179088	0.000686093
ENSG00000035862	-2.15494	0.0160545	0.0554548	TIMP2	-3.13101	7.25e-20	1.51e-18
ENSG00000122432	2.59548	0.0161233	0.0556544	SPATA1	0.832657	0.338513	0.470517
ENSG00000124789	1.09578	0.0161504	0.0557102	NUP153	0.446243	0.0967914	0.17754
ENSG00000156976	1.4098	0.0162089	0.0558737	EIF4A2	0.30472	0.0570503	0.115732
ENSG00000131446	-2.26317	0.0162607	0.0560139	MGAT1	-1.59015	2.45e-07	1.45e-06
ENSG00000135945	1.17537	0.0164165	0.0565123	REV1	0.228467	0.350609	0.483373
ENSG00000175471	-2.2153	0.0164896	0.0566864	MCTP1	-3.83974	3.57e-07	2.06e-06
ENSG00000101138	1.47957	0.0165786	0.056915	CSTF1	0.608375	0.0222816	0.0523512
ENSG00000174136	-1.69138	0.0165758	0.056915	RGMB	-0.888562	1.78e-05	8.05e-05
ENSG00000107625	-1.1885	0.0166329	0.0570196	DDX50	-0.662716	0.0953668	0.175371
ENSG00000135334	-1.23183	0.0166276	0.0570196	AKIRIN2	-0.995455	0.000171339	0.000658273
ENSG00000160973	3.20002	0.0166429	0.0570196	FOXH1	3.09626	0.195756	0.308783
ENSG00000154518	1.63498	0.0167015	0.0571814	ATP5MC3	0.650735	0.132218	0.227172
ENSG00000100216	1.24263	0.0169083	0.0578501	TOMM22	1.75679	3.13e-05	0.000136017
ENSG00000105258	1.31095	0.0169496	0.0579521	POLR2I	0.457116	0.11425	0.202364
ENSG00000176101	1.98876	0.0169875	0.0580425	SSNA1	0.586485	0.0115318	0.0294919
ENSG00000136014	2.1703	0.0170749	0.0583016	USP44	-6.1723	0.00332302	0.00982148
ENSG00000075624	-2.42004	0.0171028	0.0583575	ACTB	-1.51304	4.47e-05	0.000189291
ENSG00000146242	-1.08842	0.0172796	0.058921	TPBG	-0.224687	0.320592	0.452624
ENSG00000157823	-4.05228	0.017545	0.0597454	AP3S2	-0.911213	0.000492845	0.0017361
ENSG00000107789	-1.20056	0.0176879	0.0601219	MINPP1	-1.2036	4.28e-08	2.76e-07
ENSG00000148677	-2.91846	0.0176913	0.0601219	ANKRD1	-12.2367	2.76e-14	3.45e-13
ENSG00000056736	2.32109	0.0176895	0.0601219	IL17RB	9.46843	5.63e-18	9.93e-17
ENSG00000115866	1.86314	0.0177962	0.0604376	DARS1	1.16742	0.00127446	0.00413671
ENSG00000188092	1.06075	0.0178656	0.0606326	GPR89B	0.518548	0.172756	0.280056
ENSG00000165959	3.89217	0.0179292	0.0607668	CLMN	8.48972	1.14e-30	5.06e-29
ENSG00000182950	-4.41222	0.0179229	0.0607668	ODF3L1	-4.7558	0.00630276	0.0173245
ENSG00000149792	1.36877	0.0179731	0.0608338	MRPL49	1.25132	4.75e-06	2.35e-05
ENSG00000130347	1.1448	0.0179627	0.0608338	RTN4IP1	0.384784	0.270525	0.397076
ENSG00000130340	-1.5568	0.0180713	0.0611253	SNX9	-0.983307	8.6e-08	5.35e-07
ENSG00000123933	-2.19777	0.0181659	0.0614041	MXD4	-2.5325	4.89e-22	1.2e-20
ENSG00000029725	-1.382	0.0182676	0.0617068	RABEP1	-0.0824393	0.805416	0.871956
ENSG00000165832	1.425	0.0183486	0.0619386	TRUB1	1.01075	6.73e-05	0.000277381
ENSG00000133142	-1.52679	0.0184535	0.0622512	TCEAL4	-2.34076	2.96e-07	1.73e-06
ENSG00000104549	1.40784	0.0185396	0.0625001	SQLE	0.746432	0.00962993	0.0251823
ENSG00000159147	1.66941	0.0186139	0.0627085	DONSON	0.827819	0.000238597	0.000892175
ENSG00000165526	1.08317	0.0186354	0.0627393	RPUSD4	1.50011	5.62e-09	4.02e-08
ENSG00000186281	2.5443	0.0186581	0.0627739	GPAT2	9.62936	5.3e-18	9.38e-17
ENSG00000256061	-2.13864	0.0187134	0.0629179	DNAAF4	2.15266	0.0720409	0.139707
ENSG00000148481	1.01248	0.0188042	0.0631811	MINDY3	-0.584586	0.0086993	0.0230326
ENSG00000103490	-1.55733	0.0188636	0.0633385	PYCARD	-10.4125	4.24e-12	4.31e-11
ENSG00000111254	3.87998	0.0188946	0.0634007	AKAP3	2.91792	0.000121053	0.000478209
ENSG00000183386	-0.893952	0.0189117	0.0634158	FHL3	-1.3086	0.00496743	0.0140396
ENSG00000108175	-3.97297	0.0190659	0.063848	ZMIZ1	-1.78928	8.35e-10	6.53e-09
ENSG00000126267	-1.62777	0.0191757	0.0641731	COX6B1	0.654824	0.0794871	0.151675
ENSG00000197601	1.47531	0.0193424	0.0646882	FAR1	1.09367	5.19e-05	0.00021806
ENSG00000011454	-1.45816	0.0193842	0.0647851	RABGAP1	-1.25581	6.87e-09	4.89e-08
ENSG00000173137	-1.94187	0.0194027	0.064804	ADCK5	0.215881	0.689626	0.784399
ENSG00000196812	2.34759	0.0194583	0.0649467	ZSCAN16	2.69916	1.12e-06	6.08e-06
ENSG00000068001	1.35097	0.0194971	0.0650332	HYAL2	0.969953	2.55e-05	0.000112709
ENSG00000100906	-1.57107	0.0195932	0.0653108	NFKBIA	-1.64253	0.00301141	0.0089618
ENSG00000114861	-2.14348	0.0196529	0.0654664	FOXP1	-2.40031	5.9e-18	1.04e-16
ENSG00000133731	1.40706	0.0197591	0.0657769	IMPA1	0.887825	0.0388055	0.083699
ENSG00000125450	1.51969	0.0197817	0.0658087	NUP85	2.01733	8.03e-25	2.43e-23
ENSG00000108064	1.30743	0.0198754	0.0660769	TFAM	1.69056	5.69e-09	4.06e-08
ENSG00000049541	1.54354	0.0199522	0.0662885	RFC2	2.11238	2.61e-08	1.73e-07
ENSG00000129757	-2.91486	0.0200195	0.066418	CDKN1C	-0.446395	0.563193	0.684848
ENSG00000168056	2.00129	0.02003	0.066418	LTBP3	0.238348	0.685678	0.781967
ENSG00000099840	1.89422	0.0200306	0.066418	IZUMO4	0.872536	0.551088	0.674241
ENSG00000101940	-1.19283	0.0200588	0.0664678	WDR13	-1.08657	2.01e-07	1.2e-06
ENSG00000125434	-2.22332	0.0200934	0.0665388	SLC25A35	-1.48987	0.0101365	0.0263226
ENSG00000120438	1.65053	0.0201172	0.0665738	TCP1	1.65528	8.84e-06	4.19e-05
ENSG00000140853	-3.11345	0.0202449	0.0669525	NLRC5	-3.31174	3.74e-08	2.44e-07
ENSG00000188486	1.27015	0.0203247	0.0671288	H2AX	2.18738	2.64e-25	8.32e-24
ENSG00000006652	-2.55819	0.0203133	0.0671288	IFRD1	-0.547266	0.196473	0.309636
ENSG00000188687	2.87298	0.0204125	0.0673745	SLC4A5	-0.486331	0.705282	0.796905
ENSG00000106976	2.73432	0.0204506	0.0674121	DNM1	0.266258	0.67186	0.771641
ENSG00000100418	-1.05812	0.0204973	0.0675221	DESI1	-0.177858	0.690691	0.78511
ENSG00000160951	-1.82994	0.020516	0.0675397	PTGER1	-3.7881	0.000590375	0.00204917
ENSG00000001036	1.08001	0.020544	0.0675878	FUCA2	0.0715177	0.813662	0.877785
ENSG00000204261	-1.72047	0.0207215	0.0681272	PSMB8-AS1	-5.80867	7.39e-07	4.11e-06
ENSG00000185000	-1.96835	0.0207462	0.0681642	DGAT1	0.682721	0.105704	0.190259
ENSG00000161036	1.5301	0.0208108	0.068332	LRWD1	1.12968	2.99e-06	1.52e-05
ENSG00000096872	0.893192	0.0208364	0.0683716	IFT74	0.373215	0.151475	0.252696
ENSG00000146072	-1.38257	0.020863	0.0684142	TNFRSF21	-1.31481	3.18e-09	2.33e-08
ENSG00000152556	1.16502	0.0208779	0.0684187	PFKM	0.678311	0.00420353	0.0121184
ENSG00000138166	1.08472	0.0209421	0.068494	DUSP5	2.94428	9.98e-23	2.63e-21
ENSG00000205609	1.21877	0.0209278	0.068494	EIF3CL	0.072619	0.895143	0.932602
ENSG00000189144	-1.92013	0.0209353	0.068494	ZNF573	-1.69667	1.05e-05	4.95e-05
ENSG00000112984	1.74913	0.0209551	0.068494	KIF20A	1.57937	0.000752408	0.00256352
ENSG00000169902	-1.52248	0.0210318	0.068656	TPST1	-1.58483	2.01e-13	2.31e-12
ENSG00000161980	1.12648	0.0210605	0.068705	POLR3K	1.03492	7.18e-05	0.0002945
ENSG00000137492	1.08613	0.0211007	0.0687475	THAP12	1.28851	1.43e-07	8.68e-07
ENSG00000164933	0.795515	0.0210966	0.0687475	SLC25A32	0.964367	0.000139606	0.000545205
ENSG00000196189	-4.6647	0.0211459	0.0688102	SEMA4A	-4.80494	0.00113981	0.00374405
ENSG00000064651	1.29402	0.0211472	0.0688102	SLC12A2	0.95942	3.1e-05	0.00013478
ENSG00000122678	1.19697	0.0211632	0.0688178	POLM	0.485712	0.27146	0.398151
ENSG00000162755	3.19431	0.021246	0.0690428	KLHDC9	-3.42777	0.000692219	0.00237157
ENSG00000135678	1.5206	0.0213276	0.0692633	CPM	4.13438	0.00719324	0.0194615
ENSG00000110958	1.18379	0.0213532	0.0692946	PTGES3	1.38121	0.000698783	0.00239173
ENSG00000129003	-1.37202	0.0213647	0.0692946	VPS13C	-1.69205	4.57e-24	1.32e-22
ENSG00000115414	-1.5221	0.0213973	0.069356	FN1	-9.44404	3.08e-53	3.71e-51
ENSG00000128944	1.36452	0.0214624	0.0695222	KNSTRN	1.83453	5.76e-07	3.25e-06
ENSG00000151247	1.22444	0.0215111	0.0696353	EIF4E	1.38035	0.020128	0.0479964
ENSG00000180354	-1.18489	0.0216768	0.0701268	MTURN	-0.796301	0.000796174	0.00269733
ENSG00000164463	-2.38094	0.021783	0.0704253	CREBRF	-2.71226	1.52e-45	1.3e-43
ENSG00000143942	2.3795	0.0218762	0.0706813	CHAC2	2.65056	7.17e-05	0.000294207
ENSG00000127483	1.8147	0.0219479	0.0708675	HP1BP3	-0.102218	0.583495	0.701773
ENSG00000157388	3.78795	0.0221905	0.0716051	CACNA1D	7.02977	2.95e-07	1.72e-06
ENSG00000086619	1.9384	0.0222548	0.0717208	ERO1B	0.643304	0.089682	0.167176
ENSG00000138640	-1.89926	0.0222428	0.0717208	FAM13A	-0.624858	0.0703774	0.137184
ENSG00000136718	1.32179	0.0226119	0.07269	IMP4	1.58032	3.09e-12	3.17e-11
ENSG00000008853	-2.04577	0.0226131	0.07269	RHOBTB2	-0.806021	0.000736628	0.00251323
ENSG00000135870	-1.21076	0.0226584	0.0727895	RC3H1	-0.400765	0.0347751	0.0763979
ENSG00000188010	-4.14029	0.0227079	0.0729021	MORN2	-0.142203	0.694368	0.788154
ENSG00000162241	-1.62367	0.0227604	0.073024	SLC25A45	-0.997343	0.0107061	0.0276212
ENSG00000136240	1.06428	0.0228562	0.0732851	KDELR2	-0.904107	0.00355442	0.0104328
ENSG00000048649	-2.31486	0.0230165	0.0737053	RSF1	-0.709431	0.00248401	0.00752784
ENSG00000104695	-1.19294	0.0230072	0.0737053	PPP2CB	-0.731345	0.0431953	0.0916105
ENSG00000149922	1.17292	0.0232163	0.0742979	TBX6	-2.04364	0.187298	0.298543
ENSG00000102547	-3.27289	0.0232567	0.0743803	CAB39L	-3.96082	9.62e-45	8.03e-43
ENSG00000146433	1.47376	0.0233221	0.074542	TMEM181	-0.636522	0.0381961	0.0826452
ENSG00000130703	-1.5294	0.0234331	0.0748495	OSBPL2	-0.77461	0.00020547	0.000778352
ENSG00000154640	1.39107	0.0234853	0.074969	BTG3	1.27025	2.26e-05	0.000100552
ENSG00000164024	1.51763	0.0236731	0.0755205	METAP1	1.90924	3.32e-05	0.00014362
ENSG00000099910	-3.09684	0.0237147	0.0756057	KLHL22	-1.11191	0.000209769	0.000792441
ENSG00000154175	1.57503	0.0237358	0.075625	ABI3BP	-4.03559	3.62e-05	0.000155712
ENSG00000167721	0.847767	0.0238871	0.0760592	TSR1	1.62172	2.86e-07	1.67e-06
ENSG00000213923	-1.36865	0.0239577	0.0760981	CSNK1E	-1.12295	2.51e-07	1.48e-06
ENSG00000204386	-1.05975	0.0239596	0.0760981	NEU1	-0.974079	2.98e-06	1.52e-05
ENSG00000164985	1.67971	0.0239566	0.0760981	PSIP1	1.47741	1.29e-10	1.12e-09
ENSG00000166086	-3.86373	0.0242502	0.0768906	JAM3	-12.2272	9.76e-17	1.56e-15
ENSG00000115295	-0.881254	0.0242469	0.0768906	CLIP4	-1.38583	1.09e-11	1.06e-10
ENSG00000015676	-2.09314	0.0242548	0.0768906	NUDCD3	0.0341253	0.886469	0.927165
ENSG00000173848	2.03217	0.024327	0.0770711	NET1	1.20579	0.014811	0.0367152
ENSG00000197753	-0.975112	0.0244492	0.0774097	LHFPL5	3.64758	0.0104349	0.027015
ENSG00000134759	2.10321	0.0244858	0.0774769	ELP2	0.604451	0.00127783	0.0041454
ENSG00000033327	-2.35	0.0245349	0.0775837	GAB2	-3.04842	7.06e-25	2.16e-23
ENSG00000069974	-3.39987	0.0245818	0.0776834	RAB27A	-1.98911	4.79e-17	7.82e-16
ENSG00000185842	2.13811	0.0246355	0.0778045	DNAH14	2.64534	9.21e-26	3.01e-24
ENSG00000170946	1.41814	0.0248024	0.0782825	DNAJC24	0.206244	0.611166	0.724123
ENSG00000051382	1.07766	0.0248243	0.0783029	PIK3CB	1.24206	0.00334854	0.00988623
ENSG00000163811	1.23813	0.0248865	0.0784428	WDR43	1.46916	9.25e-06	4.37e-05
ENSG00000196262	1.81735	0.0249066	0.0784428	PPIA	0.59829	0.193449	0.305731
ENSG00000170633	-1.32012	0.0249519	0.0785092	RNF34	0.0074759	0.985184	0.990939
ENSG00000167100	-4.91321	0.025061	0.0788033	SAMD14	-5.40238	1.15e-45	1e-43
ENSG00000187122	2.17748	0.0251129	0.0789172	SLIT1	4.6556	0.047136	0.0985484
ENSG00000135968	-1.57344	0.0251662	0.0790357	GCC2	-1.88064	2.56e-10	2.13e-09
ENSG00000173744	0.920324	0.0253725	0.0796342	AGFG1	0.286158	0.172748	0.280056
ENSG00000161013	1.41952	0.0254043	0.0796844	MGAT4B	-1.12045	8.23e-10	6.45e-09
ENSG00000167770	1.57453	0.025422	0.0796904	OTUB1	0.0932607	0.694679	0.788434
ENSG00000094880	1.71804	0.0255151	0.0799325	CDC23	0.841013	0.00486493	0.0137911
ENSG00000154945	2.15012	0.0257226	0.0805326	ANKRD40	1.02529	0.000954322	0.00318621
ENSG00000108309	3.25409	0.0257608	0.0806022	RUNDC3A	-1.55744	0.4154	0.547744
ENSG00000197748	1.62773	0.0257985	0.0806202	CFAP43	4.17254	2.76e-06	1.41e-05
ENSG00000100796	-1.19552	0.0257879	0.0806202	PPP4R3A	0.389121	0.02601	0.0596595
ENSG00000179833	1.52958	0.0258401	0.0807004	SERTAD2	1.5317	1.89e-06	9.92e-06
ENSG00000114209	1.05444	0.0258714	0.0807482	PDCD10	0.19384	0.627243	0.737107
ENSG00000064205	3.43829	0.0259418	0.080918	CCN5	-3.84194	0.0550822	0.112369
ENSG00000160193	0.835373	0.0259661	0.0809438	WDR4	0.943061	0.00122223	0.0039898
ENSG00000114480	-1.28654	0.0259973	0.0809911	GBE1	-1.35427	0.00219133	0.00672698
ENSG00000151151	-1.55162	0.0261692	0.0814741	IPMK	-0.522197	0.0112631	0.0289007
ENSG00000129195	2.72741	0.0261846	0.0814741	PIMREG	1.51125	0.000277879	0.0010252
ENSG00000117407	1.77997	0.0265518	0.0825655	ARTN	4.22358	9.05e-05	0.000365015
ENSG00000089006	1.31664	0.0266659	0.0828695	SNX5	1.39751	1.53e-12	1.62e-11
ENSG00000196787	0.946316	0.0267436	0.0830598	H2AC11	3.54947	3.09e-70	7.47e-68
ENSG00000153879	1.26594	0.0270309	0.0839005	CEBPG	1.60369	2.28e-12	2.38e-11
ENSG00000165271	1.1112	0.0273025	0.0846396	NOL6	0.748746	0.00584956	0.0162511
ENSG00000198783	1.02379	0.0273239	0.0846539	ZNF830	0.477674	0.0701388	0.136783
ENSG00000183396	-4.10932	0.027397	0.0848281	TMEM89	-3.49996	0.080174	0.152761
ENSG00000087087	2.39123	0.0274486	0.0849358	SRRT	0.651797	0.000733311	0.00250261
ENSG00000164951	1.52483	0.0274746	0.0849645	PDP1	5.12772	4.21e-91	1.67e-88
ENSG00000125779	-0.941983	0.0275419	0.0851204	PANK2	-0.489377	0.01487	0.0368243
ENSG00000139746	1.50799	0.0275851	0.0852018	RBM26	0.816732	1.44e-06	7.7e-06
ENSG00000134748	1.18436	0.027672	0.085418	PRPF38A	1.2513	3.8e-09	2.76e-08
ENSG00000141560	1.48244	0.0278266	0.0858425	FN3KRP	0.690666	0.107166	0.192175
ENSG00000163874	-2.36966	0.0278952	0.0859493	ZC3H12A	-1.45397	0.0140765	0.0350886
ENSG00000186104	1.57339	0.0278895	0.0859493	CYP2R1	5.94694	9.61e-20	1.97e-18
ENSG00000133639	-2.87945	0.0279713	0.0861313	BTG1	-1.85421	4.11e-05	0.000175166
ENSG00000174915	-1.04075	0.0280508	0.0863233	PTDSS2	-0.157941	0.498999	0.627777
ENSG00000117543	1.58812	0.028096	0.0863571	DPH5	1.02303	0.000391882	0.0014064
ENSG00000110107	1.35363	0.0280924	0.0863571	PRPF19	1.69383	3.42e-15	4.66e-14
ENSG00000120049	1.44681	0.0281687	0.0865279	KCNIP2	0.893633	0.208223	0.32454
ENSG00000127445	-1.23144	0.0282007	0.0865735	PIN1	-0.283158	0.352871	0.485757
ENSG00000176890	1.89963	0.0282418	0.0866472	TYMS	2.15016	1.55e-07	9.39e-07
ENSG00000101365	1.17543	0.0282663	0.0866695	IDH3B	0.937908	4.28e-05	0.000181503
ENSG00000185246	1.19903	0.028316	0.0867693	PRPF39	0.623592	0.0604203	0.121239
ENSG00000145555	-2.55544	0.0283883	0.0869379	MYO10	-2.53258	1.43e-10	1.23e-09
ENSG00000118557	1.9637	0.0284724	0.0870916	PMFBP1	3.1053	9.14e-05	0.000368202
ENSG00000116062	1.28492	0.0284729	0.0870916	MSH6	1.10497	3.74e-08	2.44e-07
ENSG00000135148	-1.81468	0.0285024	0.0871291	TRAFD1	-0.635294	0.0400337	0.0859041
ENSG00000034053	-3.7321	0.0286315	0.0873988	APBA2	-8.32526	1.09e-38	6.88e-37
ENSG00000159840	-2.00595	0.0286426	0.0873988	ZYX	-2.16334	1.31e-12	1.4e-11
ENSG00000160932	1.26871	0.0286613	0.0874031	LY6E	0.493259	0.232592	0.353885
ENSG00000140740	1.10191	0.0287041	0.0874807	UQCRC2	0.349821	0.253728	0.377951
ENSG00000132522	1.41411	0.0287444	0.0875508	GPS2	0.694747	0.317444	0.449688
ENSG00000185009	0.853753	0.0287971	0.0876585	AP3M1	-0.036351	0.941005	0.962281
ENSG00000119729	-1.67032	0.0288729	0.0878363	RHOQ	-1.12193	8.69e-09	6.09e-08
ENSG00000130741	1.15695	0.0290655	0.0883688	EIF2S3	1.21283	3.33e-07	1.93e-06
ENSG00000168710	-1.3728	0.0293601	0.0892109	AHCYL1	-1.73575	7.9e-24	2.24e-22
ENSG00000157916	1.55163	0.0293868	0.0892385	RER1	-0.23011	0.497577	0.62634
ENSG00000116455	0.757881	0.0296269	0.0898594	WDR77	1.03052	0.0019238	0.00598707
ENSG00000276966	0.976381	0.029942	0.0907606	H4C5	1.52851	1.26e-11	1.21e-10
ENSG00000088832	-4.79692	0.0301173	0.091237	FKBP1A	-1.88781	0.00623428	0.0171631
ENSG00000163755	-1.22732	0.0302393	0.0915519	HPS3	-1.18415	3.18e-09	2.33e-08
ENSG00000152133	1.99186	0.0303495	0.0918303	GPATCH11	-0.274423	0.564936	0.686438
ENSG00000139620	1.04591	0.0303889	0.0918396	KANSL2	0.517126	0.00737602	0.0198992
ENSG00000003756	-1.58478	0.0303746	0.0918396	RBM5	-0.657595	0.0163083	0.039972
ENSG00000089159	-1.56354	0.0304076	0.0918413	PXN	-0.521782	0.124708	0.217243
ENSG00000156471	1.08304	0.0305773	0.0922984	PTDSS1	0.370268	0.204375	0.319838
ENSG00000167080	-2.6291	0.0308178	0.0929688	B4GALNT2	-10.6919	2.09e-12	2.18e-11
ENSG00000164211	1.22429	0.0310621	0.0936498	STARD4	0.412971	0.081588	0.154915
ENSG00000055950	1.2394	0.0312462	0.0941486	MRPL43	0.854389	0.00813884	0.0217144
ENSG00000092841	-1.01933	0.0312853	0.0942104	MYL6	-2.11237	4.24e-05	0.000180092
ENSG00000141759	1.22351	0.0314733	0.0947199	TXNL4A	0.951558	0.00777631	0.0208476
ENSG00000168661	-2.35091	0.0316174	0.0950971	ZNF30	-2.04735	7e-08	4.4e-07
ENSG00000145365	1.27832	0.0317374	0.0954012	TIFA	1.63563	0.0255262	0.0586969
ENSG00000120742	0.99792	0.0317797	0.0954714	SERP1	-0.338083	0.330318	0.462257
ENSG00000123080	-1.57705	0.0318096	0.0955046	CDKN2C	-0.335886	0.29233	0.422025
ENSG00000171608	-1.41448	0.0319722	0.0959036	PIK3CD	-2.33839	3.43e-17	5.66e-16
ENSG00000170345	-5.15503	0.0319805	0.0959036	FOS	-4.74606	0.0195132	0.0467341
ENSG00000165972	3.23558	0.0320277	0.0959569	CCDC38	3.63141	0.0836728	0.158251
ENSG00000018408	-1.66023	0.0320363	0.0959569	WWTR1	-1.26337	2.28e-09	1.71e-08
ENSG00000146733	1.44105	0.03208	0.0960308	PSPH	1.11133	0.000441285	0.00156839
ENSG00000114853	-1.70958	0.0323726	0.0968494	ZBTB47	-2.62524	1.28e-26	4.45e-25
ENSG00000101109	0.900928	0.032783	0.098019	STK4	0.190064	0.450705	0.581273
ENSG00000131725	-1.17552	0.0329229	0.098379	WDR44	-0.177132	0.62783	0.737656
ENSG00000116977	1.55957	0.0329802	0.098445	LGALS8	-1.47887	1.55e-09	1.18e-08
ENSG00000163655	0.771196	0.032984	0.098445	GMPS	0.906981	0.000271421	0.00100273
ENSG00000109971	1.69644	0.0330041	0.0984468	HSPA8	1.27899	0.00184717	0.00577339
ENSG00000132005	-4.10113	0.0330451	0.0984996	RFX1	-0.309198	0.363662	0.496476
ENSG00000146842	1.09568	0.0330608	0.0984996	TMEM209	1.51924	1.07e-05	5.03e-05
ENSG00000168802	1.01771	0.0330872	0.0985204	CHTF8	1.2799	0.233112	0.354512
ENSG00000277791	1.04257	0.0333502	0.0992448	PSMB3	1.30291	3.87e-05	0.000165551
ENSG00000204356	1.10868	0.0334719	0.0995482	NELFE	0.548311	0.0196783	0.0470608
ENSG00000118816	-0.84935	0.0334924	0.0995506	CCNI	-1.00846	3.76e-08	2.45e-07
ENSG00000113716	-1.45395	0.0335354	0.0995612	HMGXB3	-0.0230095	0.922721	0.950515
ENSG00000169925	2.30132	0.0335175	0.0995612	BRD3	-0.123754	0.674181	0.773414
ENSG00000182154	2.01873	0.0335593	0.0995737	MRPL41	0.550037	0.0488286	0.101512
ENSG00000025156	1.0165	0.0337473	0.100014	HSF2	1.00789	0.000143336	0.00055818
ENSG00000112685	-0.989269	0.0337773	0.100044	EXOC2	-0.992144	3.89e-05	0.000166412
ENSG00000135597	0.987229	0.0338316	0.100146	REPS1	1.01916	0.000186119	0.000710513
ENSG00000273748	-1.45276	0.0339057	0.100248	NA	-0.0824384	0.793888	0.863922
ENSG00000050344	1.30015	0.0338989	0.100248	NFE2L3	0.683582	0.0287666	0.0650731
ENSG00000108953	-0.897508	0.0341126	0.100799	YWHAE	0.298135	0.410657	0.543226
ENSG00000135074	-4.7873	0.0341318	0.100799	ADAM19	-3.34405	2.84e-56	3.79e-54
ENSG00000103642	-1.36808	0.0341634	0.100833	LACTB	-3.27796	2.74e-17	4.57e-16
ENSG00000250506	1.49127	0.0343909	0.101445	CDK3	0.987547	0.558241	0.680277
ENSG00000100968	-3.1888	0.0347268	0.102376	NFATC4	-4.92917	2.8e-18	5.06e-17
ENSG00000156968	-1.78439	0.0347512	0.102388	MPV17L	-6.50208	5.97e-05	0.000248416
ENSG00000231924	-4.33554	0.0348413	0.102557	PSG1	-9.12044	1.5e-09	1.15e-08
ENSG00000068615	1.89734	0.0350549	0.103088	REEP1	7.78642	1.83e-16	2.84e-15
ENSG00000067560	-1.1511	0.0350703	0.103088	RHOA	-0.200591	0.626895	0.73698
ENSG00000143621	1.85891	0.0351698	0.10332	ILF2	1.70786	1.7e-10	1.44e-09
ENSG00000178802	1.28543	0.0352643	0.103537	MPI	0.653672	0.0109527	0.0281954
ENSG00000100330	-0.951887	0.0353321	0.103676	MTMR3	-1.21809	1.75e-05	7.92e-05
ENSG00000168101	-1.42292	0.0353928	0.103794	NUDT16L1	-0.542917	0.192407	0.304487
ENSG00000145293	1.34106	0.0354212	0.103799	ENOPH1	1.39141	0.00333477	0.00984792
ENSG00000106605	-1.37088	0.0354356	0.103799	BLVRA	-1.35042	3.77e-05	0.000161359
ENSG00000133812	-1.24716	0.0357821	0.104693	SBF2	-0.850291	0.00329332	0.00974306
ENSG00000054148	1.1955	0.0360559	0.105372	PHPT1	0.0583065	0.865179	0.913403
ENSG00000023228	-1.18848	0.0361694	0.105642	NDUFS1	-0.160726	0.618522	0.730169
ENSG00000101473	-1.24332	0.0362672	0.105867	ACOT8	-1.16116	8.09e-05	0.000328819
ENSG00000166681	-1.17091	0.0363533	0.106057	BEX3	-2.23889	2.02e-16	3.12e-15
ENSG00000171603	-2.32235	0.0364442	0.106238	CLSTN1	-0.222282	0.445302	0.575936
ENSG00000144021	1.35005	0.0364574	0.106238	CIAO1	0.105677	0.738283	0.823537
ENSG00000029363	0.782838	0.036591	0.106517	BCLAF1	0.844553	0.00472514	0.0134443
ENSG00000274070	-3.73602	0.0365955	0.106517	CASTOR2	-2.84051	7.89e-29	3.11e-27
ENSG00000114166	-1.94276	0.0366417	0.10659	KAT2B	-2.19735	2.41e-18	4.38e-17
ENSG00000139626	-1.91361	0.0367369	0.106806	ITGB7	-1.69418	0.0456703	0.0960571
ENSG00000110583	0.948838	0.0368983	0.107213	NAA40	-0.0236783	0.908118	0.940684
ENSG00000100225	-1.11959	0.037051	0.107595	FBXO7	-0.875259	3.44e-05	0.000148625
ENSG00000131873	1.30534	0.0371057	0.107692	CHSY1	1.10991	4.46e-09	3.22e-08
ENSG00000234965	1.71362	0.0372223	0.107968	SHISA8	7.20676	1.18e-07	7.22e-07
ENSG00000180891	-1.07034	0.0373554	0.10823	CUEDC1	-0.313661	0.238178	0.360126
ENSG00000122042	-1.47312	0.0375436	0.108622	UBL3	-1.44384	9.08e-06	4.3e-05
ENSG00000154917	2.96049	0.0375552	0.108622	RAB6B	1.89011	0.0196267	0.046942
ENSG00000131944	1.39221	0.0379927	0.109711	FAAP24	-0.0741622	0.867141	0.914612
ENSG00000170949	-1.20688	0.0379971	0.109711	ZNF160	-1.09285	1.04e-05	4.88e-05
ENSG00000110092	1.11885	0.0380668	0.10985	CCND1	-0.884039	0.230551	0.351595
ENSG00000067704	1.19659	0.0383604	0.110608	IARS2	0.72156	0.146626	0.246516
ENSG00000103995	0.956144	0.0383953	0.110608	CEP152	1.63469	1.27e-08	8.72e-08
ENSG00000261609	-1.54703	0.0383868	0.110608	GAN	0.61515	0.00732011	0.0197657
ENSG00000120071	1.13044	0.0384673	0.110752	KANSL1	0.717448	0.0189578	0.0455545
ENSG00000165802	1.54736	0.0386918	0.111335	NSMF	-0.0455859	0.913429	0.944301
ENSG00000163738	4.14725	0.0387378	0.111404	MTHFD2L	1.71729	7.77e-10	6.1e-09
ENSG00000162604	1.27868	0.0387814	0.111466	TM2D1	-0.604862	0.0960772	0.17644
ENSG00000163527	0.926654	0.0388392	0.111569	STT3B	1.02008	5.67e-07	3.2e-06
ENSG00000136861	1.26757	0.0391113	0.112223	CDK5RAP2	0.189947	0.348068	0.480947
ENSG00000149532	1.58439	0.0391832	0.112365	CPSF7	0.171905	0.352488	0.485438
ENSG00000175220	-2.99263	0.039296	0.112625	ARHGAP1	-1.57138	9.48e-08	5.87e-07
ENSG00000103187	-1.11204	0.0394448	0.112859	COTL1	-1.06644	0.0204446	0.0486585
ENSG00000127743	3.58294	0.0394328	0.112859	IL17B	0.576673	0.673301	0.772827
ENSG00000102007	1.28792	0.0394294	0.112859	PLP2	0.0434122	0.950265	0.968756
ENSG00000235173	1.10366	0.0396514	0.113386	HGH1	0.832554	0.00373716	0.0109249
ENSG00000114021	0.781066	0.0397269	0.113538	NIT2	-0.0476555	0.840093	0.895946
ENSG00000167799	1.45398	0.0400866	0.114501	NUDT8	2.16673	0.00880344	0.0232807
ENSG00000071909	1.95623	0.0402608	0.114933	MYO3B	0.205286	0.936754	0.959511
ENSG00000115947	0.987071	0.0402886	0.114948	ORC4	1.06269	9.96e-05	0.00039907
ENSG00000130529	-1.43502	0.0403123	0.11495	TRPM4	-0.891055	0.00031249	0.00114347
ENSG00000129521	2.09919	0.0405372	0.115527	EGLN3	0.735567	0.787822	0.859666
ENSG00000149257	-0.990043	0.0406839	0.115879	SERPINH1	-0.902684	6.24e-06	3.02e-05
ENSG00000198843	-1.19675	0.0407246	0.115922	SELENOT	-0.664719	0.170566	0.277403
ENSG00000062194	1.52225	0.040745	0.115922	GPBP1	0.563428	0.00378687	0.0110505
ENSG00000114654	-5.06222	0.0407785	0.115952	EFCC1	-4.66025	0.0125582	0.0317865
ENSG00000117620	1.26295	0.0408092	0.115974	SLC35A3	0.684227	0.0564028	0.114672
ENSG00000179528	1.18989	0.0408649	0.116067	LBX2	0.654609	0.129416	0.223638
ENSG00000165630	-1.26486	0.0412257	0.116895	PRPF18	-0.420283	0.0966398	0.177315
ENSG00000088826	-1.1103	0.0412222	0.116895	SMOX	-0.997167	3.05e-05	0.000132961
ENSG00000133398	1.18615	0.041208	0.116895	MED10	-0.399414	0.31375	0.445786
ENSG00000189050	1.38711	0.0412868	0.116937	RNFT1	0.855499	0.0186535	0.0449154
ENSG00000172795	-0.811464	0.0412747	0.116937	DCP2	0.690979	0.00232736	0.00710648
ENSG00000135766	0.780804	0.0416429	0.117794	EGLN1	-0.00472435	0.990777	0.994128
ENSG00000116005	1.20064	0.0416384	0.117794	PCYOX1	-1.45107	1.31e-09	1e-08
ENSG00000183066	-4.24624	0.0416594	0.117794	WBP2NL	-2.77242	0.0889316	0.166029
ENSG00000130303	-3.01278	0.0417403	0.117891	BST2	-3.8585	2.86e-16	4.36e-15
ENSG00000146278	-1.04208	0.0417363	0.117891	PNRC1	-1.25686	0.00335377	0.0098981
ENSG00000069248	1.47892	0.0417981	0.117922	NUP133	0.861986	0.000740188	0.00252468
ENSG00000166949	-1.40988	0.0417847	0.117922	SMAD3	-0.0109311	0.947184	0.966728
ENSG00000107159	-1.40769	0.0419353	0.118243	CA9	5.1408	3.6e-08	2.34e-07
ENSG00000196408	2.93522	0.0421186	0.118694	NOXO1	5.70018	1.51e-05	6.93e-05
ENSG00000150433	1.20087	0.0425586	0.119867	TMEM218	0.440272	0.0868918	0.163147
ENSG00000203499	1.44098	0.0426344	0.120013	IQANK1	8.87001	1.4e-28	5.44e-27
ENSG00000127914	1.2132	0.0427358	0.120232	AKAP9	-0.0882906	0.698159	0.791435
ENSG00000160049	0.968568	0.0427912	0.120254	DFFA	0.992895	0.000267649	0.000990133
ENSG00000135272	-2.03795	0.0427809	0.120254	MDFIC	-1.43472	9.49e-09	6.63e-08
ENSG00000196150	-1.05245	0.0428646	0.120393	ZNF250	-0.754471	0.0125218	0.0317043
ENSG00000276023	-1.17512	0.0432113	0.121164	DUSP14	-0.60834	0.0691129	0.135072
ENSG00000011260	1.21768	0.0431849	0.121164	UTP18	1.90955	1.72e-11	1.63e-10
ENSG00000165304	1.34563	0.0431929	0.121164	MELK	1.54247	1.8e-05	8.14e-05
ENSG00000198885	2.53249	0.0432592	0.121231	ITPRIPL1	2.27492	7.43e-18	1.29e-16
ENSG00000173914	1.62417	0.0433199	0.121334	RBM4B	0.16861	0.709986	0.80075
ENSG00000142606	1.673	0.0441359	0.123544	MMEL1	3.74162	0.0656031	0.129465
ENSG00000126067	0.832664	0.0442317	0.123544	PSMB2	0.851793	0.0115549	0.0295418
ENSG00000152382	1.44664	0.044198	0.123544	TADA1	0.997674	0.00114521	0.00375928
ENSG00000131115	-1.02803	0.0442557	0.123544	ZNF227	-0.248768	0.236148	0.357627
ENSG00000143933	1.26297	0.044248	0.123544	CALM2	-2.16825	9e-05	0.000362907
ENSG00000162944	-2.32537	0.0442482	0.123544	RFTN2	-11.7737	7.88e-16	1.15e-14
ENSG00000125945	-1.00102	0.0443707	0.12366	ZNF436	-0.555502	0.0387292	0.0835638
ENSG00000059804	-2.76347	0.0443391	0.12366	SLC2A3	-3.44962	1.08e-12	1.16e-11
ENSG00000132432	0.969809	0.0443631	0.12366	SEC61G	0.0144806	0.978988	0.987369
ENSG00000275074	-0.881879	0.044568	0.124141	NUDT18	-0.97783	0.00202585	0.00626899
ENSG00000170145	-1.65218	0.0447069	0.124295	SIK2	-1.61141	2.89e-10	2.39e-09
ENSG00000088808	3.59132	0.0447081	0.124295	PPP1R13B	2.64104	6.6e-16	9.68e-15
ENSG00000103855	-3.04155	0.0447012	0.124295	CD276	-1.55943	2.15e-10	1.8e-09
ENSG00000079462	1.93152	0.0448427	0.124563	PAFAH1B3	2.22934	1.16e-08	8.04e-08
ENSG00000053372	0.863905	0.0450082	0.124954	MRTO4	2.08849	3.75e-08	2.44e-07
ENSG00000167740	-4.11918	0.0453662	0.125605	CYB5D2	-0.444231	0.108962	0.194828
ENSG00000099203	-2.45226	0.0453669	0.125605	TMED1	0.388759	0.306581	0.437904
ENSG00000128159	-0.920053	0.0453397	0.125605	TUBGCP6	-0.682647	0.0896881	0.167176
ENSG00000163682	1.42172	0.0453318	0.125605	RPL9	0.98209	1.53e-05	7.02e-05
ENSG00000288649	-4.21031	0.0455165	0.125881	ACTL10	-5.97827	0.00127798	0.0041454
ENSG00000152380	-1.64848	0.0455054	0.125881	FAM151B	-1.28045	0.00766552	0.020581
ENSG00000197747	-1.12102	0.0455509	0.125907	S100A10	-2.26332	5.14e-06	2.53e-05
ENSG00000124762	-1.6085	0.0455769	0.12591	CDKN1A	-1.70433	2.13e-15	2.97e-14
ENSG00000180822	-2.34704	0.0456047	0.125918	PSMG4	0.485429	0.143547	0.242403
ENSG00000176894	1.65249	0.0461567	0.127274	PXMP2	1.15704	0.00428573	0.012327
ENSG00000119537	-1.2074	0.0461968	0.127274	KDSR	-0.546446	0.0872439	0.163611
ENSG00000070423	-1.31704	0.046194	0.127274	RNF126	1.05406	1.62e-05	7.38e-05
ENSG00000139133	1.49434	0.0462834	0.127374	ALG10	1.3969	7.84e-07	4.34e-06
ENSG00000059378	-2.03582	0.0462795	0.127374	PARP12	-0.148423	0.627064	0.737024
ENSG00000174456	-1.53665	0.0463759	0.12749	C12orf76	-0.299925	0.350447	0.483231
ENSG00000198839	-1.46851	0.0463516	0.12749	ZNF277	-0.162623	0.43101	0.56358
ENSG00000166166	1.81327	0.0464264	0.127559	TRMT61A	0.596033	0.0286268	0.0648105
ENSG00000116752	1.57877	0.0465742	0.127756	BCAS2	0.825392	0.0652844	0.128982
ENSG00000125740	-5.58284	0.0465396	0.127756	FOSB	-4.60954	0.0103933	0.0269252
ENSG00000180370	-1.2531	0.046574	0.127756	PAK2	-0.82629	0.066836	0.131488
ENSG00000109686	1.55507	0.0466129	0.127793	SH3D19	-0.518755	0.256111	0.380834
ENSG00000073050	-1.37592	0.0466643	0.127865	XRCC1	0.2708	0.297943	0.428194
ENSG00000039560	-1.46457	0.0466986	0.127889	RAI14	-2.60263	6.04e-07	3.39e-06
ENSG00000167325	1.77613	0.0468874	0.128337	RRM1	1.42818	0.0022154	0.00679325
ENSG00000169727	1.27409	0.0470358	0.128673	GPS1	0.771709	6.55e-05	0.00027039
ENSG00000105982	1.57973	0.0470797	0.128723	RNF32	1.07529	0.03176	0.0707396
ENSG00000133226	1.10496	0.0471856	0.128827	SRRM1	1.06904	2.98e-11	2.77e-10
ENSG00000111450	-1.14729	0.0472064	0.128827	STX2	-1.24707	2.25e-07	1.33e-06
ENSG00000062524	2.78943	0.0471804	0.128827	LTK	0.338309	0.633103	0.742277
ENSG00000122692	1.51317	0.0472195	0.128827	SMU1	0.749258	0.0340398	0.0749764
ENSG00000159210	2.5146	0.0474453	0.129369	SNF8	0.402316	0.0799385	0.152371
ENSG00000109189	-0.894952	0.0474901	0.129369	USP46	-1.04045	0.000860557	0.00289751
ENSG00000187837	0.938869	0.0474952	0.129369	H1-2	1.85506	1.76e-19	3.51e-18
ENSG00000104312	-1.21947	0.0475345	0.129407	RIPK2	0.267937	0.371438	0.504297
ENSG00000204713	1.00694	0.048145	0.130998	TRIM27	0.573931	0.00182126	0.00570329
ENSG00000115556	-2.1787	0.0483106	0.131378	PLCD4	-4.00643	0.000205708	0.000778893
ENSG00000156531	0.824657	0.0484017	0.131555	PHF6	0.132464	0.547544	0.671055
ENSG00000116161	1.13553	0.0485813	0.131759	CACYBP	2.15785	1.26e-12	1.35e-11
ENSG00000169764	-1.03511	0.0485418	0.131759	UGP2	-1.07748	0.0203533	0.0484775
ENSG00000155744	-1.08064	0.0485772	0.131759	FAM126B	-0.797008	0.000198866	0.000755544
ENSG00000113593	0.924572	0.0485632	0.131759	PPWD1	0.108627	0.632019	0.741269
ENSG00000160055	-1.01448	0.0487014	0.131943	TMEM234	-1.19023	3.07e-05	0.000133846
ENSG00000158792	1.41353	0.0486798	0.131943	SPATA2L	1.3855	0.000106457	0.000424224
ENSG00000006015	1.3654	0.0488566	0.132293	REX1BD	0.737432	0.0116471	0.0297342
ENSG00000266714	-4.46955	0.0489693	0.132527	MYO15B	-2.71526	0.00552658	0.0154438
ENSG00000108039	1.40079	0.0490383	0.132571	XPNPEP1	0.41646	0.0433013	0.0917958
ENSG00000138386	1.72956	0.0490272	0.132571	NAB1	1.07186	1.5e-06	7.96e-06
ENSG00000228474	-1.01574	0.0492706	0.133128	OST4	-1.23988	0.00054311	0.0018985
ENSG00000196498	-2.63546	0.049365	0.133312	NCOR2	-1.38524	2.99e-10	2.47e-09
ENSG00000125037	-1.09268	0.0493946	0.133321	EMC3	-1.86896	3.24e-06	1.64e-05
ENSG00000149115	-1.84325	0.0494476	0.133392	TNKS1BP1	-1.95537	4.12e-21	9.56e-20
ENSG00000196646	-1.61464	0.0494862	0.133425	ZNF136	-2.54437	8.83e-11	7.77e-10
ENSG00000071127	-0.850434	0.0495956	0.133578	WDR1	-1.5669	0.000101023	0.000404535
ENSG00000113048	1.04403	0.0495943	0.133578	MRPS27	1.55753	9.69e-19	1.82e-17
ENSG00000124532	1.33697	0.04972	0.133841	MRS2	0.889387	0.0494986	0.102674
ENSG00000110756	-1.00164	0.0497826	0.133938	HPS5	-1.06603	0.000698783	0.00239173
ENSG00000131269	0.825148	0.0500168	0.134497	ABCB7	0.581578	0.00511482	0.0144132
ENSG00000112414	1.10033	0.050235	0.135012	ADGRG6	0.0579593	0.923441	0.951058
ENSG00000001084	-1.44151	0.0504178	0.135431	GCLC	-1.2674	6.2e-11	5.56e-10
ENSG00000183060	-1.80885	0.0505167	0.135624	LYSMD4	0.128618	0.706968	0.798151
ENSG00000214941	1.45586	0.0507303	0.135962	ZSWIM7	0.306257	0.335328	0.467224
ENSG00000173349	1.23751	0.0506944	0.135962	SFT2D3	-0.0986749	0.783074	0.856051
ENSG00000157827	1.1958	0.050701	0.135962	FMNL2	-0.826997	0.0774404	0.148229
ENSG00000164808	-1.55767	0.0507501	0.135962	SPIDR	-0.339957	0.152485	0.253999
ENSG00000169016	1.33933	0.0509065	0.136308	E2F6	0.788381	0.000214559	0.000808305
ENSG00000162542	-2.3039	0.0509888	0.136455	TMCO4	-1.00843	0.000296621	0.00108896
ENSG00000163596	-2.17567	0.0510151	0.136455	ICA1L	-2.62814	9.08e-12	8.89e-11
ENSG00000122741	-1.12184	0.051543	0.137721	DCAF10	-0.894613	5.92e-06	2.88e-05
ENSG00000101421	-1.55257	0.0517111	0.138097	CHMP4B	-0.695895	0.00568785	0.0158555
ENSG00000185787	-0.728138	0.051966	0.138704	MORF4L1	-0.396308	0.245849	0.368871
ENSG00000117868	-1.43005	0.0520459	0.138844	ESYT2	0.120024	0.500414	0.629172
ENSG00000118894	1.94524	0.0521427	0.139029	EEF2KMT	2.05596	8.73e-12	8.56e-11
ENSG00000006042	-1.78116	0.0523312	0.139458	TMEM98	-1.86667	4.07e-22	1.01e-20
ENSG00000159596	1.12887	0.0524345	0.139496	TMEM69	1.09836	0.00176829	0.00555151
ENSG00000115484	1.8099	0.0524562	0.139496	CCT4	1.74087	7.61e-08	4.76e-07
ENSG00000179886	1.20719	0.0524554	0.139496	TIGD5	-0.201336	0.539662	0.664471
ENSG00000119669	-1.13995	0.0525764	0.139596	IRF2BPL	-0.826909	0.0499857	0.103507
ENSG00000065559	1.12341	0.0525698	0.139596	MAP2K4	0.226811	0.459544	0.589833
ENSG00000064692	-2.46289	0.0525726	0.139596	SNCAIP	-5.70511	4.78e-08	3.06e-07
ENSG00000124191	-1.42908	0.052719	0.139846	TOX2	-1.83099	2.23e-05	9.96e-05
ENSG00000170846	1.15647	0.0527263	0.139846	LOC93622	0.898524	6.93e-05	0.000285317
ENSG00000125676	0.920825	0.053008	0.14052	THOC2	0.607655	0.00302546	0.00900034
ENSG00000164530	1.7283	0.0532308	0.141037	PI16	-2.39848	0.381651	0.514475
ENSG00000134265	0.650418	0.053418	0.141458	NAPG	-0.0502499	0.813779	0.877785
ENSG00000184497	0.97556	0.0535758	0.141802	TMEM255B	0.97567	0.0306983	0.068798
ENSG00000186187	-1.70938	0.0539426	0.142683	ZNRF1	0.263429	0.561856	0.683546
ENSG00000168734	-3.09255	0.0539652	0.142683	PKIG	-3.63337	5.32e-54	6.55e-52
ENSG00000137502	1.408	0.0541975	0.143147	RAB30	-2.57215	1.16e-34	6.13e-33
ENSG00000133943	-0.842871	0.0541719	0.143147	DGLUCY	-0.144029	0.669436	0.769755
ENSG00000113522	-0.897747	0.0542803	0.143291	RAD50	0.244245	0.359638	0.492156
ENSG00000085365	0.773493	0.0543569	0.143418	SCAMP1	0.47253	0.0326184	0.0723832
ENSG00000157017	-1.09072	0.054429	0.143533	GHRL	-2.00552	0.185312	0.296045
ENSG00000186897	3.5341	0.0547314	0.144256	C1QL4	7.8035	4.33e-10	3.5e-09
ENSG00000111684	-0.936416	0.0548311	0.144443	LPCAT3	-0.349762	0.414294	0.546743
ENSG00000100442	1.31885	0.055043	0.144925	FKBP3	-0.338474	0.528764	0.654536
ENSG00000180884	-1.67054	0.0552375	0.145362	ZNF792	-1.47861	3.47e-07	2.01e-06
ENSG00000099246	-0.722636	0.0554751	0.145911	RAB18	-1.01394	0.00646874	0.0177194
ENSG00000116128	2.3163	0.0556819	0.146336	BCL9	2.42159	9.25e-13	1.01e-11
ENSG00000186868	3.99364	0.0556945	0.146336	MAPT	5.99176	7.04e-39	4.43e-37
ENSG00000122644	-1.3841	0.0557472	0.146398	ARL4A	-1.8824	0.000109804	0.000436927
ENSG00000136930	0.866238	0.0560235	0.147047	PSMB7	0.985166	0.00429396	0.0123459
ENSG00000134668	-1.17498	0.0561893	0.147329	SPOCD1	-4.58899	3.92e-26	1.32e-24
ENSG00000254726	1.57465	0.0561884	0.147329	MEX3A	0.38501	0.458312	0.588835
ENSG00000123737	1.74527	0.0564465	0.147927	EXOSC9	1.92631	5.82e-09	4.16e-08
ENSG00000048162	1.25188	0.056492	0.147969	NOP16	1.76407	7.13e-05	0.000292821
ENSG00000180611	-2.06963	0.0565361	0.148008	MB21D2	-0.436888	0.0988449	0.180593
ENSG00000198887	0.76231	0.0568243	0.148685	SMC5	0.0385451	0.839329	0.895558
ENSG00000185813	1.56661	0.0569086	0.148794	PCYT2	0.172896	0.381686	0.514494
ENSG00000152601	1.0007	0.0569246	0.148794	MBNL1	0.564432	0.152728	0.25432
ENSG00000079950	-0.923867	0.0573385	0.149798	STX7	-0.864255	0.00157169	0.00500061
ENSG00000081026	0.700315	0.0580892	0.151602	MAGI3	0.640495	0.0237448	0.0552773
ENSG00000171262	0.819485	0.0582429	0.151738	FAM98B	0.771462	0.0264442	0.0605145
ENSG00000108599	-0.898221	0.0582778	0.151738	AKAP10	-0.738463	0.00174396	0.00548633
ENSG00000115266	2.20986	0.0581822	0.151738	APC2	2.05368	0.00153024	0.00488387
ENSG00000155313	0.836944	0.0583213	0.151738	USP25	-0.311333	0.253937	0.378218
ENSG00000144674	1.23273	0.0583161	0.151738	GOLGA4	-0.497772	0.00170536	0.0053752
ENSG00000121879	-1.34959	0.0582217	0.151738	PIK3CA	-1.6033	3.89e-13	4.37e-12
ENSG00000143033	0.712896	0.0584133	0.151899	MTF2	0.674851	0.000199019	0.000756008
ENSG00000174606	1.47847	0.0585634	0.152131	ANGEL2	0.0619038	0.745362	0.828917
ENSG00000008513	-3.83867	0.0585929	0.152131	ST3GAL1	-2.06016	7.54e-06	3.62e-05
ENSG00000158747	-1.71556	0.0586804	0.152279	NBL1	-2.00236	9.13e-34	4.63e-32
ENSG00000288784	2.20935	0.058817	0.152399	CTAGE4	4.82553	0.0313002	0.0699179
ENSG00000119401	-1.13306	0.0588074	0.152399	TRIM32	-0.167544	0.635212	0.744056
ENSG00000164406	1.22496	0.0588508	0.152408	LEAP2	1.91682	0.0959491	0.176231
ENSG00000175203	-1.62279	0.0592008	0.153158	DCTN2	-0.872071	0.00292095	0.00871049
ENSG00000211445	-2.5138	0.05948	0.153801	GPX3	-12.9704	4.72e-18	8.4e-17
ENSG00000159479	-0.979259	0.0596251	0.154098	MED8	-0.604467	0.0515753	0.106323
ENSG00000075292	0.800442	0.0597087	0.154235	ZNF638	0.232973	0.199853	0.314098
ENSG00000048544	0.706387	0.0598589	0.154544	MRPS10	0.664191	0.112771	0.200314
ENSG00000100883	-1.23876	0.0599315	0.154652	SRP54	-0.399813	0.172245	0.279383
ENSG00000163950	1.29076	0.0600913	0.154985	SLBP	1.17285	0.000431806	0.00153691
ENSG00000130522	-1.79492	0.0602245	0.155249	JUND	-0.623946	0.215659	0.333742
ENSG00000165416	0.896465	0.0603911	0.155441	SUGT1	0.718586	0.0147904	0.0366788
ENSG00000115839	0.774424	0.0603483	0.155441	RAB3GAP1	-0.282693	0.44818	0.578656
ENSG00000134982	-0.93087	0.0603885	0.155441	APC	-0.318259	0.455136	0.585548
ENSG00000204348	1.53704	0.0605052	0.155655	DXO	0.180506	0.669025	0.769468
ENSG00000162852	-0.925786	0.060656	0.155805	CNST	-0.610789	0.00530314	0.0148842
ENSG00000072134	-1.12409	0.0606543	0.155805	EPN2	-0.742829	0.000371369	0.00133961
ENSG00000115234	1.05264	0.0606339	0.155805	SNX17	-0.359389	0.210733	0.327581
ENSG00000106462	1.16232	0.0606966	0.15583	EZH2	3.0362	2.02e-29	8.25e-28
ENSG00000121774	-0.822628	0.0607851	0.155935	KHDRBS1	0.91904	0.00420314	0.0121184
ENSG00000161914	2.94353	0.0607991	0.155935	ZNF653	0.287027	0.560673	0.682399
ENSG00000110442	-2.3931	0.0610342	0.156141	COMMD9	-0.963823	0.0162244	0.0397941
ENSG00000110047	-1.64884	0.0609808	0.156141	EHD1	-1.4318	3.63e-05	0.000156015
ENSG00000127314	-3.81515	0.0609352	0.156141	RAP1B	-1.2881	4.19e-08	2.71e-07
ENSG00000162804	-2.21225	0.0609572	0.156141	SNED1	-2.61976	1.5e-05	6.88e-05
ENSG00000122642	-0.96436	0.0610076	0.156141	FKBP9	-2.1455	4.65e-12	4.71e-11
ENSG00000181873	-0.727575	0.0610807	0.156181	IBA57	-0.943818	0.00113745	0.00373767
ENSG00000243566	-1.90755	0.0611602	0.156305	UPK3B	1.37341	0.39786	0.530487
ENSG00000124795	0.937231	0.0613718	0.156767	DEK	0.224641	0.402386	0.534785
ENSG00000182541	-0.931975	0.0615076	0.156875	LIMK2	-0.24956	0.401979	0.534358
ENSG00000138463	-0.868798	0.0614461	0.156875	SLC49A4	-1.16907	1.31e-08	8.97e-08
ENSG00000172164	1.56281	0.0615028	0.156875	SNTB1	-0.284841	0.553973	0.676779
ENSG00000078902	-0.901933	0.0616549	0.157172	TOLLIP	-1.15217	0.000367653	0.00132719
ENSG00000146909	1.30879	0.0620137	0.158007	NOM1	1.2009	3.97e-08	2.57e-07
ENSG00000141526	-1.5894	0.0620726	0.158077	SLC16A3	0.300113	0.284768	0.413459
ENSG00000176658	2.1752	0.0622449	0.158356	MYO1D	6.36424	3.78e-50	4.04e-48
ENSG00000164961	1.08991	0.062216	0.158356	WASHC5	-0.000882668	0.998158	0.998767
ENSG00000157869	0.583215	0.0622916	0.158395	RAB28	-0.462922	0.0989345	0.180744
ENSG00000111077	-1.29444	0.0623832	0.158548	TNS2	-2.74963	3.12e-16	4.72e-15
ENSG00000083857	1.16545	0.0624342	0.158598	FAT1	0.905246	1.69e-08	1.15e-07
ENSG00000011258	1.03832	0.0624907	0.158599	MBTD1	1.30576	6.12e-05	0.000254124
ENSG00000104472	1.30632	0.0624976	0.158599	CHRAC1	1.42115	4.1e-05	0.000174639
ENSG00000054967	1.23185	0.0626533	0.158915	RELT	1.5904	1.53e-05	7.02e-05
ENSG00000127774	1.18384	0.0628043	0.159218	EMC6	0.816467	0.0068958	0.0187619
ENSG00000126790	-0.787091	0.0629432	0.159467	L3HYPDH	-1.04388	9.35e-05	0.000376289
ENSG00000172775	-1.09276	0.062966	0.159467	PSME3IP1	0.161596	0.515457	0.642898
ENSG00000090487	-0.679786	0.06307	0.159651	SPG21	-0.364996	0.159503	0.262826
ENSG00000144445	1.47378	0.0631325	0.159729	KANSL1L	-0.803156	0.00193794	0.00602498
ENSG00000059691	1.75732	0.0632078	0.159839	GATB	1.14384	0.000521436	0.0018274
ENSG00000121281	1.47601	0.0634043	0.160176	ADCY7	0.418082	0.325009	0.456749
ENSG00000113578	0.927989	0.0633895	0.160176	FGF1	-7.13744	4.51e-20	9.52e-19
ENSG00000117595	2.46783	0.0634754	0.160202	IRF6	8.13796	1.43e-18	2.65e-17
ENSG00000136404	-4.05179	0.063478	0.160202	TM6SF1	-6.76338	0.0002547	0.000945926
ENSG00000155111	-1.33525	0.0635435	0.160287	CDK19	-1.86774	3.42e-08	2.23e-07
ENSG00000146918	1.22704	0.063593	0.160332	NCAPG2	1.99583	1.8e-09	1.36e-08
ENSG00000137504	0.828376	0.0636595	0.160339	CREBZF	0.467694	0.253674	0.377937
ENSG00000182685	1.5478	0.0636502	0.160339	BRICD5	-1.18267	0.239155	0.36127
ENSG00000037897	2.02644	0.0637171	0.160404	METTL1	1.9794	2.05e-12	2.15e-11
ENSG00000167778	1.19802	0.0639609	0.160938	SPRYD3	0.989725	0.0356175	0.0779981
ENSG00000143412	1.72663	0.0640414	0.16106	ANXA9	1.97778	0.0118721	0.0302522
ENSG00000130307	1.05291	0.0641209	0.16118	USHBP1	2.22108	0.361353	0.493871
ENSG00000105193	1.54517	0.0642694	0.161473	RPS16	1.32865	3.26e-16	4.93e-15
ENSG00000080845	-1.53311	0.0644464	0.161837	DLGAP4	-2.07054	6.43e-16	9.45e-15
ENSG00000175832	-2.03049	0.0647199	0.162443	ETV4	1.56456	9.86e-05	0.000395196
ENSG00000124299	1.901	0.0648243	0.162624	PEPD	-0.588975	0.0138135	0.0345357
ENSG00000153560	-0.716409	0.0650798	0.163184	UBP1	0.17051	0.409961	0.542714
ENSG00000125843	-0.869187	0.0651805	0.163355	AP5S1	-0.694594	0.00955639	0.0250167
ENSG00000076108	-1.18822	0.0655668	0.164242	BAZ2A	-0.522467	0.00413273	0.0119437
ENSG00000170100	0.978756	0.0656096	0.164268	ZNF778	1.19572	8.17e-08	5.1e-07
ENSG00000184056	1.56498	0.0658036	0.164672	VPS33B	0.60688	0.279842	0.407677
ENSG00000068078	0.692741	0.0658715	0.16476	FGFR3	3.45611	9.26e-29	3.65e-27
ENSG00000173801	-1.84016	0.0659773	0.164943	JUP	-0.732917	0.216085	0.334317
ENSG00000171497	1.56946	0.0660344	0.165004	PPID	1.34864	1.9e-05	8.57e-05
ENSG00000184209	-1.17225	0.0664228	0.165858	SNRNP35	-0.426473	0.118928	0.20905
ENSG00000072364	-1.04639	0.0664418	0.165858	AFF4	-1.88548	9.08e-19	1.71e-17
ENSG00000105329	-2.34631	0.0669599	0.167069	TGFB1	-1.40201	0.000892173	0.00299659
ENSG00000146063	1.06988	0.0670088	0.167108	TRIM41	0.118356	0.549982	0.673339
ENSG00000198832	-0.930454	0.0672616	0.167656	SELENOM	-2.49895	6.39e-34	3.25e-32
ENSG00000164068	-1.52227	0.0674236	0.167977	RNF123	-0.25069	0.236003	0.357452
ENSG00000138593	-1.24466	0.0677972	0.168575	SECISBP2L	-1.74755	3.32e-05	0.00014362
ENSG00000002919	0.928462	0.0677709	0.168575	SNX11	0.127201	0.756682	0.837274
ENSG00000075785	-2.03077	0.0677418	0.168575	RAB7A	-0.622744	0.0563874	0.114661
ENSG00000169371	-1.23155	0.0683223	0.169714	SNUPN	0.566317	0.106569	0.191341
ENSG00000127528	-2.20874	0.0684712	0.17	KLF2	-0.512767	0.463128	0.593567
ENSG00000135976	0.67007	0.0688416	0.170836	ANKRD36	0.719422	0.19595	0.30897
ENSG00000137055	1.04348	0.0688883	0.170867	PLAA	-0.0146391	0.9698	0.981188
ENSG00000134153	-1.33927	0.0691694	0.17148	EMC7	-0.609023	0.162347	0.266568
ENSG00000166435	-1.28955	0.0693084	0.171741	XRRA1	0.790177	0.00169936	0.00536039
ENSG00000070759	-1.34883	0.0694044	0.17181	TESK2	-3.31773	1.35e-11	1.29e-10
ENSG00000181467	-1.60341	0.0693959	0.17181	RAP2B	1.02185	0.00111581	0.00367159
ENSG00000170871	-1.02242	0.069503	0.17197	KIAA0232	-1.10182	2.08e-05	9.32e-05
ENSG00000158079	0.796129	0.0696681	0.172294	PTPDC1	0.511213	0.0958634	0.176089
ENSG00000066923	-3.88155	0.0697033	0.172296	STAG3	-0.824742	0.535781	0.661048
ENSG00000026103	-1.57101	0.0698693	0.172622	FAS	-0.871672	0.0528418	0.10849
ENSG00000169032	1.19382	0.070423	0.173905	MAP2K1	0.056522	0.885165	0.926361
ENSG00000213445	-0.962467	0.0704844	0.173972	SIPA1	-0.252244	0.52694	0.652845
ENSG00000197852	-3.95891	0.0708864	0.174879	INKA2	-1.73813	1.22e-11	1.18e-10
ENSG00000168152	1.09127	0.0710493	0.175147	THAP9	1.45387	0.000417802	0.00149138
ENSG00000127955	-0.963239	0.0710646	0.175147	GNAI1	-0.380417	0.231462	0.352627
ENSG00000134575	-0.847272	0.0713461	0.175669	ACP2	-0.646715	0.0156335	0.0384829
ENSG00000140650	-2.3462	0.071326	0.175669	PMM2	0.0189227	0.930508	0.955015
ENSG00000119946	-2.33126	0.0714256	0.175694	CNNM1	-8.73003	1.11e-15	1.6e-14
ENSG00000138756	-1.55879	0.0713918	0.175694	BMP2K	-0.109367	0.688083	0.783476
ENSG00000185324	1.59886	0.0716086	0.175972	CDK10	0.431264	0.256561	0.381387
ENSG00000164022	1.14924	0.0715783	0.175972	AIMP1	0.602785	0.0442587	0.0935276
ENSG00000116701	2.14339	0.0716845	0.176073	NCF2	-4.4301	0.148728	0.249345
ENSG00000103769	0.643183	0.0719457	0.176629	RAB11A	0.214416	0.625914	0.736318
ENSG00000159131	1.08138	0.0720078	0.176696	GART	1.92137	2.26e-19	4.46e-18
ENSG00000167088	1.03974	0.0721193	0.176883	SNRPD1	1.5904	0.000192747	0.000733882
ENSG00000090273	1.16053	0.0722011	0.176998	NUDC	1.11899	0.000857213	0.00288823
ENSG00000128917	-1.23995	0.0724796	0.177594	DLL4	-3.53752	3.29e-34	1.7e-32
ENSG00000212864	1.79623	0.07292	0.178587	RNF208	1.83287	0.000908727	0.00304483
ENSG00000123066	0.737087	0.0733563	0.179568	MED13L	1.32965	2.09e-10	1.76e-09
ENSG00000042317	-1.24971	0.0734937	0.179817	SPATA7	-1.2237	0.00678708	0.018505
ENSG00000213741	0.898688	0.0736605	0.180138	RPS29	1.4988	2.31e-11	2.17e-10
ENSG00000166783	1.82096	0.0737049	0.18016	MARF1	-0.374571	0.110768	0.197354
ENSG00000166963	-1.65611	0.0737711	0.180234	MAP1A	-5.88077	5.96e-60	9.71e-58
ENSG00000089220	1.15016	0.0738737	0.18031	PEBP1	-0.208825	0.398048	0.530651
ENSG00000135956	-0.986997	0.0738457	0.18031	TMEM127	-1.10288	0.00100422	0.00333877
ENSG00000150991	-0.663394	0.073968	0.180453	UBC	-0.808549	3.14e-06	1.59e-05
ENSG00000148943	0.905557	0.0741434	0.180707	LIN7C	0.726044	0.0581119	0.117475
ENSG00000135953	2.60083	0.0741355	0.180707	MFSD9	0.5888	0.0340082	0.074927
ENSG00000011332	-2.22304	0.0743849	0.181208	DPF1	1.25952	0.00342532	0.0100851
ENSG00000152894	-0.948462	0.0744486	0.181276	PTPRK	-2.14624	3.18e-07	1.85e-06
ENSG00000105948	1.68602	0.0747996	0.182042	TTC26	1.2761	2.35e-05	0.00010429
ENSG00000145723	1.13421	0.0748843	0.182161	GIN1	1.37607	8.26e-05	0.000334932
ENSG00000198551	-0.86157	0.074965	0.182269	ZNF627	-0.0959662	0.659838	0.762385
ENSG00000226742	1.25802	0.0752654	0.182912	HSBP1L1	-0.199108	0.504989	0.633455
[truncated: 2,745 more rows]
