# Supplementary material for: Downstream-of-gene (DoG) transcripts contribute to an imbalance in the cancer cell transcriptome
Source: Sci Adv. 2024 Jul 3;10(27):eadh9613. doi: 10.1126/sciadv.adh9613 (PMC11221514; doi:10.1126/sciadv.adh9613)
Supplement: Supplementary file 2 — Tables S1 to S8 [file sciadv.adh9613_tables_s1_to_s8.zip › adh9613_table_s7.xlsx]

## Sheet: shTOP1_vs_SCR
DoGs identified in Scramble controls
chr	start	end	DoG host genes	Strand	DoG host genes symbol
GL000194.1	43790	53590	ENSG00000274847.1&ENSG00000277400.1	-	MAFIP
GL000218.1	35067	51867	ENSG00000278384.1	-	NA
chr1	944575	960585	ENSG00000187634.13	+	SAMD11
chr1	959308	975198	ENSG00000187642.10	-	PERM1
chr1	1292029	1308598	ENSG00000162572.21	+	SCNN1D
chr1	1311677	1324757	ENSG00000169972.13	+	PUSL1
chr1	1335314	1378667	ENSG00000169962.5	+	TAS1R3
chr1	1434572	1534778	ENSG00000205090.9	-	TMEM240
chr1	1635263	1659326	ENSG00000189409.14	+	MMP23B
chr1	2391706	2403964	ENSG00000157911.11	-	PEX10
chr1	2405442	2425981	ENSG00000157916.20	+	RER1
chr1	2505532	2530065	ENSG00000149527.18	+	PLCH2
chr1	2584639	2590639	ENSG00000142606.16	-	MMEL1
chr1	3624785	3630767	ENSG00000116213.16	-	WRAP73
chr1	3630127	3643127	ENSG00000158109.15	+	TPRG1L
chr1	3775982	3782816	ENSG00000235169.11	+	SMIM1
chr1	3879725	3889125	ENSG00000198912.12	-	C1orf174
chr1	3885429	3900348	ENSG00000169598.17	+	DFFB
chr1	6094187	6101787	ENSG00000116251.11&ENSG00000116254.18&ENSG00000226944.1&ENSG00000285629.1	-	RPL22
chr1	6209388	6221193	ENSG00000116237.16	-	ICMT
chr1	6221299	6234693	ENSG00000158286.13	+	RNF207
chr1	6245578	6393556	ENSG00000173673.9	+	HES3
chr1	6573524	6590724	ENSG00000162413.17	-	KLHL21
chr1	6589280	6613732	ENSG00000204859.13	+	ZBTB48
chr1	6614606	6634168	ENSG00000007923.17	-	DNAJC11
chr1	8854000	8861000	ENSG00000074800.16&ENSG00000274258.1	-	ENO1
chr1	9713526	9728926	ENSG00000171603.18	-	CLSTN1
chr1	9729114	9780823	ENSG00000171608.18	+	PIK3CD
chr1	10452153	10458556	ENSG00000175279.22&ENSG00000241563.4&ENSG00000251503.8	+	CENPS
chr1	10917871	10946471	ENSG00000175262.15	-	C1orf127
chr1	11005409	11022009	ENSG00000009724.18	-	MASP2
chr1	11060019	11066618	ENSG00000171824.14	-	EXOSC10
chr1	11195981	11226255	ENSG00000171819.5	+	ANGPTL7
chr1	11674354	11684754	ENSG00000116663.11	+	FBXO6
chr1	11789585	11806097	ENSG00000215910.8	+	C1orf167
chr1	11806454	11845709	ENSG00000175206.11	-	NPPA
chr1	15491395	15499995	ENSG00000142615.8&ENSG00000215704.10	+	CELA2A
chr1	15565955	15571699	ENSG00000116771.6	-	AGMAT
chr1	15917907	15941869	ENSG00000116809.12	-	ZBTB17
chr1	15940456	15969633	ENSG00000065526.13	+	SPEN
chr1	16369529	16387117	ENSG00000187144.11	-	SPATA21
chr1	19210265	19215660	ENSG00000127463.16	-	EMC1
chr1	19260128	19274728	ENSG00000053372.5	+	MRTO4
chr1	19312143	19338775	ENSG00000077549.19	-	CAPZB
chr1	20651511	20674111	ENSG00000158828.8&ENSG00000284005.1	+	PINK1
chr1	22068826	22117313	ENSG00000162552.15	-	WNT4
chr1	22101360	22142851	ENSG00000070831.18&ENSG00000142789.20&ENSG00000201273.1&ENSG00000201919.1&ENSG00000218510.9&ENSG00000219073.8&ENSG00000230068.2&ENSG00000273610.1&ENSG00000278124.1&ENSG00000285794.1&ENSG00000285959.1&ENSG00000289694.1	+	CDC42
chr1	23083689	23140326	ENSG00000004487.18&ENSG00000263793.1	+	KDM1A
chr1	23287487	23303771	ENSG00000125944.21	-	HNRNPR
chr1	23696835	23736035	ENSG00000142676.14	+	RPL11
chr1	23762059	23767259	ENSG00000011007.13	+	ELOA
chr1	23795539	23830139	ENSG00000011009.11	+	LYPLA2
chr1	23954147	23964347	ENSG00000188529.15	-	SRSF10
chr1	23963462	23995262	ENSG00000189266.13	+	PNRC2
chr1	25232501	25242249	ENSG00000117616.18&ENSG00000224183.1&ENSG00000259984.1&ENSG00000261349.1	-	RSRP1
chr1	25330445	25338318	ENSG00000187010.21	+	RHD
chr1	25338212	25362249	ENSG00000188672.19	-	RHCE
chr1	25832942	25859581	ENSG00000117640.18&ENSG00000162430.18&ENSG00000255054.3	+	MTFR1L
chr1	26263397	26281328	ENSG00000158062.21	-	UBXN11
chr1	26281522	26317122	ENSG00000142669.15	+	SH3BGRL3
chr1	26913974	26949562	ENSG00000175707.10	-	KDF1
chr1	26989220	27005020	ENSG00000158246.8	-	TENT5B
chr1	27000886	27016686	ENSG00000253368.4	+	TRNP1
chr1	27344384	27355184	ENSG00000142733.18	-	MAP3K6
chr1	27353937	27370937	ENSG00000142765.18	+	SYTL1
chr1	27968093	28109740	ENSG00000158156.9	+	XKR8
chr1	28539300	28544461	ENSG00000180198.17&ENSG00000200087.1&ENSG00000242125.3&ENSG00000274266.1	+	RCC1
chr1	28578545	28585345	ENSG00000180098.9	+	TRNAU1AP
chr1	29104829	29119429	ENSG00000253304.2	-	TMEM200B
chr1	29120046	29126646	ENSG00000159023.23&ENSG00000206704.1&ENSG00000277958.1	+	EPB41
chr1	31364953	31383153	ENSG00000121766.16	+	ZCCHC17
chr1	32060850	32066050	ENSG00000121774.18	+	KHDRBS1
chr1	32286560	32333839	ENSG00000175130.7	-	MARCKSL1
chr1	32350662	32361270	ENSG00000225828.2	-	FAM229A
chr1	32364312	32407112	ENSG00000162526.7	+	TSSK3
chr1	32650902	32679906	ENSG00000162520.15	-	SYNC
chr1	32763037	32775237	ENSG00000134684.13	-	YARS1
chr1	32774970	32816768	ENSG00000162522.11	+	KIAA1522
chr1	32818030	32862268	ENSG00000160097.20	-	FNDC5
chr1	35170978	35176378	ENSG00000116560.12	-	SFPQ
chr1	35591741	35599541	ENSG00000126067.12	-	PSMB2
chr1	36085839	36095239	ENSG00000171812.13	-	COL8A2
chr1	36242155	36322030	ENSG00000142694.7	-	EVA1B
chr1	36385923	36391238	ENSG00000181817.6	-	LSM10
chr1	36405427	36415827	ENSG00000116885.18&ENSG00000201448.1	-	OSCP1
chr1	37566857	37596127	ENSG00000163879.11	+	DNALI1
chr1	37801137	37806980	ENSG00000185090.15	+	MANEAL
chr1	37809454	37840987	ENSG00000197982.14	+	C1orf122
chr1	37990074	37996770	ENSG00000183386.10	-	FHL3
chr1	38024820	38030420	ENSG00000183520.12	+	UTP11
chr1	39529869	39536269	ENSG00000183682.8&ENSG00000237624.1	+	BMP8A
chr1	39727782	39757182	ENSG00000116985.12&ENSG00000198754.5	-	BMP8B
chr1	40072649	40106449	ENSG00000131236.18	+	CAP1
chr1	40953589	41015589	ENSG00000171790.16	-	SLFNL1
chr1	42703805	42732805	ENSG00000065978.19	+	YBX1
chr1	42918553	42925353	ENSG00000117394.24&ENSG00000284138.1	-	SLC2A1
chr1	43368073	43383917	ENSG00000159479.17	-	MED8
chr1	43937240	43946951	ENSG00000117407.17	+	ARTN
chr1	43974820	43991500	ENSG00000196517.13	-	SLC6A9
chr1	43996528	44030415	ENSG00000159214.13	+	CCDC24
chr1	44208070	44221070	ENSG00000117419.16&ENSG00000233602.1	-	ERI3
chr1	44220681	44390723	ENSG00000178028.14	+	DMAP1
chr1	44604638	44635238	ENSG00000126106.14	-	TMEM53
chr1	44778779	44786179	ENSG00000142937.12&ENSG00000200913.1&ENSG00000202031.1&ENSG00000207421.1&ENSG00000264294.1&ENSG00000281859.1	+	RPS8
chr1	44796693	44805893	ENSG00000188396.4	-	DYNLT4
chr1	44807350	44819844	ENSG00000117425.14&ENSG00000202444.1	-	PTCH2
chr1	45011323	45016399	ENSG00000162415.7&ENSG00000234315.1	-	ZSWIM5
chr1	45015575	45023175	ENSG00000126088.14	+	UROD
chr1	45328710	45340053	ENSG00000186603.7	+	HPDL
chr1	45343973	45350373	ENSG00000132773.12	+	TOE1
chr1	45500078	45510914	ENSG00000117450.15	-	PRDX1
chr1	45513382	45529382	ENSG00000132763.15	+	MMACHC
chr1	45605729	45620044	ENSG00000159588.15	-	CCDC17
chr1	45618904	45688182	ENSG00000132780.17	+	NASP
chr1	45688112	45694324	ENSG00000197429.11&ENSG00000230896.1	-	IPP
chr1	45694436	45710636	ENSG00000159596.7	+	TMEM69
chr1	45847593	46040140	ENSG00000117461.15&ENSG00000250719.2&ENSG00000278139.1	-	PIK3R3
chr1	46036122	46046819	ENSG00000086015.23	+	MAST2
chr1	46236196	46261196	ENSG00000132128.18	-	LRRC41
chr1	46278480	46303699	ENSG00000085999.13	+	RAD54L
chr1	50974634	50991634	ENSG00000123080.12	+	CDKN2C
chr1	51724895	51789191	ENSG00000078618.23&ENSG00000283899.1	-	NRDC
chr1	52367629	52372829	ENSG00000085840.13	-	ORC1
chr1	52420836	52554819	ENSG00000134748.13	+	PRPF38A
chr1	52672849	52684449	ENSG00000162377.6	-	COA7
chr1	53214197	53220664	ENSG00000157184.7	+	CPT2
chr1	53911086	53946086	ENSG00000211452.12	+	DIO1
chr1	54200072	54225432	ENSG00000157216.17	-	SSBP3
chr1	55064852	55217646	ENSG00000169174.11	+	PCSK9
chr1	58631529	58643440	ENSG00000162601.12	-	MYSM1
chr1	62420298	62454298	ENSG00000116641.18&ENSG00000213703.2	-	DOCK7
chr1	62451804	62470604	ENSG00000162607.13	+	USP1
chr1	63365570	63440770	ENSG00000142856.17&ENSG00000251720.1&ENSG00000264271.2&ENSG00000274199.1&ENSG00000275823.1&ENSG00000276884.1&ENSG00000277565.1&ENSG00000277689.1&ENSG00000278287.1	-	ITGB3BP
chr1	63438553	63487958	ENSG00000088035.18	+	ALG6
chr1	64740423	64833223	ENSG00000162434.14&ENSG00000185031.6&ENSG00000199135.1&ENSG00000212257.1&ENSG00000226891.9&ENSG00000265996.1&ENSG00000272506.1	-	JAK1
chr1	64833232	64918444	ENSG00000162437.15	+	RAVER2
chr1	66988619	66993819	ENSG00000198160.15&ENSG00000289394.1	+	MIER1
chr1	67334810	67407810	ENSG00000142864.15	-	SERBP1
chr1	67398724	67417215	ENSG00000081985.14	+	IL12RB2
chr1	70439851	70445072	ENSG00000116761.12&ENSG00000278636.1	+	CTH
chr1	71047815	71063291	ENSG00000132485.14&ENSG00000207721.1	-	ZRANB2
chr1	77556016	77562416	ENSG00000036549.13	-	ZZZ3
chr1	77559966	77614870	ENSG00000154027.19&ENSG00000251767.1	+	AK5
chr1	77932855	77944055	ENSG00000162613.18	-	FUBP1
chr1	77943895	77979176	ENSG00000162614.19	+	NEXN
chr1	84469923	84498323	ENSG00000117151.13&ENSG00000174021.12&ENSG00000285851.1	-	CTBS
chr1	84498352	84506301	ENSG00000117133.11	+	RPF1
chr1	84567379	84574115	ENSG00000122432.19	+	SPATA1
chr1	92245813	92299060	ENSG00000203910.9	+	C1orf146
chr1	93042342	93149742	ENSG00000117500.13	-	TMED5
chr1	93369493	93385712	ENSG00000117505.13	+	DR1
chr1	93556541	93561741	ENSG00000137936.18	-	BCAR3
chr1	93879917	93885199	ENSG00000023909.10	-	GCLM
chr1	100038041	100057990	ENSG00000156876.10&ENSG00000241073.1	-	SASS6
chr1	100083377	100099240	ENSG00000117620.15&ENSG00000156875.14&ENSG00000212248.1&ENSG00000283761.1	+	SLC35A3
chr1	100132954	100148448	ENSG00000122477.13	-	LRRC39
chr1	100982823	100989623	ENSG00000117543.22	-	DPH5
chr1	108934545	108986345	ENSG00000121957.15	+	GPSM2
chr1	109245956	109279556	ENSG00000134222.16	-	PSRC1
chr1	109275751	109289751	ENSG00000143126.8	+	CELSR2
chr1	109502932	109511732	ENSG00000174151.15	+	CYB561D1
chr1	109591639	109603091	ENSG00000134183.13	-	GNAT2
chr1	109600195	109616105	ENSG00000065135.12&ENSG00000225113.1&ENSG00000284443.1	+	GNAI3
chr1	109955070	110059870	ENSG00000156150.9	-	ALX3
chr1	110339170	110362851	ENSG00000168679.18	-	SLC16A4
chr1	111185104	111200772	ENSG00000134255.16	+	CEPT1
chr1	111433067	111438638	ENSG00000116455.14&ENSG00000243960.1	-	WDR77
chr1	111462773	111469373	ENSG00000116459.11	+	ATP5PB
chr1	111650536	111680630	ENSG00000197852.12&ENSG00000284830.1	-	INKA2
chr1	111716691	111739580	ENSG00000116473.15	+	RAP1A
chr1	111755823	111770662	ENSG00000171385.11&ENSG00000232558.1	-	KCND3
chr1	112530165	112619806	ENSG00000134245.18	+	WNT2B
chr1	112700756	112715673	ENSG00000155363.19	+	MOV10
chr1	112896047	112911847	ENSG00000155380.13	-	SLC16A1
chr1	113631631	113696831	ENSG00000116793.16&ENSG00000232450.1	-	PHTF1
chr1	113685923	113812380	ENSG00000081026.19&ENSG00000232499.2	+	MAGI3
chr1	114559157	114567557	ENSG00000116752.6	-	BCAS2
chr1	115622004	115700021	ENSG00000118729.12	-	CASQ2
chr1	116410261	116421061	ENSG00000163399.16	+	ATP1A1
chr1	117059489	117111060	ENSG00000134253.10	-	TRIM45
chr1	117107453	117113653	ENSG00000116830.12&ENSG00000215930.1	+	TTF2
chr1	117832285	117863485	ENSG00000196505.11	-	GDAP2
chr1	117929620	117953590	ENSG00000155761.14	-	SPAG17
chr1	119599270	119619377	ENSG00000143067.5	-	ZNF697
chr1	145607857	145670852	ENSG00000174827.14	-	PDZK1
chr1	145729868	145738868	ENSG00000265491.5	-	RNF115
chr1	145739288	145824054	ENSG00000117281.16	+	CD160
chr1	145824094	145848522	ENSG00000131788.16&ENSG00000278549.1	-	PIAS3
chr1	145848954	145861754	ENSG00000186364.12	+	NUDT17
chr1	149900798	149915398	ENSG00000178096.9	+	BOLA1
chr1	150916183	150960583	ENSG00000143418.20	-	CERS2
chr1	150995634	151008421	ENSG00000143412.10	+	ANXA9
chr1	151044171	151050971	ENSG00000197622.13	-	CDC42SE1
chr1	151051986	151060398	ENSG00000143443.10	+	C1orf56
chr1	151281999	151291797	ENSG00000143393.17&ENSG00000265753.2	-	PI4KB
chr1	151292176	151327950	ENSG00000143373.18	+	ZNF687
chr1	151396124	151402724	ENSG00000143442.23	-	POGZ
chr1	151401937	151439001	ENSG00000159377.11	+	PSMB4
chr1	151674458	151700058	ENSG00000159409.15	-	CELF3
chr1	151771334	151784734	ENSG00000143450.19&ENSG00000232937.1	+	OAZ3
chr1	152196698	152212076	ENSG00000197915.7	-	HRNR
chr1	153527799	153534599	ENSG00000197956.10	-	S100A6
chr1	153661852	153676852	ENSG00000143553.11	+	SNAPIN
chr1	154548147	154553610	ENSG00000163239.12	+	TDRD10
chr1	154580013	154652213	ENSG00000160716.6	+	CHRNB2
chr1	155002107	155018520	ENSG00000163354.15	-	DCST2
chr1	155121291	155139891	ENSG00000179085.8	-	DPM3
chr1	155227573	155234452	ENSG00000177628.16	-	GBA
chr1	155278490	155289293	ENSG00000143627.19	-	PKLR
chr1	155943087	155978800	ENSG00000173080.6	+	RXFP4
chr1	156070504	156082574	ENSG00000132698.15	+	RAB25
chr1	156243332	156282936	ENSG00000160783.19&ENSG00000242252.2&ENSG00000260238.6	+	PMF1
chr1	156589101	156594301	ENSG00000160818.17	-	GPATCH4
chr1	156659532	156683532	ENSG00000132692.19	+	BCAN
chr1	156713173	156721891	ENSG00000143319.17	-	ISG20L2
chr1	156728765	156737303	ENSG00000143314.12	-	MRPL24
chr1	156736960	156750611	ENSG00000143303.12	+	METTL25B
chr1	160090563	160099763	ENSG00000162728.5	+	KCNJ9
chr1	160208868	160215715	ENSG00000132716.19&ENSG00000162735.19&ENSG00000224261.2&ENSG00000258465.8	-	DCAF8
chr1	160215376	160261732	ENSG00000162734.13	+	PEA15
chr1	161100346	161118087	ENSG00000162755.14	+	KLHDC9
chr1	161125445	161151645	ENSG00000158793.14	+	NIT1
chr1	161166270	161171310	ENSG00000158850.15	-	B4GALT3
chr1	161224466	161229666	ENSG00000143257.12	-	NR1I3
chr1	161309967	161364733	ENSG00000188931.4	-	CFAP126
chr1	162353003	162373203	ENSG00000171722.13	-	SPATA46
chr1	165661796	165671257	ENSG00000143198.13	+	MGST3
chr1	165911618	165938018	ENSG00000143179.16&ENSG00000283936.1	+	UCK2
chr1	166827710	166856510	ENSG00000152382.6	-	TADA1
chr1	166856359	166868749	ENSG00000143157.12	+	POGK
chr1	167220587	167425027	ENSG00000198821.12&ENSG00000233411.1&ENSG00000273160.1	-	CD247
chr1	168056421	168079542	ENSG00000143147.15	-	GPR161
chr1	169112772	169132531	ENSG00000143156.14	-	NME7
chr1	169367947	169394870	ENSG00000117477.13	-	CCDC181
chr1	169794962	169849631	ENSG00000000457.14	-	SCYL3
chr1	169854080	169859757	ENSG00000000460.17	+	C1orf112
chr1	173687750	173799550	ENSG00000120334.16	-	CENPL
chr1	173868881	173903800	ENSG00000117601.15	-	SERPINC1
chr1	174999622	175010789	ENSG00000120333.4&ENSG00000206659.1	-	MRPS14
chr1	175012027	175029827	ENSG00000116161.18	+	CACYBP
chr1	178842135	178849535	ENSG00000116194.13	-	ANGPTL1
chr1	179035651	179099330	ENSG00000143322.22	-	ABL2
chr1	179098023	179137765	ENSG00000186283.14	+	TOR3A
chr1	179920077	179928677	ENSG00000143337.19&ENSG00000264916.2	+	TOR1AIP1
chr1	180217253	180269653	ENSG00000230124.8&ENSG00000265435.1	-	ACBD6
chr1	180278984	180434801	ENSG00000121454.6	+	LHX4
chr1	180951614	180964512	ENSG00000135835.12	+	KIAA1614
chr1	181092900	181137500	ENSG00000162783.11	+	IER5
chr1	183472895	183554461	ENSG00000116701.16	-	NCF2
chr1	185291781	185317780	ENSG00000116668.13&ENSG00000201421.1&ENSG00000238061.2&ENSG00000252612.1	+	SWT1
chr1	186314567	186375839	ENSG00000116690.13	+	PRG4
chr1	193060079	193090866	ENSG00000023572.10	-	GLRX2
chr1	193091777	193109977	ENSG00000116747.13	+	RO60
chr1	193106113	193178730	ENSG00000162630.6	-	B3GALT2
chr1	193254815	193276815	ENSG00000134371.14&ENSG00000221680.1	+	CDC73
chr1	202527426	202590596	ENSG00000143858.12	-	SYT2
chr1	203152578	203167811	ENSG00000133055.10	-	MYBPH
chr1	204073964	204131062	ENSG00000143845.15	-	ETNK2
chr1	205602918	205625484	ENSG00000174514.13&ENSG00000206762.1	+	MFSD4A
chr1	205692222	205712822	ENSG00000069275.13&ENSG00000201944.1	-	NUCKS1
chr1	206496889	206503289	ENSG00000263528.8&ENSG00000278465.1	+	IKBKE
chr1	206589448	206622448	ENSG00000234981.1&ENSG00000266094.8&ENSG00000279946.1	+	RPL7AP20
chr1	206884317	206903317	ENSG00000162894.12	-	FCMR
chr1	210671223	210676823	ENSG00000143473.14&ENSG00000224668.1&ENSG00000234233.1&ENSG00000283952.1&ENSG00000284376.1	-	KCNH1
chr1	212331712	212363928	ENSG00000065600.13	-	PACC1
chr1	212361853	212370253	ENSG00000066027.12&ENSG00000201544.1&ENSG00000229832.1&ENSG00000230063.1	+	PPP2R5A
chr1	212984382	212992182	ENSG00000174606.14	-	ANGEL2
chr1	212992037	213027237	ENSG00000143494.16	+	VASH2
chr1	214241172	214344172	ENSG00000152104.12&ENSG00000213036.3&ENSG00000228470.1	-	PTPN14
chr1	214337131	214532196	ENSG00000143499.14	+	SMYD2
chr1	214664574	214682974	ENSG00000117724.15	+	CENPF
chr1	215540091	215622891	ENSG00000042781.14&ENSG00000202498.1&ENSG00000226013.1	-	USH2A
chr1	220148041	220207619	ENSG00000067704.10	+	IARS2
chr1	222661511	222668013	ENSG00000186063.13	-	AIDA
chr1	222668007	222712554	ENSG00000154305.18	+	MIA3
chr1	223665722	223779893	ENSG00000143514.18	-	TP53BP2
chr1	223776018	223846082	ENSG00000162909.18	+	CAPN2
chr1	225399292	225445892	ENSG00000185842.16	+	DNAH14
chr1	225790468	225796868	ENSG00000143742.14	+	SRP9
chr1	225845563	225902363	ENSG00000143819.13	+	EPHX1
chr1	228076549	228100726	ENSG00000143793.13	-	C1orf35
chr1	228099212	228114212	ENSG00000143761.17&ENSG00000284163.1	+	ARF1
chr1	229271241	229321011	ENSG00000154429.11	-	CCSAP
chr1	229305894	229319404	ENSG00000168118.12	+	RAB4A
chr1	229660200	229677200	ENSG00000135763.10	+	URB2
chr1	230618976	230690776	ENSG00000135744.9&ENSG00000244137.1	-	AGT
chr1	231325953	231332753	ENSG00000116903.7	-	EXOC8
chr1	231339557	231363751	ENSG00000135766.9&ENSG00000223982.3&ENSG00000233461.6&ENSG00000287856.1	-	EGLN1
chr1	235452443	235519972	ENSG00000152904.11&ENSG00000227962.1&ENSG00000229795.2&ENSG00000230026.2&ENSG00000284770.2&ENSG00000285053.1	+	GGPS1
chr1	236115481	236214681	ENSG00000086619.15	-	ERO1B
chr1	236552981	236635981	ENSG00000116977.19	+	LGALS8
chr1	243500091	243528091	ENSG00000054282.16&ENSG00000265201.1	+	SDCCAG8
chr1	244835010	244840638	ENSG00000153187.21	-	HNRNPU
chr1	245709432	245715632	ENSG00000162849.16	+	KIF26B
chr1	245740942	245749342	ENSG00000185420.19&ENSG00000202184.1&ENSG00000207326.1&ENSG00000230184.1	-	SMYD3
chr1	246755831	246771837	ENSG00000153207.16&ENSG00000223519.8&ENSG00000252011.1	-	AHCTF1
chr1	248831406	248850006	ENSG00000171163.16	-	ZNF692
chr1	248849517	248859165	ENSG00000171161.13	+	ZNF672
chr10	988340	1018910	ENSG00000148377.6	-	IDI2
chr10	3167972	3175172	ENSG00000067057.19&ENSG00000237399.7&ENSG00000278419.1	+	PFKP
chr10	5459056	5465056	ENSG00000173848.19	+	NET1
chr10	5744066	5765223	ENSG00000057608.17	-	GDI2
chr10	5763779	5776072	ENSG00000108021.22	+	TASOR2
chr10	5889905	5934270	ENSG00000134470.21&ENSG00000232807.2	-	IL15RA
chr10	7749520	7788148	ENSG00000151655.19	+	ITIH2
chr10	11446510	11460510	ENSG00000148429.15	-	USP6NL
chr10	12130815	12165330	ENSG00000165609.13	-	NUDT5
chr10	12169961	12195966	ENSG00000065665.21	+	SEC61A2
chr10	13592322	13643706	ENSG00000151474.23&ENSG00000266321.1	-	FRMD4A
chr10	13668445	13675647	ENSG00000165630.15	+	PRPF18
chr10	14871741	14878821	ENSG00000187522.16&ENSG00000284024.4	+	HSPA14
chr10	14878726	14897359	ENSG00000152457.19	-	DCLRE1C
chr10	14904315	14959389	ENSG00000152455.16	+	SUV39H2
chr10	15073853	15082653	ENSG00000152463.15	+	OLAH
chr10	15097318	15102584	ENSG00000152465.18&ENSG00000206448.3	-	NMT2
chr10	16400934	16513734	ENSG00000165985.10	-	C1QL3
chr10	17716824	17732624	ENSG00000136738.15	+	STAM
chr10	18543557	18559957	ENSG00000165995.24	+	CACNB2
chr10	21743630	21785293	ENSG00000078403.17&ENSG00000286881.2&ENSG00000289528.1	+	MLLT10
chr10	26697624	26746593	ENSG00000136754.18&ENSG00000206605.1	-	ABI1
chr10	26746798	26789018	ENSG00000148459.16&ENSG00000234788.1&ENSG00000235843.1	+	PDSS1
chr10	27104911	27110111	ENSG00000136758.20	-	YME1L1
chr10	27155265	27168135	ENSG00000107897.20&ENSG00000251839.1&ENSG00000252639.1	-	ACBD5
chr10	28682932	28689132	ENSG00000095739.11	+	BAMBI
chr10	29422011	29457338	ENSG00000197321.16&ENSG00000207612.1&ENSG00000216035.1	-	SVIL
chr10	31992380	32009015	ENSG00000170759.11	-	KIF5B
chr10	45972427	46005088	ENSG00000266412.6	-	NCOA4
chr10	56349627	56357227	ENSG00000122952.17	-	ZWINT
chr10	58289586	58297186	ENSG00000122873.12	+	CISD1
chr10	58399220	58408820	ENSG00000108064.11	+	TFAM
chr10	60794852	60819252	ENSG00000170312.17	+	CDK1
chr10	62805886	62811996	ENSG00000122877.18&ENSG00000289487.1	-	EGR2
chr10	68333048	68341107	ENSG00000204130.14	-	RUFY2
chr10	69301103	69403903	ENSG00000075073.16	-	TACR2
chr10	70112282	70163686	ENSG00000099284.15	+	MACROH2A2
chr10	70387736	70431936	ENSG00000156574.10	-	NODAL
chr10	70588348	70597348	ENSG00000180644.8	-	PRF1
chr10	70794522	70882280	ENSG00000166228.9	-	PCBD1
chr10	71815947	71869747	ENSG00000107736.22&ENSG00000274824.1	+	CDH23
chr10	72090232	72096032	ENSG00000138303.18	-	ASCC1
chr10	73131828	73168120	ENSG00000166321.14	+	NUDT13
chr10	73626116	73631612	ENSG00000177791.12	-	MYOZ1
chr10	73782010	73796514	ENSG00000166507.19&ENSG00000272589.1&ENSG00000272916.5	-	NDST2
chr10	73801797	73813519	ENSG00000214655.11&ENSG00000280238.1	+	ZSWIM8
chr10	73959455	74120255	ENSG00000185009.13	-	AP3M1
chr10	74121363	74151203	ENSG00000035403.18&ENSG00000225761.1	+	VCL
chr10	75142841	75233641	ENSG00000165644.11	-	COMTD1
chr10	75231448	75239648	ENSG00000165637.14	+	VDAC2
chr10	77781875	77790791	ENSG00000151208.17&ENSG00000243446.3	-	DLG5
chr10	79714681	79825903	ENSG00000188199.11	+	NUTM2B
chr10	80144289	80150889	ENSG00000122359.18	-	ANXA11
chr10	80145359	80207373	ENSG00000189129.14	+	PLAC9
chr10	84154841	84159841	ENSG00000165678.22	+	GHITM
chr10	86963258	86968433	ENSG00000173267.14	+	SNCG
chr10	87236908	87278308	ENSG00000184923.12	+	NUTM2A
chr10	87743112	87751512	ENSG00000138138.14&ENSG00000243782.3	-	ATAD1
chr10	87747705	87817929	ENSG00000198682.13	+	PAPSS2
chr10	88851843	88935074	ENSG00000107796.13&ENSG00000286116.1	-	ACTA2
chr10	89774939	89786611	ENSG00000138182.15	+	KIF20B
chr10	90880178	90912096	ENSG00000148677.7	-	ANKRD1
chr10	93666010	93710610	ENSG00000095464.10	+	PDE6C
chr10	94332823	94382023	ENSG00000138193.17&ENSG00000234724.1	+	PLCE1
chr10	96060870	96067670	ENSG00000107443.16	+	CCNJ
chr10	96915901	96998038	ENSG00000187122.17&ENSG00000213390.11&ENSG00000269891.2	-	SLIT1
chr10	96995956	97097556	ENSG00000196233.14	+	LCOR
chr10	97426075	97435909	ENSG00000171311.13	-	EXOSC1
chr10	97433444	97446171	ENSG00000171314.9	+	PGAM1
chr10	97446016	97458324	ENSG00000155229.21	-	MMS19
chr10	97457370	97498925	ENSG00000171307.19	+	ZDHHC16
chr10	97633499	97677424	ENSG00000119986.7	-	AVPI1
chr10	97676434	97694034	ENSG00000155252.14&ENSG00000203942.5&ENSG00000241935.9&ENSG00000249967.1	+	PI4K2A
chr10	97761351	97766751	ENSG00000120057.5	-	SFRP5
chr10	97849797	97865000	ENSG00000095713.14	-	CRTAC1
chr10	98079090	98247690	ENSG00000138131.4	-	LOXL4
chr10	98244897	98252024	ENSG00000166024.14	+	R3HCC1L
chr10	99394330	99430916	ENSG00000119946.12	+	CNNM1
chr10	99756134	99762934	ENSG00000119929.13&ENSG00000198018.7	+	CUTC
chr10	100912738	100969458	ENSG00000055950.17&ENSG00000236662.1	-	MRPL43
chr10	100987514	101007679	ENSG00000186862.20	-	PDZD7
chr10	101601496	101610664	ENSG00000107829.15	-	FBXW4
chr10	102389617	102402617	ENSG00000059915.17	-	PSD
chr10	102423136	102436513	ENSG00000107872.14	+	FBXL15
chr10	102477045	102483040	ENSG00000138111.14	+	MFSD13A
chr10	103059385	103087185	ENSG00000076685.19&ENSG00000237827.1	-	NT5C2
chr10	103090222	103175555	ENSG00000148842.18&ENSG00000278498.1	+	CNNM2
chr10	103366241	103389041	ENSG00000173915.16&ENSG00000283867.1	-	ATP5MK
chr10	103389065	103396627	ENSG00000148835.12	+	TAF5
chr10	103396491	103446786	ENSG00000138172.11	-	CALHM2
chr10	103974813	104031286	ENSG00000065618.21&ENSG00000283788.1	-	COL17A1
chr10	104119488	104129888	ENSG00000197748.13&ENSG00000208033.1	-	CFAP43
chr10	110267130	110290730	ENSG00000119953.14	-	SMNDC1
chr10	110287365	110317365	ENSG00000119950.21&ENSG00000214067.2	+	MXI1
chr10	110511533	110543533	ENSG00000138166.6	+	DUSP5
chr10	110872252	110898730	ENSG00000214413.9	-	BBIP1
chr10	110900006	110907484	ENSG00000150593.18&ENSG00000284482.1	+	PDCD4
chr10	112428379	112446999	ENSG00000197142.11	+	ACSL5
chr10	117279430	117424830	ENSG00000165646.14	+	SLC18A2
chr10	119033730	119080930	ENSG00000188613.7	+	NANOS1
chr10	119100767	119140767	ENSG00000183605.17	-	SFXN4
chr10	119137984	119207572	ENSG00000119979.18	+	DENND10
chr10	119816641	119829404	ENSG00000197771.13	-	MCMBP
chr10	119829147	119883899	ENSG00000198825.15&ENSG00000242818.3&ENSG00000282413.1	+	INPP5F
chr10	122997513	123008980	ENSG00000179988.15	+	PSTK
chr10	123170467	123222067	ENSG00000154473.18	+	BUB3
chr10	124617888	124623354	ENSG00000107902.14	+	LHPP
chr10	124946431	124984317	ENSG00000175029.17&ENSG00000264572.1	-	CTBP2
chr10	124988189	124996065	ENSG00000019995.6&ENSG00000249456.1	+	ZRANB1
chr10	125764143	125769543	ENSG00000107938.18	+	EDRF1
chr10	125823257	125836337	ENSG00000089876.12&ENSG00000222629.1	-	DHX32
chr10	125853695	125869296	ENSG00000107949.17	+	BCCIP
chr10	127026506	127135426	ENSG00000188916.9	-	INSYN2A
chr10	131865884	131967684	ENSG00000176171.12	-	BNIP3
chr10	132205759	132271359	ENSG00000151640.13	+	DPYSL4
chr10	132774979	132783179	ENSG00000148826.9	-	NKX6-2
chr10	133352683	133361083	ENSG00000165828.15&ENSG00000198546.15&ENSG00000283496.1	+	PRAP1
chr10	133374868	133420666	ENSG00000203772.8	-	SPRN
chr11	207398	215030	ENSG00000142082.15	-	SIRT3
chr11	215113	232513	ENSG00000177963.15&ENSG00000283920.1	+	RIC8A
chr11	287600	298200	ENSG00000206013.2	-	IFITM5
chr11	311140	319676	ENSG00000142089.17	-	IFITM3
chr11	404908	410108	ENSG00000184363.10	+	PKP3
chr11	463898	494512	ENSG00000023191.17	-	RNH1
chr11	491399	512514	ENSG00000174915.12	+	PTDSS2
chr11	548050	554850	ENSG00000185522.9	-	LMNTD2
chr11	568456	612553	ENSG00000185507.21	-	IRF7
chr11	612222	637270	ENSG00000070047.13	+	PHRF1
chr11	640706	665911	ENSG00000069696.7	+	DRD4
chr11	735020	767220	ENSG00000177225.17	-	GATD1
chr11	765012	777575	ENSG00000177156.11	+	TALDO1
chr11	777487	787115	ENSG00000184524.6	-	CEND1
chr11	812880	818880	ENSG00000177600.9&ENSG00000199785.1	+	RPLP2
chr11	859794	867859	ENSG00000177830.18	-	CHID1
chr11	867116	924882	ENSG00000214063.12	+	TSPAN4
chr11	915057	1012823	ENSG00000184956.16	-	MUC6
chr11	1262172	1309770	ENSG00000117983.17&ENSG00000275669.1	+	MUC5B
chr11	1462689	1566089	ENSG00000174672.16	+	BRSK2
chr11	2254898	2268498	ENSG00000183734.5	-	ASCL2
chr11	2925246	2989864	ENSG00000110628.16	+	SLC22A18
chr11	2929419	2944431	ENSG00000205531.14&ENSG00000207008.1	-	NAP1L4
chr11	3664416	3781396	ENSG00000129744.3	+	ART1
chr11	3797791	3826978	ENSG00000177105.10	-	RHOG
chr11	3826371	3850971	ENSG00000148985.20	+	PGAP2
chr11	4138932	4144932	ENSG00000167325.15	+	RRM1
chr11	5423206	5449324	ENSG00000167360.6	+	OR51Q1
chr11	5456518	5488686	ENSG00000187918.6	+	OR51I2
chr11	5489749	5516149	ENSG00000181609.5	+	OR52D1
chr11	6200186	6205558	ENSG00000175485.3	+	OR52W1
chr11	6211135	6234766	ENSG00000180878.3	+	C11orf42
chr11	6489376	6595072	ENSG00000132275.11	-	RRP8
chr11	6593758	6603709	ENSG00000132286.12&ENSG00000179532.13&ENSG00000283977.1	+	TIMM10B
chr11	6610874	6618791	ENSG00000166333.14	+	ILK
chr11	6672985	6680385	ENSG00000158042.9	-	MRPL17
chr11	6846636	6863058	ENSG00000166363.6	+	OR10A5
chr11	6877619	6921003	ENSG00000170782.3	+	OR10A4
chr11	6926877	6997085	ENSG00000149050.10	-	ZNF214
chr11	8682693	8693351	ENSG00000166444.19&ENSG00000202276.1	-	DENND2B
chr11	8910950	8920076	ENSG00000176029.14	-	C11orf16
chr11	8920084	8928284	ENSG00000166452.12	+	AKIP1
chr11	9448127	9455327	ENSG00000201998.1&ENSG00000205339.10	+	SNORA23
chr11	9752993	9758269	ENSG00000133789.15&ENSG00000201564.1	+	SWAP70
chr11	9759532	9776776	ENSG00000133812.18&ENSG00000252568.1&ENSG00000254554.1&ENSG00000254719.1&ENSG00000254765.1	-	SBF2
chr11	10507579	10541259	ENSG00000133805.16	+	AMPD3
chr11	10801625	10809200	ENSG00000198730.9	+	CTR9
chr11	11856858	11956207	ENSG00000050165.19	-	DKK3
chr11	11961887	11969287	ENSG00000170242.19	+	USP47
chr11	12944737	12953137	ENSG00000187079.20&ENSG00000255067.1	+	TEAD1
chr11	13277402	13388008	ENSG00000148925.11	-	BTBD10
chr11	13387266	13463378	ENSG00000133794.20&ENSG00000222162.1	+	ARNTL
chr11	14674554	14877440	ENSG00000186104.11	-	CYP2R1
chr11	14872044	14901644	ENSG00000152270.9	+	PDE3B
chr11	17064788	17074388	ENSG00000110700.7&ENSG00000201403.1&ENSG00000272034.1	-	RPS13
chr11	17351702	17365172	ENSG00000187486.7	-	KCNJ11
chr11	18479601	18526958	ENSG00000166800.11	+	LDHAL6A
chr11	18599682	18606403	ENSG00000179119.15	-	SPTY2D1
chr11	18610255	18648055	ENSG00000247595.5&ENSG00000279837.1	+	SPTY2D1OS
chr11	18698512	18704312	ENSG00000179057.14	-	IGSF22
chr11	20509338	20515338	ENSG00000185238.13	+	PRMT3
chr11	27485218	27494418	ENSG00000148943.12	-	LIN7C
chr11	31369809	31432401	ENSG00000148950.11	-	IMMP1L
chr11	31432835	31509756	ENSG00000170946.15	+	DNAJC24
chr11	31767952	31784779	ENSG00000007372.25	-	PAX6
chr11	31790324	31812308	ENSG00000109911.19	+	ELP4
chr11	32592770	32602721	ENSG00000186714.13	-	CCDC73
chr11	33105943	33161658	ENSG00000176148.16&ENSG00000280798.1	+	TCP11L1
chr11	34052131	34150987	ENSG00000166016.6&ENSG00000254708.1	-	ABTB2
chr11	34147670	34189175	ENSG00000135372.10	+	NAT10
chr11	36262684	36269284	ENSG00000110442.12	-	COMMD9
chr11	36426121	36483769	ENSG00000175104.15	-	TRAF6
chr11	36465204	36510362	ENSG00000135362.14&ENSG00000255186.1	+	PRR5L
chr11	43344529	43355729	ENSG00000166181.13&ENSG00000252652.1	+	API5
chr11	43856617	43871417	ENSG00000149084.13&ENSG00000199077.3&ENSG00000211568.1&ENSG00000235661.3&ENSG00000243721.1&ENSG00000254512.1&ENSG00000283217.1&ENSG00000283341.4&ENSG00000283393.1&ENSG00000283483.1	+	HSD17B12
chr11	44932423	44952623	ENSG00000157570.12	+	TSPAN18
chr11	45906465	45921622	ENSG00000121653.11	+	MAPK8IP1
chr11	45919919	45929319	ENSG00000135365.17	-	PHF21A
chr11	45929096	46116579	ENSG00000165905.18	+	LARGE2
chr11	46325989	46383789	ENSG00000180720.8	-	CHRM4
chr11	46596461	46602861	ENSG00000180423.4	-	HARBI1
chr11	46617908	46677080	ENSG00000175220.12	-	ARHGAP1
chr11	46674818	46701031	ENSG00000175224.17	+	ATG13
chr11	46739506	46846411	ENSG00000180210.15	+	F2
chr11	47130800	47164299	ENSG00000149182.15&ENSG00000270060.1	-	ARFGAP2
chr11	47164385	47201385	ENSG00000149179.14	+	CSTPP1
chr11	47221750	47239302	ENSG00000134575.13	-	ACP2
chr11	47239217	47248301	ENSG00000134574.12	+	DDB2
chr11	47272109	47331406	ENSG00000134571.12	-	MYBPC3
chr11	47409368	47418769	ENSG00000165916.9	-	PSMC3
chr11	47460533	47465933	ENSG00000149187.19&ENSG00000265559.2&ENSG00000270072.1	-	CELF1
chr11	47565568	47572197	ENSG00000123444.14&ENSG00000200376.1	-	KBTBD4
chr11	57477533	57484534	ENSG00000149150.9	-	SLC43A1
chr11	57477534	57537596	ENSG00000186907.8	+	RTN4RL2
chr11	57701182	57712583	ENSG00000156599.11	+	ZDHHC5
chr11	57718529	57743514	ENSG00000233436.8	-	BTBD18
chr11	57819546	57825146	ENSG00000198561.16&ENSG00000211450.11&ENSG00000213593.10&ENSG00000254732.2&ENSG00000288534.1	+	CTNND1
chr11	59127412	59142749	ENSG00000189057.11	+	FAM111B
chr11	59781721	59806140	ENSG00000166902.5	-	MRPL16
chr11	59805882	59822082	ENSG00000166900.17&ENSG00000254403.1&ENSG00000254743.1&ENSG00000255538.1	+	STX3
chr11	60925396	60937060	ENSG00000110446.12	-	SLC15A3
chr11	61127852	61179652	ENSG00000110448.11	+	CD5
chr11	61354477	61361965	ENSG00000149476.16&ENSG00000279246.1	+	TKFC
chr11	61385441	61402641	ENSG00000149532.16&ENSG00000279632.1	-	CPSF7
chr11	61398866	61429221	ENSG00000187049.11	+	TMEM216
chr11	62615116	62665310	ENSG00000149489.9	+	ROM1
chr11	62673686	62683886	ENSG00000204922.5	+	UQCC3
chr11	62709201	62728070	ENSG00000162188.6	+	GNG3
chr11	62790400	62832235	ENSG00000185475.11&ENSG00000284535.1	+	TMEM179B
chr11	63565795	63573195	ENSG00000176485.13	-	PLAAT3
chr11	63698763	63759892	ENSG00000188070.9	-	ZFTA
chr11	63759891	63791291	ENSG00000133318.14	+	RTN3
chr11	63882684	63911230	ENSG00000167771.6	-	RCOR2
chr11	63927358	63998558	ENSG00000133315.12&ENSG00000256341.1	-	MACROD1
chr11	63957319	63964919	ENSG00000110583.13	+	NAA40
chr11	64001811	64017411	ENSG00000167770.13&ENSG00000176340.4&ENSG00000256100.1	+	OTUB1
chr11	64119173	64185273	ENSG00000126500.4&ENSG00000256481.1&ENSG00000256824.1	+	FLRT1
chr11	64218399	64223799	ENSG00000149743.14	-	TRPT1
chr11	64234351	64244479	ENSG00000173457.11&ENSG00000257086.1	-	PPP1R14B
chr11	64292060	64316460	ENSG00000173113.7	-	TRMT112
chr11	64778785	64784918	ENSG00000168067.12	-	MAP4K2
chr11	65026514	65044818	ENSG00000168060.16	-	NAALADL1
chr11	65127371	65142571	ENSG00000149792.9	+	MRPL49
chr11	65515759	65538559	ENSG00000168056.18	-	LTBP3
chr11	65538704	65561485	ENSG00000142186.18	+	SCYL1
chr11	65575906	65592836	ENSG00000173338.13	-	KCNK7
chr11	65615381	65653599	ENSG00000173039.20	-	RELA
chr11	65650918	65662989	ENSG00000213445.10&ENSG00000265874.1	+	SIPA1
chr11	65867653	65875853	ENSG00000172732.12	+	MUS81
chr11	65883741	65890674	ENSG00000172543.9	+	CTSW
chr11	65891635	65919275	ENSG00000175602.4	+	CCDC85B
chr11	65900572	65916810	ENSG00000175573.7	-	C11orf68
chr11	65921563	65931163	ENSG00000175550.8	+	DRAP1
chr11	65984330	65996545	ENSG00000175376.9	-	EIF1AD
chr11	66004149	66009749	ENSG00000175334.8	+	BANF1
chr11	66013505	66026705	ENSG00000175315.3	+	CST6
chr11	66285301	66291895	ENSG00000174871.11	+	CNIH2
chr11	66352921	66362521	ENSG00000174669.12	-	SLC29A2
chr11	66533613	66546396	ENSG00000174483.20&ENSG00000254986.8&ENSG00000256349.1	+	BBS1
chr11	66615089	66664998	ENSG00000173914.12	-	RBM4B
chr11	66771666	66848417	ENSG00000173599.15&ENSG00000266423.1	-	PC
chr11	66846552	66856648	ENSG00000173653.8&ENSG00000173715.18	+	RCE1
chr11	66860475	66870675	ENSG00000173621.9	+	LRFN4
chr11	67435401	67451001	ENSG00000175634.15	+	RPS6KB2
chr11	67461752	67468175	ENSG00000175544.14	+	CABP4
chr11	67477368	67491768	ENSG00000110697.13	-	PITPNM1
chr11	67491154	67508773	ENSG00000110711.11&ENSG00000276769.1	+	AIP
chr11	67616538	67627938	ENSG00000167799.10	-	NUDT8
chr11	68038941	68052859	ENSG00000110721.12	-	CHKA
chr11	68053762	68121625	ENSG00000110719.11&ENSG00000255031.5&ENSG00000275022.1	+	TCIRG1
chr11	69621076	69653076	ENSG00000149716.13	-	LTO1
chr11	70385312	70398405	ENSG00000131626.19&ENSG00000221333.1&ENSG00000254484.1	+	PPFIA1
chr11	71884561	71893411	ENSG00000225805.4	+	DEFB131B
chr11	71939543	72002864	ENSG00000137497.19&ENSG00000207012.2&ENSG00000263742.1	-	NUMA1
chr11	72080692	72085895	ENSG00000149357.10	-	LAMTOR1
chr11	72216077	72239077	ENSG00000165462.5	-	PHOX2A
chr11	73397474	73405298	ENSG00000054967.13	+	RELT
chr11	73851210	73872667	ENSG00000181924.7	-	COA4
chr11	73865133	73876700	ENSG00000175581.14	+	MRPL48
chr11	73970366	73983450	ENSG00000187726.9	+	DNAJB13
chr11	74198853	74235801	ENSG00000149380.12&ENSG00000206913.1	-	P4HA3
chr11	74746113	74807739	ENSG00000166435.17&ENSG00000278879.1	-	XRRA1
chr11	75383994	75422394	ENSG00000149243.17	-	KLHL35
chr11	75572783	75579783	ENSG00000149257.16	+	SERPINH1
chr11	77610356	77656356	ENSG00000178301.4	+	AQP11
chr11	78068351	78086351	ENSG00000151365.2	+	THRSP
chr11	78188625	78215293	ENSG00000033327.13	-	GAB2
chr11	83187451	83193713	ENSG00000165494.12&ENSG00000254676.1	+	PCF11
chr11	83234681	83259081	ENSG00000137500.10	-	CCDC90B
chr11	83260694	83286121	ENSG00000137494.14&ENSG00000241020.1&ENSG00000255541.1	+	ANKRD42
chr11	85628334	85657742	ENSG00000137504.15	-	CREBZF
chr11	85636539	85647968	ENSG00000171204.13	+	TMEM126B
chr11	85656547	85670947	ENSG00000171202.7	+	TMEM126A
chr11	85687024	85694224	ENSG00000137501.18	-	SYTL2
chr11	85948575	85957175	ENSG00000073921.18	-	PICALM
chr11	90175629	90200429	ENSG00000110172.12	-	CHORDC1
chr11	93730358	93741592	ENSG00000166004.15&ENSG00000199875.1&ENSG00000254911.3&ENSG00000273885.1&ENSG00000275146.1	+	CEP295
chr11	93784390	93818232	ENSG00000214376.6	-	VSTM5
chr11	94114208	94128842	ENSG00000181333.12	+	HEPHL1
chr11	95055513	95165513	ENSG00000149212.12	-	SESN3
chr11	95132645	95143638	ENSG00000149218.5	+	ENDOD1
chr11	95790408	95821766	ENSG00000087053.20&ENSG00000222578.1	-	MTMR2
chr11	95832693	95963220	ENSG00000166037.11	+	CEP57
chr11	102233424	102240624	ENSG00000137693.14	+	YAP1
chr11	102347209	102396332	ENSG00000152558.15	-	TMEM123
chr11	102378670	102452920	ENSG00000110330.10	+	BIRC2
chr11	107316270	107326360	ENSG00000152404.16&ENSG00000225215.1	-	CWF19L2
chr11	107963482	107971082	ENSG00000179331.3	+	RAB39A
chr11	108147603	108223045	ENSG00000075239.14	+	ACAT1
chr11	108150380	108157215	ENSG00000149308.17	-	NPAT
chr11	108229603	108308519	ENSG00000166323.13	-	C11orf65
chr11	108498404	108505435	ENSG00000110723.12	-	EXPH5
chr11	110464884	110474684	ENSG00000137714.3	+	FDX1
chr11	111730855	111864255	ENSG00000170145.5&ENSG00000223324.1	+	SIK2
chr11	112074273	112084800	ENSG00000150779.12	-	TIMM8B
chr11	112236024	112248153	ENSG00000188771.5	-	PLET1
chr11	117210292	117232626	ENSG00000149591.17&ENSG00000280143.1	+	TAGLN
chr11	117232524	117285232	ENSG00000186318.18&ENSG00000276505.1	-	BACE1
chr11	118572969	118657316	ENSG00000118094.12	-	TREH
chr11	118897787	118910709	ENSG00000160683.5	+	CXCR5
chr11	119005933	119015712	ENSG00000118181.11	-	RPS25
chr11	119018690	119023751	ENSG00000137700.19	-	SLC37A4
chr11	119025454	119034454	ENSG00000196655.12&ENSG00000283704.1	+	TRAPPC4
chr11	119067697	119093874	ENSG00000188486.4	-	H2AX
chr11	119093834	119101494	ENSG00000256269.11	+	HMBS
chr11	119289676	119308529	ENSG00000076706.17&ENSG00000284148.1	-	MCAM
chr11	119404226	119415476	ENSG00000154096.14	-	THY1
chr11	123050352	123057489	ENSG00000109971.14&ENSG00000200879.1&ENSG00000202252.1&ENSG00000207118.1	-	HSPA8
chr11	123063229	123069872	ENSG00000166250.12&ENSG00000255342.1	-	CLMP
chr11	124615713	124633113	ENSG00000110013.13	-	SIAE
chr11	124747210	124759130	ENSG00000154146.13	+	NRGN
chr11	125041489	125054889	ENSG00000149548.15	+	CCDC15
chr11	125625912	125671522	ENSG00000134940.14	-	ACRV1
chr11	125874527	125893485	ENSG00000110060.9	-	PUS3
chr11	125958647	125968447	ENSG00000283703.3	+	VSIG10L2
chr11	126180496	126202096	ENSG00000165526.9&ENSG00000254694.1	-	RPUSD4
chr11	126298845	126304061	ENSG00000150455.15	+	TIRAP
chr11	126350005	126355641	ENSG00000110063.10	+	DCPS
chr11	126376892	126423358	ENSG00000149571.12&ENSG00000254938.1&ENSG00000266215.1&ENSG00000279358.1	-	KIRREL3
chr11	128950260	128965060	ENSG00000134909.19&ENSG00000212597.1	-	ARHGAP32
chr11	129860003	130002939	ENSG00000151715.8	+	TMEM45B
chr11	130476645	130485845	ENSG00000166106.4	+	ADAMTS15
chr11	134141513	134150113	ENSG00000151503.14	-	NCAPD3
chr11	134152001	134173096	ENSG00000166086.13	+	JAM3
chr11	134225503	134248279	ENSG00000151500.15	-	THYN1
chr11	134247788	134253549	ENSG00000151502.11	+	VPS26B
chr11	134317087	134378504	ENSG00000109956.13	-	B3GAT1
chr11	134378341	134412285	ENSG00000149328.15	+	GLB1L2
chr12	389319	564296	ENSG00000171840.13&ENSG00000238370.1&ENSG00000256020.3	-	NINJ2
chr12	867138	911736	ENSG00000002016.18&ENSG00000250132.6	-	RAD52
chr12	911452	970652	ENSG00000060237.19&ENSG00000221439.1	+	WNK1
chr12	1758010	1791963	ENSG00000151062.15	-	CACNA2D4
chr12	2805423	2812623	ENSG00000004478.8	+	FKBP4
chr12	2812901	2824876	ENSG00000053702.15&ENSG00000288984.1	-	NRIP2
chr12	2859791	2876259	ENSG00000111203.13	+	ITFG2
chr12	4603419	4615508	ENSG00000111254.8&ENSG00000256799.1	-	AKAP3
chr12	6313157	6328757	ENSG00000067182.9	-	TNFRSF1A
chr12	6328506	6344555	ENSG00000008323.16	+	PLEKHG6
chr12	6451606	6462237	ENSG00000139190.17	-	VAMP1
chr12	6538374	6543505	ENSG00000111640.15	+	GAPDH
chr12	6803993	6844793	ENSG00000111665.12	-	CDCA3
chr12	6851291	6870935	ENSG00000111671.10	-	SPSB2
chr12	6970779	6976185	ENSG00000111684.11	-	LPCAT3
chr12	7109237	7115736	ENSG00000139194.8	-	RBP5
chr12	8019006	8056844	ENSG00000171860.5	-	C3AR1
chr12	8941467	8950045	ENSG00000111752.11	+	PHC1
chr12	10686289	10699089	ENSG00000060138.13	-	YBX3
chr12	10934845	11171195	ENSG00000134551.13	+	PRH2
chr12	11171607	11185993	ENSG00000186136.1	-	TAS2R42
chr12	11176016	11185416	ENSG00000256537.5	+	SMIM10L1
chr12	12110425	12116025	ENSG00000070018.9	-	LRP6
chr12	12211084	12226675	ENSG00000121380.12&ENSG00000198134.3&ENSG00000242405.2&ENSG00000283475.1	+	BCL2L14
chr12	12452480	12473282	ENSG00000111266.9	-	DUSP16
chr12	12471233	12482469	ENSG00000165714.11	+	BORCS5
chr12	12829981	12838981	ENSG00000178878.13&ENSG00000207983.1&ENSG00000213782.7	+	APOLD1
chr12	13042332	13083532	ENSG00000111305.19&ENSG00000289766.1	-	GSG1
chr12	14365502	14503661	ENSG00000121316.11&ENSG00000200830.1	-	PLBD1
chr12	14502931	14513531	ENSG00000171681.13&ENSG00000290040.1	+	ATF7IP
chr12	21448313	21468910	ENSG00000004700.16	-	RECQL
chr12	21471250	21501782	ENSG00000121350.16	+	PYROXD1
chr12	21757856	21764955	ENSG00000121361.5	-	KCNJ8
chr12	22035773	22063773	ENSG00000111728.11&ENSG00000212172.1&ENSG00000256714.1&ENSG00000274624.1&ENSG00000283582.1	-	ST8SIA1
chr12	25195161	25205246	ENSG00000133703.14	-	KRAS
chr12	26877981	26905181	ENSG00000064102.15	-	INTS13
chr12	26938325	26971579	ENSG00000064115.11	-	TM7SF3
chr12	27014433	27081057	ENSG00000214700.6	-	C12orf71
chr12	27066343	27111943	ENSG00000152944.9&ENSG00000275764.1	+	MED21
chr12	27325959	27332837	ENSG00000211455.8	+	STK38L
chr12	29341121	29389290	ENSG00000064763.12	+	FAR2
chr12	31254444	31280422	ENSG00000139146.14&ENSG00000275097.1	-	SINHCAF
chr12	32745650	32755511	ENSG00000087470.21	+	DNM1L
chr12	34029694	34037233	ENSG00000139133.7	+	ALG10
chr12	47605649	47661249	ENSG00000005175.10&ENSG00000276390.1	-	RPAP3
chr12	47771039	47782722	ENSG00000061273.18&ENSG00000274737.1	-	HDAC7
chr12	48106078	48147789	ENSG00000177981.11&ENSG00000257885.1&ENSG00000258051.1	-	ASB8
chr12	48146404	48152818	ENSG00000152556.17&ENSG00000275770.1	+	PFKM
chr12	48642011	48653211	ENSG00000139620.13&ENSG00000206612.1&ENSG00000207313.1&ENSG00000221491.2&ENSG00000281842.2	-	KANSL2
chr12	48806156	48829756	ENSG00000174243.11	-	DDX23
chr12	48828941	48866941	ENSG00000167535.8	+	CACNB3
chr12	48931840	48975544	ENSG00000139537.11	+	CCDC65
chr12	49324575	49332409	ENSG00000186897.5	-	C1QL4
chr12	49558337	49568219	ENSG00000135519.8	+	KCNH3
chr12	49615699	49636499	ENSG00000161791.14	-	FMNL3
chr12	49644666	49707726	ENSG00000110844.14&ENSG00000199237.1&ENSG00000257243.1&ENSG00000258104.1&ENSG00000258284.1	+	PRPF40B
chr12	49977139	49982339	ENSG00000086159.13	+	AQP6
chr12	50035489	50129289	ENSG00000139624.14	-	CERS5
chr12	50317230	50326230	ENSG00000185958.10	-	FAM186A
chr12	51037605	51061205	ENSG00000110925.7	-	CSRNP2
chr12	51231558	51244558	ENSG00000170545.17	-	SMAGP
chr12	52434370	52446651	ENSG00000185479.6	-	KRT6B
chr12	52452145	52468516	ENSG00000170465.10	-	KRT6C
chr12	52508775	52514575	ENSG00000186081.12	-	KRT5
chr12	53054449	53064316	ENSG00000167778.9	-	SPRYD3
chr12	53064379	53091379	ENSG00000111077.18&ENSG00000278108.1	+	TNS2
chr12	53180924	53191323	ENSG00000139626.16	-	ITGB7
chr12	53300374	53307456	ENSG00000094914.14	-	AAAS
chr12	53307177	53313177	ENSG00000123349.15&ENSG00000139637.14&ENSG00000288663.1	+	PFDN5
chr12	53362069	53479669	ENSG00000139625.13	-	MAP3K12
chr12	53481162	53500922	ENSG00000197111.16&ENSG00000205352.11&ENSG00000257379.1&ENSG00000273658.1&ENSG00000282977.1	+	PCBP2
chr12	53501574	53506688	ENSG00000139574.9&ENSG00000170653.19&ENSG00000267281.3	-	NPFF
chr12	53506431	53513892	ENSG00000139546.11	+	TARBP2
chr12	54280132	54292111	ENSG00000123405.14	-	NFE2
chr12	55678368	55684568	ENSG00000135424.19	-	ITGA7
chr12	55684611	55709986	ENSG00000170439.8	+	METTL7B
chr12	55716403	55725323	ENSG00000135404.12	-	CD63
chr12	55735063	55752463	ENSG00000135392.19&ENSG00000205323.9&ENSG00000257390.5&ENSG00000257509.1	-	DNAJC14
chr12	55757264	55818042	ENSG00000135414.10	+	GDF11
chr12	55821879	55829609	ENSG00000123353.10	+	ORMDL2
chr12	56144674	56152257	ENSG00000135482.7&ENSG00000139641.13	+	ZC3H10
chr12	56163496	56222016	ENSG00000092841.19&ENSG00000196465.11	+	MYL6
chr12	56237846	56266891	ENSG00000139540.12	+	SLC39A5
chr12	56270966	56300076	ENSG00000135469.14	+	COQ10A
chr12	56340410	56365810	ENSG00000110944.9	+	IL23A
chr12	56496996	56595596	ENSG00000076108.12	-	BAZ2A
chr12	56596193	56752162	ENSG00000076067.13&ENSG00000201579.1	+	RBMS2
chr12	56652741	56663341	ENSG00000110958.16&ENSG00000241217.3	-	PTGES3
chr12	57088062	57095408	ENSG00000166888.12	-	STAT6
chr12	57095476	57125076	ENSG00000166886.13	+	NAB2
chr12	57234935	57415297	ENSG00000182199.11	+	SHMT2
chr12	57488813	57516588	ENSG00000175197.13&ENSG00000208028.1&ENSG00000285133.1	-	DDIT3
chr12	57521736	57529633	ENSG00000175203.17	-	DCTN2
chr12	57626151	57634151	ENSG00000135502.19&ENSG00000240771.8&ENSG00000287908.1	+	SLC26A10
chr12	57742156	57747727	ENSG00000135446.17&ENSG00000283621.1	-	CDK4
chr12	57756012	57762334	ENSG00000037897.17&ENSG00000111012.10	-	METTL1
chr12	57760411	57771493	ENSG00000139266.6	+	MARCHF9
chr12	57772118	57797376	ENSG00000135407.11&ENSG00000206749.1	-	AVIL
chr12	66291231	66347431	ENSG00000155974.14&ENSG00000256420.1&ENSG00000257083.7&ENSG00000279310.1	-	GRIP1
chr12	67319953	67326153	ENSG00000111530.13	+	CAND1
chr12	68805478	68841288	ENSG00000135678.12&ENSG00000257181.1&ENSG00000257336.1	-	CPM
chr12	69274358	69280558	ENSG00000111605.18	+	CPSF6
chr12	75503863	75516663	ENSG00000139278.10	+	GLIPR1
chr12	79511579	79574979	ENSG00000177425.11	-	PAWR
chr12	88034036	88049016	ENSG00000198707.17&ENSG00000257752.1	-	CEP290
chr12	92772455	92858080	ENSG00000187510.11	+	PLEKHG7
chr12	93377752	93405673	ENSG00000177889.10	-	UBE2N
chr12	93408146	93465346	ENSG00000173598.14	+	NUDT4
chr12	94307675	94361221	ENSG00000136040.9	+	PLXNC1
chr12	95467860	95516560	ENSG00000136014.12	-	USP44
chr12	95858838	95867048	ENSG00000165972.13	-	CCDC38
chr12	96269824	96465824	ENSG00000111145.8	+	ELK3
chr12	101228875	101393116	ENSG00000120805.14	-	ARL1
chr12	101386618	101411358	ENSG00000120800.5	+	UTP20
chr12	101696449	101728648	ENSG00000139351.15	-	SYCP3
chr12	101739471	101745499	ENSG00000111670.16&ENSG00000222255.1&ENSG00000222932.1&ENSG00000258230.2	-	GNPTAB
chr12	102012130	102047530	ENSG00000136048.14&ENSG00000241917.1&ENSG00000258288.1	+	DRAM1
chr12	102120119	102196459	ENSG00000183395.5	-	PMCH
chr12	103766719	103819611	ENSG00000136011.15&ENSG00000212594.1	+	STAB2
chr12	103930210	103940763	ENSG00000204954.10	-	C12orf73
chr12	103953931	103960731	ENSG00000166598.16&ENSG00000284503.1	+	HSP90B1
chr12	103965707	103988987	ENSG00000120820.13	-	GLT8D2
chr12	104350307	104366707	ENSG00000198431.18&ENSG00000213442.5&ENSG00000255150.2	+	TXNRD1
chr12	104762014	104773214	ENSG00000171310.11&ENSG00000258111.1&ENSG00000264295.1&ENSG00000279176.1&ENSG00000289557.1	+	CHST11
chr12	104978026	105019784	ENSG00000136010.14	-	ALDH1L2
chr12	105107642	105173297	ENSG00000136044.12	-	APPL2
chr12	105169130	105235291	ENSG00000136051.15	+	WASHC4
chr12	106955503	106977277	ENSG00000120832.10	-	MTERF2
chr12	106978778	107006778	ENSG00000151135.10	+	TMEM263
chr12	107713162	107718162	ENSG00000136045.12	+	PWP1
chr12	108515022	108522214	ENSG00000075856.12	-	SART3
chr12	108525837	108532075	ENSG00000198855.7	+	FICD
chr12	108636509	108645109	ENSG00000110880.11	-	CORO1C
chr12	109088023	109097598	ENSG00000135093.13&ENSG00000212138.1	+	USP30
chr12	109455523	109477403	ENSG00000174527.11	+	MYO1H
chr12	109770495	109775895	ENSG00000139438.6	+	FAM222A
chr12	109999126	110027028	ENSG00000174456.16&ENSG00000279360.1&ENSG00000286220.2&ENSG00000290863.1	-	C12orf76
chr12	110039763	110053963	ENSG00000076513.17&ENSG00000277595.1	+	ANKRD13A
chr12	110490385	110501615	ENSG00000204856.12	+	FAM216A
chr12	110533556	110599956	ENSG00000151164.19&ENSG00000278993.1	+	RAD9B
chr12	111451623	111581380	ENSG00000111252.11	+	SH2B3
chr12	111902222	111911822	ENSG00000089022.14&ENSG00000229186.4	+	MAPKAPK5
chr12	112023449	112063910	ENSG00000089248.7	+	ERP29
chr12	113159276	113185527	ENSG00000186710.12	+	CFAP73
chr12	113221093	113298759	ENSG00000089060.12	-	SLC8B1
chr12	113298585	113303785	ENSG00000186815.13&ENSG00000274822.1&ENSG00000277566.1	+	TPCN1
chr12	113359492	113392445	ENSG00000135094.11	-	SDS
chr12	113811138	113816738	ENSG00000122965.11	-	RBM19
chr12	115946905	115957905	ENSG00000123066.9&ENSG00000207967.1&ENSG00000258337.1	-	MED13L
chr12	117031148	117036548	ENSG00000174989.13&ENSG00000277840.1	+	FBXW8
chr12	118025517	118032687	ENSG00000176871.9	-	WSB2
chr12	118136025	118149801	ENSG00000135090.14	-	TAOK3
chr12	120084299	120095099	ENSG00000111737.12	-	RAB35
chr12	120094494	120116908	ENSG00000135127.12&ENSG00000255575.1&ENSG00000278250.1	+	BICDL1
chr12	120201234	120210439	ENSG00000089159.17	-	PXN
chr12	120450802	120461672	ENSG00000111786.10&ENSG00000248008.5	-	SRSF9
chr12	120463749	120469851	ENSG00000111775.3&ENSG00000111780.8&ENSG00000257218.6	+	COX6A1
chr12	120498493	120507093	ENSG00000088986.11	+	DYNLL1
chr12	120534433	120578764	ENSG00000167272.11	-	POP5
chr12	120577588	120584188	ENSG00000022840.17&ENSG00000288623.1&ENSG00000289401.1	+	RNF10
chr12	121002512	121022512	ENSG00000135100.19	+	HNF1A
chr12	121199675	121237675	ENSG00000110931.19	-	CAMKK2
chr12	121234106	121375506	ENSG00000135124.16	+	P2RX4
chr12	121430623	121500623	ENSG00000170633.17	+	RNF34
chr12	121615742	121648742	ENSG00000139714.12	-	MORN3
chr12	121703554	121777754	ENSG00000139725.8&ENSG00000212694.8	-	RHOF
chr12	121783001	121797512	ENSG00000188735.13	+	TMEM120B
chr12	122208952	122364783	ENSG00000176383.9	+	B3GNT4
chr12	122626396	122634131	ENSG00000184445.12	+	KNTC1
chr12	122831330	122865330	ENSG00000139722.7&ENSG00000280138.1	-	VPS37B
chr12	122982913	123011313	ENSG00000111325.16&ENSG00000182196.14&ENSG00000256028.2	+	OGFOD2
chr12	123244013	123250112	ENSG00000111328.7	-	CDK2AP1
chr12	123409353	123431553	ENSG00000183955.14	+	KMT5A
chr12	123452854	123470054	ENSG00000188026.13&ENSG00000274427.1&ENSG00000278112.1	-	RILPL1
chr12	123620943	123633740	ENSG00000111364.16&ENSG00000206897.1	+	DDX55
chr12	124905804	124911604	ENSG00000150991.16	-	UBC
chr12	132622388	132687588	ENSG00000187848.15	+	P2RX2
chr12	132722734	132745157	ENSG00000176894.10&ENSG00000247077.8&ENSG00000256632.3	+	PXMP2
chr12	133078391	133104779	ENSG00000214029.6	-	ZNF891
chr12	133107526	133115693	ENSG00000196387.10	+	ZNF140
chr13	21139956	21153595	ENSG00000165480.16	-	SKA3
chr13	21149097	21176659	ENSG00000150459.13	+	SAP18
chr13	27256691	27270831	ENSG00000122026.11&ENSG00000207051.1&ENSG00000207500.1	+	RPL21
chr13	27416043	27435643	ENSG00000122033.15	-	MTIF3
chr13	27435823	27450201	ENSG00000122034.17	+	GTF3A
chr13	27949918	27960918	ENSG00000165556.10	-	CDX2
chr13	29505947	29652347	ENSG00000132938.22&ENSG00000223460.1	+	MTUS2
chr13	32315362	32400723	ENSG00000139597.18&ENSG00000212293.1&ENSG00000244754.9&ENSG00000270008.1&ENSG00000281026.1	-	N4BP2L1
chr13	36808431	36844831	ENSG00000120693.14&ENSG00000236711.2	-	SMAD9
chr13	36829104	36846504	ENSG00000133111.4	+	RFXAP
chr13	37000762	37009312	ENSG00000102710.21	-	SUPT20H
chr13	37025881	37077481	ENSG00000120699.14	+	EXOSC8
chr13	45124142	45192853	ENSG00000180332.7	-	KCTD4
chr13	45284893	45303693	ENSG00000188342.13&ENSG00000270381.1&ENSG00000271818.1	+	GTF2F2
chr13	45309071	45333471	ENSG00000133112.17&ENSG00000199477.1&ENSG00000253051.1	-	TPT1
chr13	45431722	45534522	ENSG00000165837.12&ENSG00000200709.1&ENSG00000232786.1	-	ERICH6B
chr13	48042183	48053323	ENSG00000136146.15	-	MED4
chr13	48341329	48389567	ENSG00000139679.16	-	LPAR6
chr13	49444063	49531946	ENSG00000136144.12	-	RCBTB1
chr13	50020922	50044650	ENSG00000198553.9&ENSG00000204977.10	+	KCNRG
chr13	50498764	50519364	ENSG00000186047.11&ENSG00000200711.1	-	DLEU7
chr13	51364735	51452365	ENSG00000253309.7	+	SERPINE3
chr13	52012124	52033611	ENSG00000197168.14	-	NEK5
chr13	52652336	52703264	ENSG00000136110.13	-	CNMD
chr13	72727628	72752169	ENSG00000083520.15	-	DIS3
chr13	72756198	72782134	ENSG00000136122.18	+	BORA
chr13	77129717	77382117	ENSG00000102805.16&ENSG00000236051.7&ENSG00000274898.1&ENSG00000283208.2	+	CLN5
chr13	98122185	98175785	ENSG00000139797.8	-	RNF113B
chr13	98435839	98445185	ENSG00000102572.15	-	STK24
chr13	98455176	98553244	ENSG00000152767.17&ENSG00000263399.1&ENSG00000269189.1	+	FARP1
chr13	99215757	99254732	ENSG00000125245.14	-	GPR18
chr13	99261743	99294539	ENSG00000169508.7	-	GPR183
chr13	100510564	100530164	ENSG00000134864.11&ENSG00000224356.5&ENSG00000234354.3	-	GGACT
chr13	102593872	102685747	ENSG00000139780.8	-	METTL21C
chr13	102679958	102685558	ENSG00000134900.13	+	TPP2
chr13	110639996	110712737	ENSG00000213995.12	+	NAXD
chr13	110723339	110733339	ENSG00000153487.13	+	ING1
chr13	113172386	113208194	ENSG00000126231.15	+	PROZ
chr13	113278363	113324163	ENSG00000139835.14&ENSG00000276434.1	-	GRTP1
chr13	113845744	113864113	ENSG00000184497.13&ENSG00000233695.2	+	TMEM255B
chr14	20477094	20483694	ENSG00000198805.13	+	PNP
chr14	21070871	21090077	ENSG00000165804.16	-	ZNF219
chr14	21090248	21098812	ENSG00000165801.10	+	ARHGEF40
chr14	21351301	21384287	ENSG00000092200.13	+	RPGRIP1
chr14	21476959	21498133	ENSG00000165819.12	-	METTL3
chr14	21499175	21520975	ENSG00000092203.15	+	TOX4
chr14	22766561	22773222	ENSG00000155465.21	-	SLC7A7
chr14	22773042	22782042	ENSG00000155463.14	+	OXA1L
chr14	23273477	23292077	ENSG00000215277.9	+	RNF212B
chr14	24167062	24180219	ENSG00000100926.15&ENSG00000129559.13&ENSG00000196497.17&ENSG00000213920.9&ENSG00000254505.11&ENSG00000254692.1&ENSG00000255526.6&ENSG00000259522.3&ENSG00000260669.2&ENSG00000278784.1	-	TM9SF1
chr14	24208362	24232423	ENSG00000139908.15	+	TSSK4
chr14	24232366	24238286	ENSG00000092330.19	-	TINF2
chr14	24299779	24305187	ENSG00000136305.12	-	CIDEB
chr14	24311429	24318349	ENSG00000129465.16&ENSG00000129467.14&ENSG00000258973.1	-	RIPK3
chr14	24430953	24439766	ENSG00000100445.18	-	SDR39U1
chr14	31074717	31100117	ENSG00000092148.14&ENSG00000258640.3	-	HECTD1
chr14	31130996	31142940	ENSG00000100478.16	+	AP4S1
chr14	35072067	35085467	ENSG00000092020.11	-	PPP2R3C
chr14	35116630	35121847	ENSG00000151327.14&ENSG00000279434.1	+	FAM177A1
chr14	36672521	36677921	ENSG00000183032.12&ENSG00000258827.2&ENSG00000266327.1	-	SLC25A21
chr14	39183220	39191820	ENSG00000100941.9	+	PNN
chr14	44907257	44915057	ENSG00000179476.8	+	C14orf28
chr14	45083976	45115599	ENSG00000100442.11	-	FKBP3
chr14	45116282	45135931	ENSG00000185246.18&ENSG00000212615.1&ENSG00000239043.1	+	PRPF39
chr14	45135318	45203190	ENSG00000129534.14	-	MIS18BP1
chr14	45200890	45282490	ENSG00000187790.12	+	FANCM
chr14	49601123	49618530	ENSG00000165502.7	-	RPL36AL
chr14	49614672	49620800	ENSG00000165501.17&ENSG00000258568.1	+	LRR1
chr14	49623481	49677370	ENSG00000168282.6	+	MGAT2
chr14	49635243	49643555	ENSG00000100479.14	-	POLE2
chr14	49771883	49782083	ENSG00000165525.18&ENSG00000277634.1	-	NEMF
chr14	49786385	49839726	ENSG00000165516.11	+	KLHDC2
chr14	50312228	50326265	ENSG00000100490.10&ENSG00000259071.1	-	CDKL1
chr14	50613058	50632058	ENSG00000151748.15&ENSG00000243103.3&ENSG00000269906.1	-	SAV1
chr14	50634017	50668406	ENSG00000198513.14	+	ATL1
chr14	50904970	50912227	ENSG00000131969.15	+	ABHD12B
chr14	51257655	51294455	ENSG00000139921.13&ENSG00000201376.1	+	TMX1
chr14	51987218	52004809	ENSG00000087303.19	-	NID2
chr14	52695899	52775193	ENSG00000100522.10	-	GNPNAT1
chr14	54381561	54423561	ENSG00000100528.12	-	CNIH1
chr14	54420218	54454018	ENSG00000100526.21	+	CDKN3
chr14	55113112	55148112	ENSG00000126787.13	-	DLGAP5
chr14	55339500	55366391	ENSG00000126775.9&ENSG00000259318.1	-	ATG14
chr14	58272012	58284774	ENSG00000100567.13&ENSG00000258682.1	+	PSMA3
chr14	60091782	60144119	ENSG00000100612.14	-	DHRS7
chr14	61658696	61665096	ENSG00000027075.17&ENSG00000232774.8&ENSG00000258989.1	+	PRKCH
chr14	64474503	64503713	ENSG00000179841.8	+	AKAP5
chr14	64682683	64746283	ENSG00000070182.21&ENSG00000284269.1	-	SPTB
chr14	64909779	64939152	ENSG00000176153.13	-	GPX2
chr14	67360264	67386984	ENSG00000100558.9	-	PLEK2
chr14	67533738	67581955	ENSG00000100564.9	-	PIGH
chr14	67639674	67647085	ENSG00000072042.13&ENSG00000100568.11&ENSG00000258466.5&ENSG00000258626.2&ENSG00000272253.1	-	RDH11
chr14	69371728	69380128	ENSG00000100632.11	-	ERH
chr14	69760616	69775416	ENSG00000100652.5	-	SLC10A1
chr14	69772005	69798405	ENSG00000100650.16	+	SRSF5
chr14	73123899	73136419	ENSG00000119707.14	+	RBM25
chr14	73274640	73462363	ENSG00000100767.17	+	PAPLN
chr14	73885554	73896164	ENSG00000156050.10&ENSG00000199472.1&ENSG00000258891.1	-	FAM161B
chr14	73932521	73938321	ENSG00000119725.21&ENSG00000140043.12&ENSG00000258653.3&ENSG00000270140.1	+	ZNF410
chr14	73963670	74003397	ENSG00000119723.17	+	COQ6
chr14	74497106	74552182	ENSG00000165898.14	+	ISCA2
chr14	74713116	74852871	ENSG00000119608.15	-	PROX2
chr14	74876153	74903951	ENSG00000198208.12	-	RPS6KL1
chr14	74903743	74930543	ENSG00000119689.15	+	DLST
chr14	75012366	75020762	ENSG00000119718.11	+	EIF2B2
chr14	75119502	75127154	ENSG00000119703.15	+	ZC2HC1C
chr14	75625991	75649791	ENSG00000133935.7	-	ERG28
chr14	76783015	76790268	ENSG00000071246.11&ENSG00000258610.1	+	VASH1
chr14	77331597	77359424	ENSG00000100577.19	+	GSTZ1
chr14	77392163	77397163	ENSG00000100583.5	+	SAMD15
chr14	77708022	77717599	ENSG00000100603.14	-	SNW1
chr14	88470350	88477150	ENSG00000042317.17	+	SPATA7
chr14	88555006	88612431	ENSG00000165521.16	-	EML5
chr14	90249060	90267860	ENSG00000119720.18	-	NRDE2
chr14	90275429	90291517	ENSG00000100764.14	+	PSMC1
chr14	91060640	91232532	ENSG00000119714.11	-	GPR68
chr14	91449508	91457508	ENSG00000100796.18	-	PPP4R3A
chr14	92935285	93067453	ENSG00000100604.13	+	CHGA
chr14	93197094	93202894	ENSG00000170270.5	-	GON7
chr14	94020487	94048287	ENSG00000089737.18	-	DDX24
chr14	94048930	94081302	ENSG00000089723.10	+	OTUB2
chr14	96567116	96585116	ENSG00000090060.19	+	PAPOLA
chr14	96954846	96992846	ENSG00000100749.9	+	VRK1
chr14	99480888	99500190	ENSG00000205476.9	-	CCDC85C
chr14	102224847	102261647	ENSG00000140153.18	+	WDR20
chr14	102336102	102341102	ENSG00000100865.15	-	CINP
chr14	102342702	102362942	ENSG00000022976.16	+	ZNF839
chr14	102487967	102501767	ENSG00000156381.9	-	ANKRD9
chr14	102502477	102514077	ENSG00000196663.16&ENSG00000212330.1	+	TECPR2
chr14	102911500	102916900	ENSG00000131323.17&ENSG00000206969.1	+	TRAF3
chr14	102937177	103041470	ENSG00000166126.11&ENSG00000259515.1	+	AMN
chr14	103503831	103518831	ENSG00000075413.19	+	MARK3
chr14	103537073	103545273	ENSG00000166166.13	+	TRMT61A
chr14	103725824	103733195	ENSG00000088808.18&ENSG00000202275.1	-	PPP1R13B
chr14	103733668	103762804	ENSG00000100711.14	+	ZFYVE21
chr14	104978373	105009573	ENSG00000170779.11	-	CDCA4
chr14	105010482	105033682	ENSG00000140104.14	+	CLBA1
chr14	105251093	105300564	ENSG00000184887.14	+	BTBD6
chr14	105499575	105507975	ENSG00000185347.18&ENSG00000213145.10&ENSG00000257341.5	+	TEDC1
chr15	22776198	22867052	ENSG00000273749.5	-	CYFIP1
chr15	22869362	23083095	ENSG00000140157.16	+	NIPA2
chr15	25319328	25333728	ENSG00000114062.22&ENSG00000261529.1	-	UBE3A
chr15	25420336	25456136	ENSG00000128739.23&ENSG00000185823.5&ENSG00000199311.1&ENSG00000199453.1&ENSG00000199489.1&ENSG00000199704.1&ENSG00000199712.1&ENSG00000199782.1&ENSG00000199833.1&ENSG00000199960.1&ENSG00000199968.1&ENSG00000199970.1&ENSG00000200163.1&ENSG00000200398.1&ENSG00000200478.1&ENSG00000200486.1&ENSG00000200503.1&ENSG00000200564.1&ENSG00000200593.1&ENSG00000200638.1&ENSG00000200661.1&ENSG00000200680.1&EN…	+	SNRPN
chr15	29118315	29233869	ENSG00000034053.15	+	APBA2
chr15	30943108	30992172	ENSG00000198690.10&ENSG00000261628.1	+	FAN1
chr15	33866121	33876921	ENSG00000198838.14&ENSG00000200008.1	+	RYR3
chr15	34135474	34140674	ENSG00000134152.11	-	KATNBL1
chr15	34221984	34229784	ENSG00000140199.13	-	SLC12A6
chr15	34230156	34239956	ENSG00000128463.13	+	EMC4
chr15	34357737	34374737	ENSG00000184507.16	+	NUTM1
chr15	38459539	38488103	ENSG00000172575.14	-	RASGRP1
chr15	38487710	38493309	ENSG00000171262.11	+	FAM98B
chr15	39579757	39588357	ENSG00000150667.8&ENSG00000166073.11&ENSG00000259432.1&ENSG00000259580.1&ENSG00000278621.1	-	FSIP1
chr15	39951707	40035690	ENSG00000140319.11	-	SRP14
chr15	40320052	40331452	ENSG00000188549.13&ENSG00000252714.1	-	CCDC9B
chr15	40326715	40350115	ENSG00000259330.3	+	INAFM2
chr15	40394288	40405486	ENSG00000128944.14	+	KNSTRN
chr15	40695106	40735884	ENSG00000137824.16	-	RMDN3
chr15	40732340	40760598	ENSG00000051180.17	+	RAD51
chr15	40772449	40807087	ENSG00000188277.10	+	C15orf62
chr15	40807477	40815451	ENSG00000166143.10	-	PPP1R14D
chr15	41240073	41309273	ENSG00000104147.9	-	OIP5
chr15	41448843	41503637	ENSG00000062524.16	-	LTK
chr15	41841346	41848146	ENSG00000137877.10&ENSG00000200293.1&ENSG00000264850.1	-	SPTBN5
chr15	42412949	42491234	ENSG00000092529.25&ENSG00000214013.10&ENSG00000258461.5&ENSG00000260571.1	+	CAPN3
chr15	42713544	42723544	ENSG00000140326.13	-	CDAN1
chr15	43391726	43403061	ENSG00000067369.14	-	TP53BP1
chr15	43409771	43453571	ENSG00000137822.13	+	TUBGCP4
chr15	43747093	43772605	ENSG00000128886.12&ENSG00000184716.14&ENSG00000221792.1&ENSG00000262560.1	-	ELL3
chr15	43804427	43826981	ENSG00000140264.21&ENSG00000242028.8	+	SERF2
chr15	43864004	43870761	ENSG00000171877.21&ENSG00000185607.5&ENSG00000227973.1	-	FRMD5
chr15	43868412	44063512	ENSG00000092470.12	+	WDR76
chr15	44537045	44554818	ENSG00000104133.16	-	SPG11
chr15	44563029	44700629	ENSG00000104131.13&ENSG00000259659.1	+	EIF3J
chr15	48142672	48178123	ENSG00000188467.11	+	SLC24A5
chr15	49199193	49326962	ENSG00000166262.16&ENSG00000259531.2	-	FAM227B
chr15	51009198	51056598	ENSG00000183578.8&ENSG00000259204.1	-	TNFAIP8L3
chr15	51721026	51726426	ENSG00000104112.9	+	SCG3
chr15	51930626	51938025	ENSG00000166477.13	-	LEO1
chr15	55333432	55340032	ENSG00000256061.7&ENSG00000260036.1&ENSG00000260916.8&ENSG00000261771.5&ENSG00000274765.1&ENSG00000277548.1&ENSG00000283891.1	-	DNAAF4
chr15	55355648	55383048	ENSG00000069943.10	+	PIGB
chr15	59116088	59132434	ENSG00000157483.9&ENSG00000199512.1&ENSG00000200070.1&ENSG00000253030.1&ENSG00000259735.1&ENSG00000259771.1	-	MYO1E
chr15	59133250	59206844	ENSG00000157456.8&ENSG00000259732.1	+	CCNB2
chr15	59640239	59676758	ENSG00000140297.13	+	GCNT3
chr15	60339934	60347134	ENSG00000182718.18	-	ANXA2
chr15	64157481	64342540	ENSG00000157734.14	+	SNX22
chr15	64631913	64687573	ENSG00000180304.14	-	OAZ2
chr15	64686068	64695042	ENSG00000180357.10&ENSG00000207162.1&ENSG00000207223.1&ENSG00000243403.1&ENSG00000259682.1	+	ZNF609
chr15	64951434	64963022	ENSG00000090487.11	-	SPG21
chr15	64958691	65000691	ENSG00000166839.18&ENSG00000241839.10&ENSG00000249240.2	+	ANKDD1A
chr15	65553186	65578753	ENSG00000138614.16	-	INTS14
chr15	65578349	65611367	ENSG00000074696.13	+	HACD3
chr15	65859079	65895079	ENSG00000157890.19	-	MEGF11
chr15	65891989	65915389	ENSG00000103769.10&ENSG00000283249.1	+	RAB11A
chr15	66333898	66348277	ENSG00000166938.13	+	DIS3L
chr15	66446776	66488658	ENSG00000174446.13&ENSG00000261351.2&ENSG00000266589.1	-	SNAPC5
chr15	66491656	66504960	ENSG00000169032.11	+	MAP2K1
chr15	67195173	67232447	ENSG00000166949.17	+	SMAD3
chr15	68198603	68252603	ENSG00000033800.14	+	PIAS1
chr15	68277993	68296532	ENSG00000137809.17	-	ITGA11
chr15	69407780	69414247	ENSG00000137819.14&ENSG00000207395.1&ENSG00000259645.1	+	PAQR5
chr15	69456205	69462922	ENSG00000137818.12	+	RPLP1
chr15	72745894	72751294	ENSG00000159322.18	-	ADPGK
chr15	73552014	73560014	ENSG00000156642.17&ENSG00000281183.1	-	NPTN
chr15	73560013	73676813	ENSG00000183324.11	+	REC114
chr15	74176872	74202706	ENSG00000129009.13	+	ISLR
chr15	74615595	74630558	ENSG00000179151.13	-	EDC3
chr15	74645414	74654414	ENSG00000179335.20	+	CLK3
chr15	74902219	74951019	ENSG00000178802.18	+	MPI
chr15	74910591	74919791	ENSG00000178741.12	-	COX5A
chr15	75357115	75368058	ENSG00000140398.14	+	NEIL1
chr15	75727688	75737821	ENSG00000182950.3	+	ODF3L1
chr15	76229121	76234321	ENSG00000169758.13	+	TMEM266
chr15	78137468	78167468	ENSG00000103740.10	-	ACSBG1
chr15	78282196	78293287	ENSG00000140403.13	+	DNAJA4
chr15	78595269	78605869	ENSG00000169684.13	+	CHRNA5
chr15	78898139	78906128	ENSG00000185787.15&ENSG00000288561.1	+	MORF4L1
chr15	80882990	80896190	ENSG00000117899.11&ENSG00000259546.1&ENSG00000259649.4	-	MESD
chr15	80951776	81000924	ENSG00000103888.17	+	CEMIP
chr15	81118339	81303215	ENSG00000172345.14&ENSG00000271725.1	-	STARD5
chr15	81149179	81159576	ENSG00000156206.14&ENSG00000279834.1	+	CFAP161
chr15	83144854	83179183	ENSG00000136404.16	+	TM6SF1
chr15	84633987	84639285	ENSG00000177082.13&ENSG00000277578.1	-	WDR73
chr15	85749358	85770991	ENSG00000170776.22&ENSG00000259453.1&ENSG00000259630.2&ENSG00000284160.1	+	AKAP13
chr15	88454277	88459477	ENSG00000140543.15&ENSG00000173867.10&ENSG00000259494.2&ENSG00000279945.1	-	DET1
chr15	89317261	89335054	ENSG00000140525.20	+	FANCI
chr15	89582296	89608789	ENSG00000166813.17	-	KIF7
chr15	89631056	89641656	ENSG00000140534.14&ENSG00000259713.1	+	TICRR
chr15	90223175	90229975	ENSG00000185043.13	-	CIB1
chr15	90955224	90966040	ENSG00000184056.15&ENSG00000198901.14&ENSG00000200142.1&ENSG00000284946.1	-	VPS33B
chr15	98893534	98954149	ENSG00000183571.11&ENSG00000259475.1	-	PGPEP1L
chr15	99681876	99715697	ENSG00000183060.16	-	LYSMD4
chr16	38320	46407	ENSG00000161980.6	-	POLR3K
chr16	57669	74684	ENSG00000161981.11	+	SNRNP25
chr16	76354	84271	ENSG00000103148.17	-	NPRL3
chr16	181179	187179	ENSG00000086506.3	+	HBQ1
chr16	287215	382098	ENSG00000185615.16	+	PDIA2
chr16	584109	589358	ENSG00000007541.17&ENSG00000257108.2&ENSG00000282907.1	+	PIGQ
chr16	682870	689002	ENSG00000103266.11	+	STUB1
chr16	711276	722582	ENSG00000162004.19	-	CCDC78
chr16	735525	743525	ENSG00000103253.19	+	HAGHL
chr16	788396	798041	ENSG00000127588.5	-	GNG13
chr16	1078730	1088226	ENSG00000184471.9	-	C1QTNF8
chr16	1081454	1091254	ENSG00000162009.9	+	SSTR5
chr16	1365737	1388537	ENSG00000090581.11	+	GNPTG
chr16	1488980	1510427	ENSG00000187535.14&ENSG00000260954.1&ENSG00000280231.1&ENSG00000280327.1	-	IFT140
chr16	1752261	1770320	ENSG00000103024.8	-	NME3
chr16	1827156	1833986	ENSG00000162039.18&ENSG00000260541.1&ENSG00000281219.2&ENSG00000289722.1	-	MEIOB
chr16	1971895	1978917	ENSG00000196408.12	-	NOXO1
chr16	2025415	2039815	ENSG00000065057.9	-	NTHL1
chr16	2039026	2044426	ENSG00000065054.14	+	SLC9A3R2
chr16	2047865	2088708	ENSG00000008710.20&ENSG00000221656.1&ENSG00000261123.1&ENSG00000284008.1	-	PKD1
chr16	2155404	2177180	ENSG00000167971.16	-	CASKIN1
chr16	2200853	2209253	ENSG00000182685.8	-	BRICD5
chr16	2268396	2275881	ENSG00000167972.14&ENSG00000243445.1	-	ABCA3
chr16	2468212	2530035	ENSG00000205923.3	-	CEMP1
chr16	2682397	2712419	ENSG00000172382.10	-	PRSS27
chr16	2752599	2771414	ENSG00000103363.16	-	ELOB
chr16	2899382	2907982	ENSG00000162076.13	+	FLYWCH2
chr16	2954275	2968024	ENSG00000127564.17	-	PKMYT1
chr16	2973484	2987884	ENSG00000162073.14	+	PAQR4
chr16	3224779	3263744	ENSG00000168124.3&ENSG00000203581.7	+	OR1F1
chr16	3237027	3242027	ENSG00000103313.14	-	MEFV
chr16	3625236	3650636	ENSG00000126602.11&ENSG00000263235.1	-	TRAP1
chr16	4183514	4189374	ENSG00000185739.13	-	SRL
chr16	4339597	4366397	ENSG00000126603.9	+	GLIS2
chr16	4383538	4425806	ENSG00000168140.5	+	VASN
chr16	4433386	4461691	ENSG00000153406.14	-	NMRAL1
chr16	4456775	4474691	ENSG00000103423.14&ENSG00000277170.1&ENSG00000277440.1	+	DNAJA3
chr16	4495762	4510669	ENSG00000089486.17&ENSG00000278434.1	-	CDIP1
chr16	4510347	4521747	ENSG00000103415.12	+	HMOX2
chr16	4640622	4696510	ENSG00000103199.14&ENSG00000168096.15&ENSG00000266994.1	-	ZNF500
chr16	4695859	4734345	ENSG00000168101.15	+	NUDT16L1
chr16	4749396	4756339	ENSG00000166246.14	+	DNAAF8
chr16	4796491	4846666	ENSG00000267795.6	+	SMIM22
chr16	4847287	4882507	ENSG00000118898.16	-	PPL
chr16	4882401	4900401	ENSG00000118900.15	+	UBN1
chr16	5078604	5084284	ENSG00000118894.15	-	EEF2KMT
chr16	5087379	5098740	ENSG00000033011.14&ENSG00000103184.12&ENSG00000267072.3	+	ALG1
chr16	8766984	8780384	ENSG00000184857.8	-	TMEM186
chr16	8862534	8869252	ENSG00000140650.13	+	PMM2
chr16	8885097	8892097	ENSG00000187555.17	-	USP7
chr16	8885351	8962707	ENSG00000283516.2	+	LITAFD
chr16	9121635	9141635	ENSG00000182831.12&ENSG00000263244.2	+	C16orf72
chr16	11666683	11679083	ENSG00000153066.13	-	TXNDC11
chr16	11679152	11741911	ENSG00000184602.6	+	SNN
chr16	11851579	11868128	ENSG00000103342.13&ENSG00000260318.1&ENSG00000261560.1	-	GSPT1
chr16	14632727	14672548	ENSG00000069764.10	-	PLA2G10
chr16	15016389	15037854	ENSG00000157045.9	-	NTAN1
chr16	15625028	15643268	ENSG00000156968.9&ENSG00000166780.11&ENSG00000257769.1&ENSG00000261130.5	+	MPV17L
chr16	15643153	15703135	ENSG00000133392.18&ENSG00000280429.1	-	MYH11
chr16	18772295	18781295	ENSG00000134419.15&ENSG00000170540.15&ENSG00000260342.2	-	RPS15A
chr16	19694427	19701937	ENSG00000103550.14	-	KNOP1
chr16	20797581	20806430	ENSG00000005187.12&ENSG00000200893.1&ENSG00000283399.1	+	ACSM3
chr16	20849665	20899869	ENSG00000005189.20&ENSG00000275908.1	+	REXO5
chr16	21569550	21639550	ENSG00000140749.9	-	IGSF6
chr16	22335101	22342901	ENSG00000058600.16	+	POLR3E
chr16	28591790	28597390	ENSG00000176476.9	+	SGF29
chr16	28837237	28846601	ENSG00000168488.19	+	ATXN2L
chr16	29899549	29905012	ENSG00000174943.11&ENSG00000279789.1	-	KCTD13
chr16	29919864	29926837	ENSG00000174939.11	+	ASPHD1
chr16	29996073	30005514	ENSG00000149927.18	-	DOC2A
chr16	30005793	30016793	ENSG00000169592.15	+	INO80E
chr16	30064824	30085793	ENSG00000149922.12	-	TBX6
chr16	30070457	30075979	ENSG00000149925.22&ENSG00000285043.3	+	ALDOA
chr16	30185732	30192932	ENSG00000169627.9	-	BOLA2
chr16	30538230	30553764	ENSG00000169951.10	-	ZNF764
chr16	30587919	30602558	ENSG00000156853.13&ENSG00000260678.1&ENSG00000289491.1	-	ZNF689
chr16	30701434	30757423	ENSG00000196118.12	-	CFAP119
chr16	30776307	30793307	ENSG00000103549.22	+	RNF40
chr16	31074239	31083437	ENSG00000151006.8&ENSG00000167397.15&ENSG00000255439.6	-	PRSS53
chr16	31084196	31093728	ENSG00000167395.10	+	ZNF646
chr16	31097033	31131433	ENSG00000052344.16	-	PRSS8
chr16	31183284	31201486	ENSG00000103490.14	-	PYCARD
chr16	31490860	31508465	ENSG00000140675.13	+	SLC5A2
chr16	31917357	31925957	ENSG00000185947.15	+	ZNF267
chr16	46689517	46702282	ENSG00000140795.13	-	MYLK3
chr16	48346057	48356364	ENSG00000196470.12&ENSG00000261802.1&ENSG00000275909.1	-	SIAH1
chr16	48363122	48399922	ENSG00000102910.14	+	LONP2
chr16	50305487	50313487	ENSG00000166164.16	-	BRD7
chr16	50318135	50368581	ENSG00000121281.13&ENSG00000274969.1	+	ADCY7
chr16	53491648	53499248	ENSG00000103479.17&ENSG00000259926.1	+	RBL2
chr16	57148369	57177350	ENSG00000140848.17&ENSG00000279803.1	+	CPNE2
chr16	57447419	57471922	ENSG00000125170.11	-	DOK4
chr16	57472009	57489009	ENSG00000088682.14&ENSG00000102978.13&ENSG00000260345.1	+	COQ9
chr16	57736670	57758217	ENSG00000140859.16&ENSG00000206833.1&ENSG00000274816.1	-	KIFC3
chr16	58523842	58733911	ENSG00000103037.12&ENSG00000276259.1	+	SETD6
chr16	66613892	66639692	ENSG00000140931.20	+	CMTM3
chr16	67009480	67148104	ENSG00000237172.4	-	B3GNT9
chr16	67148544	67153544	ENSG00000125149.12	+	PHAF1
chr16	67159908	67175599	ENSG00000196123.13	-	KIAA0895L
chr16	67175737	67188137	ENSG00000140939.15	+	NOL3
chr16	67204029	67209629	ENSG00000102890.16	+	ELMO3
chr16	67229278	67237684	ENSG00000168701.19	+	TMEM208
chr16	67431463	67438014	ENSG00000159720.13	-	ATP6V0D1
chr16	67437553	67481315	ENSG00000176387.7	+	HSD11B2
chr16	67546788	67562468	ENSG00000039523.20	+	RIPOR1
chr16	67888040	67927640	ENSG00000141086.18&ENSG00000205220.12&ENSG00000261884.2	-	CTRL
chr16	67929676	67983040	ENSG00000159792.10	+	PSKH1
chr16	68229259	68245305	ENSG00000072736.19&ENSG00000167264.18&ENSG00000212445.1&ENSG00000240435.2&ENSG00000261864.1&ENSG00000262514.1&ENSG00000263276.1&ENSG00000289618.2	+	NFATC3
chr16	68301823	68310952	ENSG00000103064.15	+	SLC7A6
chr16	68329528	68358327	ENSG00000103056.12&ENSG00000279693.1	-	SMPD3
chr16	69093610	69118010	ENSG00000168802.14&ENSG00000286140.2	-	CHTF8
chr16	69118719	69131292	ENSG00000103044.11	+	HAS3
chr16	69175776	69320140	ENSG00000132604.11&ENSG00000157315.5&ENSG00000213380.16&ENSG00000258429.2&ENSG00000259900.5&ENSG00000260371.1&ENSG00000272617.3	-	TERF2
chr16	69326939	69337997	ENSG00000132612.16&ENSG00000141076.18&ENSG00000168807.17&ENSG00000200164.1&ENSG00000260914.3&ENSG00000265113.1	+	VPS4A
chr16	69343106	69398403	ENSG00000132603.15	+	NIP7
chr16	69466264	69493664	ENSG00000103018.18&ENSG00000260108.1	+	CYB5B
chr16	69565867	69706996	ENSG00000181019.13	-	NQO1
chr16	69704666	69709875	ENSG00000102908.23&ENSG00000260772.1&ENSG00000274093.1	+	NFAT5
chr16	70373383	70379458	ENSG00000157349.17&ENSG00000168872.17&ENSG00000260537.2	+	DDX19B
chr16	70480274	70523792	ENSG00000157353.17	+	FCSK
chr16	71832680	71859680	ENSG00000102984.15&ENSG00000261765.1	-	ZNF821
chr16	71895335	71929538	ENSG00000242176.1&ENSG00000277481.2	-	NA
chr16	72094430	72112157	ENSG00000118557.16	-	PMFBP1
chr16	72735485	72782885	ENSG00000140836.17&ENSG00000251868.1&ENSG00000272330.1&ENSG00000279120.1&ENSG00000279591.1&ENSG00000279757.1&ENSG00000280092.1	-	ZFHX3
chr16	74306288	74313338	ENSG00000103035.11	+	PSMD7
chr16	75648642	75660227	ENSG00000284484.1	-	CPHXL2
chr16	77184274	77201474	ENSG00000140873.16&ENSG00000261063.1	-	ADAMTS18
chr16	77213215	77218415	ENSG00000103111.15&ENSG00000205078.6	+	MON1B
chr16	84178767	84191139	ENSG00000154099.18	+	DNAAF1
chr16	84464187	84470187	ENSG00000064270.13	+	ATP2C2
chr16	84468155	84476355	ENSG00000140950.16	-	MEAK7
chr16	85583570	85676198	ENSG00000131153.9	-	GINS2
chr16	85676204	85694204	ENSG00000131149.19&ENSG00000179219.5&ENSG00000260417.1&ENSG00000263968.2&ENSG00000278716.1&ENSG00000287787.1	+	GSE1
chr16	87400294	87406246	ENSG00000140948.13&ENSG00000276337.1	-	ZCCHC14
chr16	87404779	87467139	ENSG00000140941.14	+	MAP1LC3B
chr16	87698156	87836533	ENSG00000154118.13	+	JPH3
chr16	88640468	88663299	ENSG00000124391.5	+	IL17C
chr16	88672488	88677688	ENSG00000185669.6	-	SNAI3
chr16	88790339	88809339	ENSG00000198931.11	-	APRT
chr16	88809258	88856221	ENSG00000167513.9	+	CDT1
chr16	88856969	88863333	ENSG00000205022.9	-	PABPN1L
chr16	89686568	89696357	ENSG00000158792.16	-	SPATA2L
chr16	89696354	89704554	ENSG00000185324.22&ENSG00000275734.2	+	CDK10
chr16	89720897	89726683	ENSG00000187741.16	-	FANCA
chr16	89740925	89818180	ENSG00000158805.12	+	ZNF276
chr17	204789	212389	ENSG00000181031.16	-	RPH3AL
chr17	721716	744421	ENSG00000179409.11	-	GEMIN4
chr17	742968	752661	ENSG00000167695.15	+	TLCD3A
chr17	790524	799310	ENSG00000167693.17	-	NXN
chr17	991719	1003519	ENSG00000159842.16&ENSG00000264429.1&ENSG00000278794.1	-	ABR
chr17	1003671	1155967	ENSG00000177370.5	+	TIMM22
chr17	1767885	1779485	ENSG00000186532.12	-	SMYD4
chr17	1777565	1829703	ENSG00000132386.11	+	SERPINF1
chr17	2043898	2053298	ENSG00000108963.19&ENSG00000262664.3	+	DPH1
chr17	2063241	2072824	ENSG00000177374.13	+	HIC1
chr17	2303784	2322396	ENSG00000167721.11&ENSG00000212163.6&ENSG00000275084.4	-	TSR1
chr17	3669668	3721629	ENSG00000127774.7	+	EMC6
chr17	4143029	4163821	ENSG00000185722.18	-	ANKFY1
chr17	4187310	4222092	ENSG00000167740.10&ENSG00000251812.1&ENSG00000263165.1	+	CYB5D2
chr17	4522297	4538897	ENSG00000132382.15	-	MYBBP1A
chr17	4539035	4565753	ENSG00000183018.9	+	SPNS2
chr17	4795759	4801159	ENSG00000262165.2	-	C17orf114
chr17	4857373	4897771	ENSG00000108556.10	-	CHRNE
chr17	4940052	4945652	ENSG00000108518.8	-	PFN1
chr17	5175034	5192008	ENSG00000129204.17	+	USP6
chr17	5243268	5359668	ENSG00000108559.13&ENSG00000263220.1	-	NUP88
chr17	5386340	5419642	ENSG00000029725.17	+	RABEP1
chr17	5432877	5469093	ENSG00000129197.15	+	RPAIN
chr17	6451469	6457869	ENSG00000129195.16	+	PIMREG
chr17	6644541	6651763	ENSG00000129235.11	+	TXNDC17
chr17	7027421	7041621	ENSG00000174326.15	-	SLC16A11
chr17	7225266	7242201	ENSG00000072778.20	+	ACADVL
chr17	7288257	7301657	ENSG00000181856.15	+	SLC2A4
chr17	7303724	7311324	ENSG00000132522.16&ENSG00000215041.10&ENSG00000261915.6	-	GPS2
chr17	7312463	7330453	ENSG00000132507.18	+	EIF5A
chr17	7374927	7389727	ENSG00000187838.17&ENSG00000205544.4&ENSG00000262481.5	-	PLSCR3
chr17	7389774	7404875	ENSG00000174292.13	+	TNK1
chr17	7451966	7459366	ENSG00000174282.12	-	ZBTB4
chr17	7457710	7481447	ENSG00000161958.11&ENSG00000170175.11&ENSG00000181284.3&ENSG00000181323.8&ENSG00000184560.8&ENSG00000262880.1&ENSG00000272884.1&ENSG00000283439.4&ENSG00000286007.1	+	FGF11
chr17	7592789	7613947	ENSG00000129255.16	+	MPDU1
chr17	7866083	7884797	ENSG00000182224.12&ENSG00000280046.1	+	CYB5D1
chr17	7912760	7932102	ENSG00000170004.19&ENSG00000252835.1	+	CHD3
chr17	8270491	8277764	ENSG00000178921.14	+	PFAS
chr17	8290092	8300292	ENSG00000108961.14	+	RANGRF
chr17	8411207	8474207	ENSG00000133026.14	-	MYH10
chr17	8490411	8511126	ENSG00000166579.16	+	NDEL1
chr17	12991643	13037043	ENSG00000006740.18	+	ARHGAP44
chr17	15425615	15436015	ENSG00000175106.17&ENSG00000239704.12&ENSG00000259024.7&ENSG00000266538.1	-	TVP23C
chr17	15926760	15976560	ENSG00000214941.8	-	ZSWIM7
chr17	15975746	15999785	ENSG00000170425.4	+	ADORA2B
chr17	16023652	16029065	ENSG00000141027.23&ENSG00000199674.1	-	NCOR1
chr17	16045015	16084043	ENSG00000011295.16&ENSG00000227782.2&ENSG00000243686.2	+	TTC19
chr17	16382745	16391435	ENSG00000170315.14	+	UBB
chr17	17195195	17200995	ENSG00000154803.13&ENSG00000179598.6&ENSG00000264187.1&ENSG00000266498.1	-	FLCN
chr17	17217679	17242011	ENSG00000133030.22&ENSG00000206859.1&ENSG00000243370.3&ENSG00000278864.1	+	MPRIP
chr17	17465637	17494437	ENSG00000108551.5	-	RASD1
chr17	17493221	17498621	ENSG00000141026.6	+	MED9
chr17	17779528	17810399	ENSG00000072310.18&ENSG00000207839.1&ENSG00000274111.1	-	SREBF1
chr17	17811453	17858228	ENSG00000108557.20&ENSG00000264167.1	+	RAI1
chr17	18016889	18039409	ENSG00000171962.18&ENSG00000232344.2	+	DRC3
chr17	18217415	18244815	ENSG00000177731.16	-	FLII
chr17	18244875	18260598	ENSG00000131899.12	+	LLGL1
chr17	18258737	18271428	ENSG00000177302.15	-	TOP3A
chr17	18315006	18327860	ENSG00000176974.21&ENSG00000283772.1	-	SHMT1
chr17	18328056	18377779	ENSG00000176994.11	+	SMCR8
chr17	19306260	19334308	ENSG00000108641.20&ENSG00000221540.1	-	B9D1
chr17	19336715	19362761	ENSG00000072134.16&ENSG00000281856.1	+	EPN2
chr17	19378192	19383442	ENSG00000166482.12	-	MFAP4
chr17	19649934	19678288	ENSG00000180638.19	-	SLC47A2
chr17	19897286	19904302	ENSG00000108599.15&ENSG00000266126.1	-	AKAP10
chr17	21086354	21197954	ENSG00000178307.10	-	TMEM11
chr17	21193265	21214323	ENSG00000109016.18	+	DHRS7B
chr17	28311525	28328325	ENSG00000109083.14	-	IFT20
chr17	28328685	28335603	ENSG00000109084.14	+	TMEM97
chr17	28335488	28346633	ENSG00000004142.12	-	POLDIP2
chr17	28382042	28394642	ENSG00000076351.13	-	SLC46A1
chr17	28672803	28703197	ENSG00000167525.15	-	PROCA1
chr17	28702679	28719986	ENSG00000109111.15	+	SUPT6H
chr17	28750078	28755980	ENSG00000173065.14	-	FAM222B
chr17	28750956	28802445	ENSG00000076604.16	+	TRAF4
chr17	29254494	29325694	ENSG00000108255.8	+	CRYBA1
chr17	29594053	29614756	ENSG00000167549.19&ENSG00000264007.1	-	CORO6
chr17	29707090	29761104	ENSG00000167543.16&ENSG00000198720.13&ENSG00000263370.1&ENSG00000264031.1&ENSG00000264290.1	+	TP53I13
chr17	30186475	30194275	ENSG00000126653.18&ENSG00000283935.1	+	NSRP1
chr17	30727563	30769388	ENSG00000176390.12&ENSG00000265791.1	-	CRLF3
chr17	30864939	30897336	ENSG00000172171.11	-	TEFM
chr17	31095449	31272013	ENSG00000126861.5	-	OMG
chr17	31297538	31303770	ENSG00000126860.12&ENSG00000185862.7&ENSG00000265118.5	-	EVI2A
chr17	32381885	32408014	ENSG00000010244.19&ENSG00000141314.13&ENSG00000265139.1&ENSG00000265794.5&ENSG00000283774.1	+	ZNF207
chr17	32463481	32492522	ENSG00000176658.17&ENSG00000201178.1&ENSG00000263717.1&ENSG00000265222.1&ENSG00000265337.1&ENSG00000279781.1&ENSG00000280245.1	-	MYO1D
chr17	34963777	34972577	ENSG00000198783.6	+	ZNF830
chr17	34981077	35005990	ENSG00000092871.17&ENSG00000185379.21&ENSG00000252328.1&ENSG00000267457.1&ENSG00000267618.5	-	RFFL
chr17	35130732	35147818	ENSG00000073598.6	+	FNDC8
chr17	35562395	35574795	ENSG00000108733.11	-	PEX12
chr17	35597127	35744511	ENSG00000270765.7	-	GAS2L2
chr17	36539310	36544913	ENSG00000277161.2	+	PIGW
chr17	37489687	37514807	ENSG00000275066.5	-	SYNRG
chr17	37513501	37609740	ENSG00000276023.5	+	DUSP14
chr17	38284771	38324571	ENSG00000277399.6	-	GPR179
chr17	38735605	38749361	ENSG00000277972.2	+	CISD3
chr17	38755399	38765691	ENSG00000276293.5	-	PIP4K2B
chr17	38764225	38825839	ENSG00000277791.5	+	PSMB3
chr17	39670475	39676275	ENSG00000141744.4	+	PNMT
chr17	39696796	39728496	ENSG00000141741.12	-	MIEN1
chr17	40017813	40058291	ENSG00000108342.13	+	CSF3
chr17	40061214	40092793	ENSG00000126368.6	-	NR1D1
chr17	40093867	40107267	ENSG00000126351.13	+	THRA
chr17	40916900	40922700	ENSG00000108244.17	-	KRT23
chr17	41411774	41420547	ENSG00000108417.4	-	KRT37
chr17	41424584	41436154	ENSG00000171360.4	-	KRT38
chr17	41454054	41459513	ENSG00000108759.4	-	KRT32
chr17	41467385	41476710	ENSG00000197079.9	-	KRT35
chr17	41812603	41825057	ENSG00000141698.17	-	NT5C3B
chr17	41823213	41835686	ENSG00000141756.20	+	FKBP10
chr17	41848384	41867582	ENSG00000161594.7	+	KLHL10
chr17	41949821	41976421	ENSG00000168259.17	-	DNAJC7
chr17	41977740	42011383	ENSG00000173786.17	+	CNP
chr17	42123352	42154601	ENSG00000260325.2	+	HSPB9
chr17	42554840	42572310	ENSG00000131470.15	-	PSMC3IP
chr17	42667006	42679964	ENSG00000037042.9	+	TUBG2
chr17	42699993	42714300	ENSG00000108797.12	+	CNTNAP1
chr17	42811587	42824386	ENSG00000176563.10	+	CNTD1
chr17	43009607	43014607	ENSG00000108828.16	-	VAT1
chr17	43014456	43025232	ENSG00000068079.8	+	IFI35
chr17	43171036	43216941	ENSG00000236383.9&ENSG00000273709.1&ENSG00000274062.1&ENSG00000274432.1&ENSG00000274452.1&ENSG00000274585.1&ENSG00000274862.1&ENSG00000275219.1&ENSG00000275616.1&ENSG00000276596.1&ENSG00000277903.1&ENSG00000278048.1&ENSG00000278591.1&ENSG00000278774.1	-	CCDC200
chr17	43220041	43228041	ENSG00000184988.8	+	TMEM106A
chr17	43468644	43527844	ENSG00000175832.13	-	ETV4
chr17	44004468	44011188	ENSG00000091947.10	-	TMEM101
chr17	44009068	44070621	ENSG00000161653.11	+	NAGS
chr17	44025222	44034328	ENSG00000161654.10	-	LSM12
chr17	44067618	44076746	ENSG00000108840.16	-	HDAC5
chr17	44082151	44089151	ENSG00000141349.10	+	G6PC3
chr17	44179084	44186971	ENSG00000161664.7	+	ASB16
chr17	44186722	44191805	ENSG00000087152.16	-	ATXN7L3
chr17	44191929	44198538	ENSG00000168591.16	+	TMUB2
chr17	44318670	44325410	ENSG00000108309.14	+	RUNDC3A
chr17	44340815	44353215	ENSG00000161682.15	-	FAM171A2
chr17	44850476	44883987	ENSG00000131097.7	+	HIGD1B
chr17	45061130	45108959	ENSG00000161714.12&ENSG00000277249.1	-	PLCD3
chr17	45109016	45132601	ENSG00000136448.13&ENSG00000200888.1&ENSG00000267788.1&ENSG00000289024.1	+	NMT1
chr17	45152099	45160701	ENSG00000186834.4	+	HEXIM1
chr17	45170040	45183240	ENSG00000168517.11	+	HEXIM2
chr17	46028334	46035314	ENSG00000186868.18&ENSG00000256762.1&ENSG00000274883.1&ENSG00000279685.2	+	MAPT
chr17	46338077	46362677	ENSG00000176681.15&ENSG00000265411.1	+	LRRC37A
chr17	46485580	46499780	ENSG00000185829.19&ENSG00000232300.1	-	ARL17A
chr17	47054569	47109169	ENSG00000108433.17&ENSG00000262633.2&ENSG00000263142.6&ENSG00000264999.1&ENSG00000277198.1&ENSG00000291209.1	+	GOSR2
chr17	47441312	47512112	ENSG00000178852.16&ENSG00000259207.10&ENSG00000259753.1	+	EFCAB13
chr17	47837719	47843319	ENSG00000141294.10	+	LRRC46
chr17	48061545	48103358	ENSG00000082641.16	+	NFE2L1
chr17	48535694	48540894	ENSG00000173917.11	-	HOXB2
chr17	48714919	48721719	ENSG00000159182.5	-	PRAC1
chr17	48724758	48729758	ENSG00000229637.4&ENSG00000273750.1&ENSG00000277542.1	+	PRAC2
chr17	48908982	48929316	ENSG00000159210.10	-	SNF8
chr17	49789179	49838300	ENSG00000176358.16	-	TAC4
chr17	50105040	50110040	ENSG00000167100.15	-	SAMD14
chr17	50363138	50373221	ENSG00000015532.10	+	XYLT2
chr17	50381483	50396439	ENSG00000154920.15	+	EME1
chr17	54885902	54951902	ENSG00000166260.13&ENSG00000279059.1	-	COX11
chr17	57121346	57129546	ENSG00000121057.13	+	AKAP1
chr17	58205174	58210374	ENSG00000121053.6	+	EPX
chr17	58336021	58345175	ENSG00000108375.13&ENSG00000213246.7&ENSG00000285897.1	-	RNF43
chr17	59619713	59674636	ENSG00000141378.15	-	PTRH2
chr17	59696956	59707193	ENSG00000141367.13	+	CLTC
chr17	59842255	59853055	ENSG00000062716.13&ENSG00000267637.1&ENSG00000284190.1	+	VMP1
chr17	59892944	59952240	ENSG00000189050.16&ENSG00000238283.3&ENSG00000266992.1&ENSG00000267104.2	-	RNFT1
chr17	63621536	63682336	ENSG00000108588.15&ENSG00000125695.12&ENSG00000136490.9&ENSG00000266173.7	-	CCDC47
chr17	63776350	63819433	ENSG00000108592.17	-	FTSJ3
chr17	63819317	63827153	ENSG00000198231.14	+	DDX42
chr17	63832026	63849293	ENSG00000087191.14	+	PSMC5
chr17	64508198	64542282	ENSG00000108854.16	-	SMURF2
chr17	64542461	64572830	ENSG00000258890.8	+	CEP95
chr17	65521363	65528563	ENSG00000154240.18&ENSG00000168646.14&ENSG00000266076.1	-	CEP112
chr17	68247937	68267026	ENSG00000108932.13	-	SLC16A6
chr17	68291266	68420948	ENSG00000070540.13&ENSG00000207561.1	-	WIPI1
chr17	68494113	68535113	ENSG00000108950.12	-	FAM20A
chr17	73208507	73232234	ENSG00000166685.13&ENSG00000180616.9&ENSG00000264860.1	+	COG1
chr17	74748911	74770529	ENSG00000109065.12	-	NAT9
chr17	74769353	74776500	ENSG00000109062.12&ENSG00000284186.1	+	SLC9A3R1
chr17	74776366	74842023	ENSG00000161509.14	-	GRIN2C
chr17	75089973	75130225	ENSG00000125458.7	-	NT5C
chr17	75235758	75261675	ENSG00000125450.11	+	NUP85
chr17	75477861	75500261	ENSG00000177303.10	-	CASKIN2
chr17	75500452	75515945	ENSG00000177728.17&ENSG00000284595.1	+	TMEM94
chr17	75626849	75633435	ENSG00000266714.11	+	MYO15B
chr17	75820054	75827225	ENSG00000092929.13	-	UNC13D
chr17	76005999	76036399	ENSG00000250506.9&ENSG00000257949.7&ENSG00000261408.7	+	CDK3
chr17	76083666	76090309	ENSG00000182687.4&ENSG00000186919.13	+	GALR2
chr17	76261649	76274049	ENSG00000129646.16	-	QRICH2
chr17	76387860	76453352	ENSG00000176170.14	+	SPHK1
chr17	76470117	76513717	ENSG00000129673.10	+	AANAT
chr17	76557682	76563710	ENSG00000070731.11&ENSG00000284526.1	-	ST6GALNAC2
chr17	76726798	76734115	ENSG00000161547.17&ENSG00000283805.1	-	SRSF2
chr17	78066760	78107397	ENSG00000141524.19	-	TMC6
chr17	78173527	78187359	ENSG00000108639.8	+	SYNGR2
chr17	78371134	78423697	ENSG00000187775.17&ENSG00000243426.3	-	DNAH17
chr17	78425114	78432514	ENSG00000087157.19&ENSG00000200063.1	+	PGS1
chr17	79077145	79089345	ENSG00000167281.20&ENSG00000263278.2	-	RBFOX3
chr17	80398794	80415166	ENSG00000173821.20&ENSG00000262979.1&ENSG00000280248.1	+	RNF213
chr17	81034880	81110487	ENSG00000181409.14&ENSG00000207736.1&ENSG00000221025.1&ENSG00000283604.1	-	AATK
chr17	81239090	81244811	ENSG00000157637.13	-	SLC38A10
chr17	81241310	81251195	ENSG00000224877.4	+	NDUFAF8
chr17	81529885	81539885	ENSG00000185504.17	-	FAAP100
chr17	81537130	81573491	ENSG00000186765.12	+	FSCN2
chr17	81673904	81683327	ENSG00000185298.13	+	CCDC137
chr17	81860855	81867721	ENSG00000141522.12	-	ARHGDIA
chr17	81881105	81887835	ENSG00000183684.8	-	ALYREF
chr17	81891585	81900958	ENSG00000185813.11	-	PCYT2
chr17	81902905	81922900	ENSG00000141552.18&ENSG00000183979.8	+	ANAPC11
chr17	81966588	82018702	ENSG00000169689.15	-	CENPX
chr17	82017406	82023306	ENSG00000169696.16	+	ASPSCR1
chr17	82024106	82035136	ENSG00000169738.8&ENSG00000279372.1	-	DCXR
chr17	82051830	82057506	ENSG00000169718.18	-	DUS1L
chr17	82057470	82073470	ENSG00000169727.14	+	GPS1
chr17	82261129	82273749	ENSG00000141526.18&ENSG00000275888.1&ENSG00000280407.3&ENSG00000284574.1	+	SLC16A3
chr17	82426712	82440912	ENSG00000178927.19	-	CYBC1
chr17	82442645	82450912	ENSG00000169660.17&ENSG00000279066.1	+	HEXD
chr17	82796094	82829434	ENSG00000141579.7	-	ZNF750
chr17	82840021	82942149	ENSG00000175711.9	-	B3GNTL1
chr17	82945914	82976514	ENSG00000141556.22&ENSG00000262663.1	+	TBCD
chr18	122520	214520	ENSG00000079134.13	-	THOC1
chr18	214629	268114	ENSG00000101557.15	+	USP14
chr18	673578	706524	ENSG00000176890.16	+	TYMS
chr18	10552764	10594591	ENSG00000134265.13	+	NAPG
chr18	11885685	11908713	ENSG00000141404.17&ENSG00000255112.3&ENSG00000267333.1	+	GNAL
chr18	12304193	12328944	ENSG00000141385.12	-	AFG3L2
chr18	12398712	12446512	ENSG00000134278.16	-	SPIRE1
chr18	12728945	12739145	ENSG00000128789.22	+	PSMG2
chr18	21521684	21529284	ENSG00000141446.11	-	ESCO1
chr18	21526112	21612315	ENSG00000141449.16&ENSG00000265948.1	+	GREB1L
chr18	21633524	21646724	ENSG00000167088.11	+	SNRPD1
chr18	23118144	23197144	ENSG00000134490.14&ENSG00000266495.1	-	TMEM241
chr18	23531822	23611022	ENSG00000141452.10	+	RMC1
chr18	24135828	24159509	ENSG00000141447.19&ENSG00000199874.1&ENSG00000265750.1&ENSG00000273524.1	-	OSBPL1A
chr18	24161600	24218301	ENSG00000154040.21	+	CABYR
chr18	35237058	35251058	ENSG00000186814.14&ENSG00000268573.1	-	ZSCAN30
chr18	35975387	35984387	ENSG00000141425.18	-	RPRD1A
chr18	36767447	36777647	ENSG00000134779.15	-	TPGS2
chr18	45844094	45880894	ENSG00000197046.12	+	SIGLEC15
chr18	57640226	57646426	ENSG00000081923.15	-	ATP8B1
chr18	79900184	79907984	ENSG00000178342.5&ENSG00000267780.2	+	KCNG2
chr18	79963177	79970813	ENSG00000141759.15	-	TXNL4A
chr18	79970822	80003022	ENSG00000226742.4	+	HSBP1L1
chr18	80083232	80157232	ENSG00000178184.16	-	PARD6G
chr19	617159	639880	ENSG00000099822.3	+	HCN2
chr19	641126	647526	ENSG00000070423.18	-	RNF126
chr19	644373	663483	ENSG00000070388.12	+	FGF22
chr19	782650	812488	ENSG00000129951.19	-	PLPPR3
chr19	860630	867630	ENSG00000175221.16	-	MED16
chr19	1058374	1086574	ENSG00000099817.12	-	POLR2E
chr19	1086628	1100628	ENSG00000180448.11	+	ARHGAP45
chr19	1100637	1107637	ENSG00000064932.16	-	SBNO2
chr19	1106791	1163452	ENSG00000167468.20	+	GPX4
chr19	1191087	1228287	ENSG00000099625.14	-	CBARP
chr19	1228431	1238180	ENSG00000118046.17&ENSG00000267736.2	+	STK11
chr19	1395589	1404589	ENSG00000115286.21	+	NDUFS7
chr19	1473244	1489244	ENSG00000115266.12	+	APC2
chr19	1954585	1985438	ENSG00000133243.10&ENSG00000267180.1&ENSG00000275468.1&ENSG00000279653.1	-	BTBD2
chr19	1981338	1989402	ENSG00000133275.16	+	CSNK1G2
chr19	2099593	2163934	ENSG00000099840.14	+	IZUMO4
chr19	2237703	2252252	ENSG00000167476.10	-	JSRP1
chr19	2418625	2425625	ENSG00000099800.8	-	TIMM13
chr19	2426261	2476123	ENSG00000178297.15	+	TMPRSS9
chr19	3521319	3538261	ENSG00000161091.14&ENSG00000266959.1&ENSG00000279590.1	-	MFSD12
chr19	3762489	3769089	ENSG00000173976.16	-	RAX2
chr19	3991703	4043303	ENSG00000178951.9&ENSG00000268670.1	-	ZBTB7A
chr19	4039386	4086386	ENSG00000105229.7	+	PIAS4
chr19	4173054	4182690	ENSG00000060566.14	+	CREB3L3
chr19	4430933	4444999	ENSG00000167671.12	-	UBXN6
chr19	4484792	4502192	ENSG00000167676.5	-	PLIN4
chr19	4655568	4674968	ENSG00000185361.9	+	TNFAIP8L1
chr19	4962154	4969114	ENSG00000263409.1&ENSG00000276043.5	+	MIR4747
chr19	5624045	5678421	ENSG00000174917.9	-	MICOS13
chr19	5685634	5691834	ENSG00000196365.12	-	LONP1
chr19	5691875	5720638	ENSG00000130255.13&ENSG00000167733.14	+	RPL36
chr19	5916211	5978334	ENSG00000105519.18&ENSG00000187650.4&ENSG00000267314.1	+	CAPS
chr19	6193094	6199406	ENSG00000130377.14	+	ACSBG2
chr19	6375250	6393795	ENSG00000125652.8	+	ALKBH7
chr19	6751530	6759930	ENSG00000125733.18	+	TRIP10
chr19	7602725	7619525	ENSG00000076924.12	-	XAB2
chr19	7618304	7629789	ENSG00000076826.10&ENSG00000273657.1	+	CAMSAP3
chr19	7919156	7924491	ENSG00000178531.6	-	CTXN1
chr19	8445596	8490056	ENSG00000133246.12	-	PRAM1
chr19	10102677	10115014	ENSG00000130811.12	-	EIF3G
chr19	10115372	10230414	ENSG00000130810.20&ENSG00000209645.1&ENSG00000238531.1&ENSG00000243207.6&ENSG00000244165.2	+	PPAN
chr19	10125542	10133342	ENSG00000130816.17&ENSG00000267534.4	-	DNMT1
chr19	10553418	10583018	ENSG00000130734.10&ENSG00000221410.1	+	ATG4D
chr19	10817495	10832067	ENSG00000099203.7	-	TMED1
chr19	10861785	10922185	ENSG00000130733.11	-	YIPF2
chr19	10923075	10928812	ENSG00000142453.12	+	CARM1
chr19	11016010	11131520	ENSG00000161888.12	-	SPC24
chr19	11376951	11383151	ENSG00000173928.4	+	SWSAP1
chr19	11435781	11451326	ENSG00000161914.10&ENSG00000196361.10&ENSG00000267477.1&ENSG00000274713.1	-	ZNF653
chr19	11975115	12014715	ENSG00000197647.13&ENSG00000212497.1&ENSG00000257355.1&ENSG00000257446.4	-	ZNF433
chr19	12675832	12687999	ENSG00000123154.12	+	WDR83
chr19	12813640	12821440	ENSG00000104889.7&ENSG00000284491.3	+	RNASEH2A
chr19	12888386	12898786	ENSG00000161860.8	-	SYCE2
chr19	12944486	12953119	ENSG00000179271.3	-	GADD45GIP1
chr19	12953642	12959642	ENSG00000179262.10	+	RAD23A
chr19	13071373	13099033	ENSG00000104903.5	-	LYL1
chr19	13832254	13858254	ENSG00000132003.10	+	ZSWIM4
chr19	13906451	13931187	ENSG00000132000.14	-	PODNL1
chr19	13953391	13961530	ENSG00000132005.9	-	RFX1
chr19	13961449	13974849	ENSG00000132017.11	+	DCAF15
chr19	14408725	14426325	ENSG00000123146.20	+	ADGRE5
chr19	14427066	14472466	ENSG00000160951.4	-	PTGER1
chr19	14560390	14566078	ENSG00000099795.7	-	NDUFB7
chr19	14565980	14575780	ENSG00000099797.15&ENSG00000283822.1	+	TECR
chr19	14733746	14787946	ENSG00000160961.12	+	ZNF333
chr19	15102584	15114984	ENSG00000105135.16	-	ILVBL
chr19	15114985	15124161	ENSG00000105137.13	+	SYDE1
chr19	16521352	16542747	ENSG00000105072.9	+	C19orf44
chr19	17224283	17231883	ENSG00000130307.12&ENSG00000160113.6&ENSG00000269095.1	-	USHBP1
chr19	17229219	17254819	ENSG00000099330.9	+	OCEL1
chr19	17310235	17323223	ENSG00000074855.11	-	ANO8
chr19	17394195	17402939	ENSG00000130303.14	-	BST2
chr19	17506168	17511637	ENSG00000130304.17	+	SLC27A1
chr19	18190984	18196784	ENSG00000105649.10	-	RAB3A
chr19	18405988	18434388	ENSG00000105655.19	-	ISYNA1
chr19	18434562	18441420	ENSG00000130511.16	+	SSBP4
chr19	18808345	18868545	ENSG00000130283.9&ENSG00000223802.9	-	GDF1
chr19	18868230	18873430	ENSG00000005007.14	+	UPF1
chr19	19113030	19126230	ENSG00000181035.14	+	SLC25A42
chr19	19192590	19201409	ENSG00000184162.15	-	NR2C2AP
chr19	19402602	19512418	ENSG00000178093.14	-	TSSK6
chr19	20809995	20819795	ENSG00000160229.13	+	ZNF66
chr19	23208999	23221599	ENSG00000196081.10&ENSG00000269107.1&ENSG00000269837.1&ENSG00000283201.1&ENSG00000284428.1	-	ZNF724
chr19	24129968	24143568	ENSG00000213096.11&ENSG00000268362.6&ENSG00000279425.1	+	ZNF254
chr19	30016612	30037286	ENSG00000105176.18	+	URI1
chr19	32574806	32597006	ENSG00000105186.16&ENSG00000201388.1&ENSG00000242436.3	-	ANKRD27
chr19	32587453	32636079	ENSG00000105185.12	+	PDCD5
chr19	32971990	32978592	ENSG00000131941.8	-	RHPN2
chr19	32978229	32986829	ENSG00000131944.11	+	FAAP24
chr19	33192064	33208664	ENSG00000130876.11	-	SLC7A10
chr19	33366350	33386950	ENSG00000124299.16	-	PEPD
chr19	33382686	33555569	ENSG00000153879.9	+	CEBPG
chr19	34471251	34481759	ENSG00000126261.13	+	UBA2
chr19	34945170	34975370	ENSG00000168661.15	+	ZNF30
chr19	34951204	34956354	ENSG00000180884.10	-	ZNF792
chr19	35658782	35666518	ENSG00000126267.11	+	COX6B1
chr19	35687601	35738801	ENSG00000126246.10&ENSG00000161265.15&ENSG00000267120.3	-	IGFLR1
chr19	35738880	35745601	ENSG00000272333.8	+	KMT2B
chr19	35993307	36003307	ENSG00000181392.17&ENSG00000239382.11&ENSG00000248101.2	-	SYNE4
chr19	36054738	36113709	ENSG00000105258.9	-	POLR2I
chr19	36150353	36168353	ENSG00000126247.11	+	CAPNS1
chr19	36528270	36534774	ENSG00000186020.13	-	ZNF529
chr19	37087619	37093019	ENSG00000196967.11&ENSG00000245680.11&ENSG00000267360.6&ENSG00000267437.1	-	ZNF585A
chr19	37730642	37735833	ENSG00000189144.15	-	ZNF573
chr19	38161206	38211006	ENSG00000011332.22	-	DPF1
chr19	38305006	38317806	ENSG00000167642.13&ENSG00000167644.12&ENSG00000200209.1&ENSG00000267748.4	+	SPINT2
chr19	38369267	38384267	ENSG00000179168.15	-	GGN
chr19	38394451	38409051	ENSG00000171777.16	-	RASGRP4
chr19	38636955	38644355	ENSG00000178982.10	+	EIF3K
chr19	38899861	38908980	ENSG00000262484.2	-	CCER2
chr19	38933168	38975162	ENSG00000128626.12	+	MRPS12
chr19	39342371	39385629	ENSG00000006712.15	-	PAF1
chr19	39815550	39825350	ENSG00000105204.14&ENSG00000277759.1&ENSG00000291312.1	-	DYRK1B
chr19	40021038	40090755	ENSG00000187187.14	+	ZNF546
chr19	40184058	40216058	ENSG00000174521.8	-	TTC9B
chr19	40725783	40740856	ENSG00000188493.15	-	C19orf54
chr19	40740860	40750638	ENSG00000086544.4	+	ITPKC
chr19	41286692	41301587	ENSG00000105329.11&ENSG00000286177.1	-	TGFB1
chr19	41324873	41350854	ENSG00000142039.4	+	CCDC97
chr19	41364164	41386371	ENSG00000077348.10	-	EXOSC5
chr19	41846704	41907704	ENSG00000268041.3	-	ERFL
chr19	42228201	42242776	ENSG00000167625.11	+	ZNF526
chr19	42255131	42297033	ENSG00000079462.8	-	PAFAH1B3
chr19	42295797	42302099	ENSG00000079432.9	+	CIC
chr19	42393114	42401514	ENSG00000079435.10&ENSG00000268605.1	-	LIPE
chr19	43536130	43553446	ENSG00000176472.11	+	ZNF575
chr19	43537911	43543311	ENSG00000073050.12&ENSG00000167378.10&ENSG00000268361.1	-	XRCC1
chr19	43583964	43596393	ENSG00000234465.11	+	PINLYP
chr19	43596133	43607224	ENSG00000131116.12	-	ZNF428
chr19	44949565	44954586	ENSG00000224916.9&ENSG00000234906.11&ENSG00000267467.4	+	NA
chr19	44954006	45071500	ENSG00000170684.10	-	ZNF296
chr19	45136976	45149744	ENSG00000179846.11	-	NKPD1
chr19	45351520	45377920	ENSG00000104892.17	+	KLC3
chr19	45410737	45433537	ENSG00000117877.11	+	POLR1G
chr19	45526989	45537989	ENSG00000125753.15	+	VASP
chr19	45683722	45692404	ENSG00000010310.9&ENSG00000207773.1	+	GIPR
chr19	46008753	46019153	ENSG00000008438.5	-	PGLYRP1
chr19	46776988	46787816	ENSG00000181027.11	+	FKRP
chr19	47040709	47045909	ENSG00000130748.7	-	TMEM160
chr19	47275723	47280923	ENSG00000257704.4	+	INAFM1
chr19	47757058	47762658	ENSG00000105373.19&ENSG00000221803.1	+	NOP53
chr19	48321970	48332356	ENSG00000161558.11	-	TMEM143
chr19	48469692	48485271	ENSG00000142235.13	-	LMTK3
chr19	48624131	48630030	ENSG00000105516.11	-	DBP
chr19	48630717	48638072	ENSG00000063176.16	+	SPHK2
chr19	48868616	48880965	ENSG00000104804.9	-	TULP2
chr19	48876059	48887459	ENSG00000087074.9	+	PPP1R15A
chr19	48945930	48968130	ENSG00000104812.15	-	GYS1
chr19	48966879	48993563	ENSG00000087086.15	+	FTL
chr19	48993309	49015980	ENSG00000104826.15	-	LHB
chr19	49113002	49118402	ENSG00000221916.4	-	C19orf73
chr19	49143198	49151198	ENSG00000130528.12	-	HRC
chr19	49626438	49635292	ENSG00000126458.4	-	RRAS
chr19	49626439	49636239	ENSG00000126464.15	+	PRR12
chr19	49640142	49659569	ENSG00000126456.16	-	IRF3
chr19	49658642	49665143	ENSG00000126461.15	+	SCAF1
chr19	49786666	49806866	ENSG00000010361.14	-	FUZ
chr19	49860744	49877667	ENSG00000104960.15&ENSG00000265954.1	+	PTOV1
chr19	50310542	50329654	ENSG00000105357.20&ENSG00000276002.1	+	MYH14
chr19	50795219	50808875	ENSG00000142513.6	+	ACP4
chr19	51330891	51340696	ENSG00000142549.10	+	IGLON5
chr19	54109257	54115411	ENSG00000170906.16	+	NDUFA3
chr19	54155681	54170681	ENSG00000088038.20	+	CNOT3
chr19	54209417	54216278	ENSG00000204577.12	-	LILRB3
chr19	54436904	54446831	ENSG00000167614.14&ENSG00000268496.1	+	TTYH1
chr19	54449429	54461732	ENSG00000275183.2	-	LENG9
chr19	54462016	54473416	ENSG00000167615.17	+	LENG8
chr19	55003705	55013705	ENSG00000088053.11&ENSG00000160439.16&ENSG00000267149.2	-	GP6
chr19	55078514	55090914	ENSG00000125503.13	-	PPP1R12C
chr19	55087923	55116421	ENSG00000131037.15	+	EPS8L1
chr19	55378246	55385933	ENSG00000160472.5	+	TMEM190
chr19	55613096	55620741	ENSG00000179922.6	-	ZNF784
chr19	55617269	55625069	ENSG00000261221.4	+	ZNF865
chr19	56079766	56087366	ENSG00000142409.6	-	ZNF787
chr19	56556808	56567469	ENSG00000196867.8	+	ZFP28
chr19	57673675	57696275	ENSG00000179909.16	-	ZNF154
chr19	57709203	57719751	ENSG00000083814.13	-	ZNF671
chr19	57727623	57803841	ENSG00000178935.5	-	ZNF552
chr19	57826777	57848731	ENSG00000173480.11&ENSG00000204514.11&ENSG00000269476.1&ENSG00000269867.1	-	ZNF417
chr19	58327251	58345178	ENSG00000121410.12&ENSG00000174586.11&ENSG00000268230.5	-	A1BG
chr19	58457833	58464633	ENSG00000249471.8	+	ZNF324B
chr19	58543577	58551452	ENSG00000130724.10	-	CHMP2A
chr19	58550722	58559126	ENSG00000130726.12&ENSG00000275924.1	+	TRIM28
chr2	266397	279558	ENSG00000189292.16	-	ALKAL2
chr2	278283	286420	ENSG00000143727.16	+	ACP1
chr2	3580920	3592120	ENSG00000171863.15	+	RPS7
chr2	8684461	8692061	ENSG00000115738.10	+	ID2
chr2	9271627	9403475	ENSG00000119185.13	-	ITGB1BP1
chr2	9405683	9423652	ENSG00000151693.11	+	ASAP2
chr2	9423527	9488486	ENSG00000151694.15	-	ADAM17
chr2	9570567	9583967	ENSG00000134308.14	-	YWHAQ
chr2	10054836	10065636	ENSG00000172059.11	+	KLF11
chr2	10770991	10783391	ENSG00000143870.13&ENSG00000238962.1	-	PDIA6
chr2	10785110	10830910	ENSG00000143882.12&ENSG00000239053.1	+	ATP6V1C2
chr2	11159559	11179759	ENSG00000134318.16	-	ROCK2
chr2	11178870	11233989	ENSG00000162976.13	+	SLC66A3
chr2	11428975	11444375	ENSG00000169016.17	-	E2F6
chr2	15634346	15643546	ENSG00000079785.16	+	DDX1
chr2	17657018	17753859	ENSG00000163032.12	+	VSNL1
chr2	19891631	19896631	ENSG00000183891.6	-	TTC32
chr2	20679243	20859772	ENSG00000143869.7	+	GDF7
chr2	24793390	24819169	ENSG00000138031.15	-	ADCY3
chr2	25148853	25160853	ENSG00000115138.11	-	POMC
chr2	26183635	26190635	ENSG00000084754.12	-	HADHA
chr2	26558755	26581205	ENSG00000157884.11	-	CIB4
chr2	27027219	27032911	ENSG00000084764.12	+	MAPRE3
chr2	27062906	27070472	ENSG00000228474.6	-	OST4
chr2	27073889	27098889	ENSG00000138028.17	-	CGREF1
chr2	27122556	27130756	ENSG00000138073.14	-	PREB
chr2	27130812	27137212	ENSG00000143994.14	+	ABHD1
chr2	27243943	27248943	ENSG00000084774.14	+	CAD
chr2	27307439	27335521	ENSG00000138100.14	+	TRIM54
chr2	27356998	27364352	ENSG00000115211.17	-	EIF2B4
chr2	27370337	27377235	ENSG00000163795.14	-	ZNF513
chr2	27377535	27427791	ENSG00000115234.11	+	SNX17
chr2	27416977	27444377	ENSG00000138002.16&ENSG00000200003.1	-	IFT172
chr2	27541838	27625638	ENSG00000176714.10	-	CCDC121
chr2	27651511	27663427	ENSG00000198522.14&ENSG00000243943.10&ENSG00000259080.1	+	GPN1
chr2	27740779	27781379	ENSG00000171174.15	-	RBKS
chr2	28417317	28425946	ENSG00000075426.12&ENSG00000270640.1	+	FOSL2
chr2	28834221	28849821	ENSG00000171103.11	-	TRMT61B
chr2	28850611	28894668	ENSG00000163806.16&ENSG00000213639.11	+	SPDYA
chr2	28948219	28956612	ENSG00000163811.12&ENSG00000264994.1&ENSG00000265145.1&ENSG00000265706.1	+	WDR43
chr2	31853422	31865060	ENSG00000162959.14&ENSG00000162961.14	-	MEMO1
chr2	32224379	32233387	ENSG00000152683.14&ENSG00000229816.1	+	SLC30A6
chr2	33526144	33532744	ENSG00000119812.20	-	FAM98A
chr2	36513731	36531805	ENSG00000171055.15	-	FEZ2
chr2	36551135	36621935	ENSG00000150938.10	+	CRIM1
chr2	37084371	37099210	ENSG00000055332.19	-	EIF2AK2
chr2	37099244	37148531	ENSG00000152133.17	+	GPATCH11
chr2	37196597	37201612	ENSG00000115816.15	-	CEBPZ
chr2	37216193	37231632	ENSG00000218739.10&ENSG00000272054.1	+	CEBPZOS
chr2	37231595	37250502	ENSG00000115825.11	-	PRKD3
chr2	37373322	37395722	ENSG00000115828.17	+	QPCT
chr2	37627282	37641882	ENSG00000163171.8	-	CDC42EP3
chr2	37917711	37949911	ENSG00000138061.12&ENSG00000235848.4	-	CYP1B1
chr2	38067142	38073448	ENSG00000115841.21	+	RMDN2
chr2	38536248	38561969	ENSG00000143889.16	-	HNRNPLL
chr2	38671420	38743599	ENSG00000115875.19	-	SRSF7
chr2	38741237	38751535	ENSG00000143891.17	+	GALM
chr2	42170300	42333546	ENSG00000115944.15	-	COX7A2L
chr2	42332548	42377748	ENSG00000143924.19	+	EML4
chr2	43882988	43892691	ENSG00000143921.9	+	ABCG8
chr2	46386697	46395097	ENSG00000116016.14	+	EPAS1
chr2	46584688	46616417	ENSG00000119729.12	+	RHOQ
chr2	46630176	46641776	ENSG00000119878.6	+	CRIPT
chr2	47040523	47045538	ENSG00000143933.20&ENSG00000239605.11&ENSG00000273269.3	-	CALM2
chr2	47076137	47206337	ENSG00000068724.18&ENSG00000225187.1	+	TTC7A
chr2	47779116	47789316	ENSG00000138081.22&ENSG00000235369.1	-	FBXO11
chr2	47810063	47883456	ENSG00000116062.19&ENSG00000224443.1&ENSG00000283502.1	+	MSH6
chr2	53775196	53787010	ENSG00000143942.5	+	CHAC2
chr2	54960787	54972187	ENSG00000115310.19&ENSG00000200086.1	-	RTN4
chr2	54972025	55108025	ENSG00000214595.13&ENSG00000252507.1	+	EML6
chr2	55235853	55282320	ENSG00000143947.15	+	RPS27A
chr2	55278442	55287842	ENSG00000115355.18	-	CCDC88A
chr2	55502692	55547292	ENSG00000275052.5	-	PPP4R3B
chr2	55545079	55565704	ENSG00000163001.12	+	CFAP36
chr2	55618879	55634061	ENSG00000138035.15	-	PNPT1
chr2	58046699	58159243	ENSG00000115392.13	-	FANCL
chr2	58159920	58241350	ENSG00000028116.18	+	VRK2
chr2	60931612	60963812	ENSG00000162924.16&ENSG00000201076.1&ENSG00000267520.2	+	REL
chr2	61169863	61187463	ENSG00000115464.15&ENSG00000206937.1&ENSG00000234624.2	-	USP34
chr2	61854551	61868085	ENSG00000115484.15	-	CCT4
chr2	63883390	63892146	ENSG00000143952.20	-	VPS54
chr2	63891562	64072162	ENSG00000169764.16	+	UGP2
chr2	65056225	65070696	ENSG00000138069.18	-	RAB1A
chr2	65087004	65151204	ENSG00000011523.15	+	CEP68
chr2	65271253	65278253	ENSG00000138071.15	+	ACTR2
chr2	70254009	70281362	ENSG00000143977.14	-	SNRPG
chr2	70281185	70301452	ENSG00000116005.12	+	PCYOX1
chr2	70985499	70994511	ENSG00000144031.12	+	ANKRD53
chr2	71435069	71451069	ENSG00000075292.19&ENSG00000281195.1&ENSG00000289463.1	+	ZNF638
chr2	73227221	73233421	ENSG00000135632.12	+	SMYD5
chr2	73233238	73254682	ENSG00000163013.12	-	FBXO41
chr2	73253021	73298684	ENSG00000135624.17	+	CCT7
chr2	73958961	73984911	ENSG00000114956.20	+	DGUOK
chr2	74198559	74211604	ENSG00000188687.18&ENSG00000204843.13&ENSG00000229798.1&ENSG00000264324.1	-	SLC4A5
chr2	74217565	74229765	ENSG00000065911.13&ENSG00000279201.1	+	MTHFD2
chr2	74425755	74454755	ENSG00000005448.17	+	WDR54
chr2	74450657	74461057	ENSG00000115275.15	-	MOGS
chr2	74466982	74471982	ENSG00000135637.14&ENSG00000204822.7	-	CCDC142
chr2	74483407	74497517	ENSG00000179528.16	-	LBX2
chr2	74494559	74501718	ENSG00000115282.21	+	TTC31
chr2	74924845	75046463	ENSG00000115353.11	-	TACR1
chr2	74970128	75090813	ENSG00000115350.12	+	POLE4
chr2	85300827	85318027	ENSG00000152291.15	-	TGOLN2
chr2	85538782	85544720	ENSG00000115486.13	-	GGCX
chr2	85545281	85561563	ENSG00000168906.13	+	MAT2A
chr2	85597708	85602857	ENSG00000168894.10	+	RNF181
chr2	86106154	86143932	ENSG00000132305.22&ENSG00000200241.1&ENSG00000265420.1	-	IMMT
chr2	86142157	86195155	ENSG00000132300.19&ENSG00000208772.1	+	PTCD3
chr2	86195471	86213993	ENSG00000068615.20	-	REEP1
chr2	86405230	86503430	ENSG00000115561.16&ENSG00000200563.1&ENSG00000239305.7&ENSG00000249884.8	-	CHMP3
chr2	86492716	86562071	ENSG00000115548.17	+	KDM3A
chr2	96016146	96021946	ENSG00000186281.13	-	GPAT2
chr2	96265996	96274338	ENSG00000144028.15&ENSG00000230747.1	-	SNRNP200
chr2	96274173	96325318	ENSG00000144021.3	+	CIAO1
chr2	96330517	96335767	ENSG00000198885.10	+	ITPRIPL1
chr2	96704887	96750287	ENSG00000249715.13	+	FER1L5
chr2	96816077	96824526	ENSG00000163126.15&ENSG00000213337.9	-	ANKRD23
chr2	96870756	96875882	ENSG00000168754.15&ENSG00000252845.1	-	FAM178B
chr2	97264521	97269521	ENSG00000135976.21	+	ANKRD36
chr2	97639939	97655939	ENSG00000115073.8	-	ACTR1B
chr2	97648383	97664218	ENSG00000135940.7	+	COX5B
chr2	98389114	98599314	ENSG00000183513.9	-	COA5
chr2	98594392	98608580	ENSG00000040933.16	+	INPP4A
chr2	98608514	98619106	ENSG00000071073.13	-	MGAT4A
chr2	98618515	98638315	ENSG00000115446.12	+	UNC50
chr2	99154963	99161427	ENSG00000158411.11	-	MITD1
chr2	99181057	99242246	ENSG00000185674.10	-	LYG2
chr2	99322741	99337372	ENSG00000144182.17&ENSG00000185414.20&ENSG00000241962.9&ENSG00000273045.7&ENSG00000273155.1	+	LIPT1
chr2	99340701	99400475	ENSG00000135945.10	-	REV1
chr2	101024032	101068379	ENSG00000071082.11	+	RPL31
chr2	101270316	101309451	ENSG00000158435.8	+	CNOT11
chr2	102702830	102714630	ENSG00000135953.11	-	MFSD9
chr2	102711355	102736906	ENSG00000115616.3	+	SLC9A2
chr2	105337508	105357712	ENSG00000115641.19	-	FHL2
chr2	106085908	106093308	ENSG00000115652.15	-	UXS1
chr2	108509415	108533672	ENSG00000135968.22	+	GCC2
chr2	108712899	108894471	ENSG00000135960.10	-	EDAR
chr2	110621328	110637528	ENSG00000169679.15	-	BUB1
chr2	112663825	112670425	ENSG00000144136.11	+	SLC20A1
chr2	112742879	112785479	ENSG00000144130.12	+	NT5DC4
chr2	112767925	112773925	ENSG00000115008.6	-	IL1A
chr2	113175359	113215997	ENSG00000125618.18	-	PAX8
chr2	113962596	113970720	ENSG00000115091.12&ENSG00000279957.1	+	ACTR3
chr2	118110997	118132197	ENSG00000125629.16	+	INSIG2
chr2	120179119	120192246	ENSG00000115109.14	+	EPB41L5
chr2	127705242	127845237	ENSG00000173349.6	+	SFT2D3
chr2	130059535	130073535	ENSG00000196604.13&ENSG00000228471.1&ENSG00000252223.1	-	POTEF
chr2	130129221	130139287	ENSG00000152076.19	-	CCDC74B
chr2	130182749	130191745	ENSG00000152086.9	-	TUBA3E
chr2	130347967	130356046	ENSG00000136718.10	+	IMP4
chr2	130929883	131047876	ENSG00000152102.18	-	FAM168B
chr2	131047263	131104848	ENSG00000136002.20&ENSG00000284479.1	+	ARHGEF4
chr2	131482934	131492814	ENSG00000075886.11	+	TUBA3D
chr2	134320077	134455759	ENSG00000152128.13	-	TMEM163
chr2	134454621	134718189	ENSG00000152127.9&ENSG00000222921.1&ENSG00000263813.1&ENSG00000289534.1	+	MGAT5
chr2	134918711	134964485	ENSG00000176601.14	-	MAP3K19
chr2	135047467	135136916	ENSG00000121988.18&ENSG00000235651.1	-	ZRANB3
chr2	135176667	135186867	ENSG00000115839.19&ENSG00000208308.1	+	RAB3GAP1
chr2	135656578	135787850	ENSG00000115850.10&ENSG00000200664.1	-	LCT
chr2	138574458	138581058	ENSG00000144228.9&ENSG00000241772.2	+	SPOPL
chr2	147902955	147930396	ENSG00000115947.14	-	ORC4
chr2	147930826	148021012	ENSG00000121989.15&ENSG00000212389.1	+	ACVR2A
chr2	148787569	148793369	ENSG00000135999.12	+	EPC2
chr2	149563437	149569637	ENSG00000168288.13	-	MMADHC
chr2	151368410	151485336	ENSG00000183091.21	-	NEB
chr2	151774184	151788984	ENSG00000162980.17&ENSG00000182389.20&ENSG00000283228.1	-	ARL5A
chr2	152641274	152651593	ENSG00000196504.21	-	PRPF40A
chr2	152649826	152717648	ENSG00000157827.20&ENSG00000213197.3	+	FMNL2
chr2	159056858	159235798	ENSG00000196151.11	-	WDSUB1
chr2	159712443	159768628	ENSG00000054219.11&ENSG00000227055.1&ENSG00000241399.7&ENSG00000248672.5&ENSG00000287091.1	-	LY75
chr2	159771027	159800227	ENSG00000136536.15	+	MARCHF7
chr2	168865514	168901292	ENSG00000163072.16	+	NOSTRIN
chr2	169526258	169584343	ENSG00000163093.12&ENSG00000239474.7&ENSG00000251569.1	+	BBS5
chr2	169577745	169645425	ENSG00000154479.13&ENSG00000226072.1	-	CFAP210
chr2	169790681	169810081	ENSG00000138382.15	-	METTL5
chr2	170655171	170690565	ENSG00000071909.19	+	MYO3B
chr2	170718078	170750878	ENSG00000204335.4	+	SP5
chr2	171750158	171915158	ENSG00000077380.16	+	DYNC1I2
chr2	171983686	171989086	ENSG00000128708.13	+	HAT1
chr2	173368997	173397797	ENSG00000144354.15	+	CDCA7
chr2	174425371	174431571	ENSG00000163328.14	-	GPR155
chr2	174429575	174446975	ENSG00000144306.15	+	SCRN3
chr2	175060850	175072250	ENSG00000115966.18&ENSG00000215973.1&ENSG00000277948.1	-	ATF2
chr2	175168381	175176258	ENSG00000154518.10&ENSG00000200121.2	-	ATP5MC3
chr2	177212661	177218667	ENSG00000116044.17&ENSG00000213963.7&ENSG00000225808.1&ENSG00000238295.1&ENSG00000265396.1&ENSG00000278418.1	-	NFE2L2
chr2	177223959	177264360	ENSG00000170144.22&ENSG00000284252.1	+	HNRNPA3
chr2	178404092	178431292	ENSG00000180228.14	-	PRKRA
chr2	178519389	178525989	ENSG00000155657.29&ENSG00000163492.16&ENSG00000238542.1	-	TTN
chr2	183161680	183178807	ENSG00000163002.13	+	NUP35
chr2	186509361	186535561	ENSG00000065548.18	+	ZC3H15
chr2	189475552	189480952	ENSG00000115368.10	+	WDR75
chr2	190203484	190343571	ENSG00000187699.10&ENSG00000204253.4	+	C2orf88
chr2	190509205	190534856	ENSG00000151690.15	+	MFSD6
chr2	190882058	190908460	ENSG00000115415.21&ENSG00000229023.1	-	STAT1
chr2	190965552	191017955	ENSG00000115419.14	+	GLS
chr2	195670473	195737703	ENSG00000118997.14&ENSG00000203435.2&ENSG00000227878.2	-	DNAH7
chr2	196686329	196763035	ENSG00000119041.11	-	GTF3C3
chr2	196763490	196957690	ENSG00000144395.18	+	CCDC150
chr2	197435078	197486584	ENSG00000144381.18	-	HSPD1
chr2	197475310	197500141	ENSG00000115520.9	+	COQ10B
chr2	197516736	197568224	ENSG00000162944.11	-	RFTN2
chr2	197678479	197726879	ENSG00000152430.19	-	BOLL
chr2	199911158	199928913	ENSG00000162971.11	-	TYW5
chr2	200889302	200908977	ENSG00000115942.9	-	ORC2
chr2	200903938	200963264	ENSG00000196290.17&ENSG00000252916.1	+	NIF3L1
chr2	200963679	200973718	ENSG00000155744.10	-	FAM126B
chr2	201214949	201288271	ENSG00000155749.13	-	FLACC1
chr2	202205188	202231697	ENSG00000182329.14&ENSG00000227890.1	+	KIAA2012
chr2	202303661	202330861	ENSG00000055044.11&ENSG00000212309.1&ENSG00000212534.1&ENSG00000238317.2&ENSG00000271852.1	+	NOP58
chr2	203306026	203311826	ENSG00000119004.17&ENSG00000264041.2	+	CYP20A1
chr2	203329225	203394345	ENSG00000173166.18	-	RAPH1
chr2	203447728	203558528	ENSG00000138443.17	+	ABI2
chr2	207529794	207580631	ENSG00000144401.14	-	METTL21A
chr2	207605988	207611388	ENSG00000118260.15	+	CREB1
chr2	207754434	207762598	ENSG00000163251.4	-	FZD5
chr2	207761839	207775639	ENSG00000163249.13&ENSG00000284079.1	+	CCNYL1
chr2	209989421	210021421	ENSG00000144445.17	-	KANSL1L
chr2	210022260	210028418	ENSG00000197713.15	+	RPE
chr2	215310946	215360440	ENSG00000115414.21	-	FN1
chr2	216206303	216211405	ENSG00000079246.16	+	XRCC5
chr2	218263861	218269652	ENSG00000179921.15	+	GPBAR1
chr2	218453295	218568581	ENSG00000127831.11	+	VIL1
chr2	218637184	218658765	ENSG00000115556.14	+	PLCD4
chr2	218663443	218672070	ENSG00000074582.15	+	BCS1L
chr2	219203572	219209772	ENSG00000115657.14&ENSG00000198925.12&ENSG00000284820.1	-	ABCB6
chr2	219209651	219229784	ENSG00000158552.13	+	ZFAND2B
chr2	219229716	219236598	ENSG00000163521.16	-	GLB1L
chr2	219550595	219559084	ENSG00000188760.11	+	TMEM198
chr2	222560499	222566899	ENSG00000116120.11	-	FARSB
chr2	222562621	222671659	ENSG00000163082.10&ENSG00000202016.1	+	SGPP2
chr2	227325710	227362038	ENSG00000168955.4	-	TM4SF20
chr2	227561217	227571617	ENSG00000173744.18&ENSG00000284092.1	+	AGFG1
chr2	230886118	230907318	ENSG00000135898.10	-	GPR55
chr2	231015230	231108230	ENSG00000135914.6	-	HTR2B
chr2	231446531	231453531	ENSG00000115053.17&ENSG00000202400.1&ENSG00000206885.1&ENSG00000207280.1	-	NCL
chr2	232531883	232543883	ENSG00000221944.9&ENSG00000284407.1	-	TIGD1
chr2	232730197	232760146	ENSG00000115474.7&ENSG00000241409.1	-	KCNJ13
chr2	233833423	233878023	ENSG00000185038.15	+	MROH2A
chr2	236168385	236193459	ENSG00000182177.15&ENSG00000200745.1	-	ASB18
chr2	237100474	237115474	ENSG00000198612.11	+	COPS8
chr2	238168900	238223700	ENSG00000178752.16	+	ERFE
chr2	240581372	240586735	ENSG00000142327.13	+	RNPEPL1
chr2	240698483	240721483	ENSG00000184945.15	+	AQP12A
chr2	241095568	241102452	ENSG00000162804.14	+	SNED1
chr2	241211264	241227264	ENSG00000115677.18	-	HDLBP
chr2	241487470	241492670	ENSG00000115694.15	-	STK25
chr2	241494841	241508905	ENSG00000006607.14&ENSG00000224232.1&ENSG00000263752.1	+	FARP2
chr2	241574131	241580131	ENSG00000176720.6	+	BOK
chr2	241637157	241675747	ENSG00000168393.13	-	DTYMK
chr2	241673857	241687086	ENSG00000168397.17	+	ATG4B
chr2	241768816	241776823	ENSG00000180902.18	+	D2HGDH
chr2	241876788	241893988	ENSG00000216921.9	-	FAM240C
chr20	330224	346783	ENSG00000177732.9	+	SOX12
chr20	368196	423596	ENSG00000125875.15	-	TBC1D20
chr20	397559	402759	ENSG00000101255.12	+	TRIB3
chr20	432139	450664	ENSG00000125826.22	+	RBCK1
chr20	1301709	1309909	ENSG00000088832.18&ENSG00000125775.15&ENSG00000274322.1&ENSG00000284436.1	-	FKBP1A
chr20	2453116	2461634	ENSG00000088876.13&ENSG00000125835.20&ENSG00000256566.1	-	ZNF343
chr20	2638395	2658395	ENSG00000101365.21	-	IDH3B
chr20	2658393	2664353	ENSG00000101361.17&ENSG00000212498.1&ENSG00000221116.1&ENSG00000226572.1&ENSG00000229686.1&ENSG00000271798.1&ENSG00000284481.1	+	NOP56
chr20	3173548	3190350	ENSG00000198171.13	-	DDRGK1
chr20	3209475	3227417	ENSG00000088836.14	-	SLC4A11
chr20	3753111	3779911	ENSG00000132622.11	+	HSPA12B
chr20	3876123	3888840	ENSG00000088888.18	+	MAVS
chr20	3929887	3953887	ENSG00000125779.24&ENSG00000199024.1	+	PANK2
chr20	6005820	6040546	ENSG00000125872.9	-	LRRN4
chr20	6040053	6170053	ENSG00000088766.12&ENSG00000125885.13&ENSG00000207380.1&ENSG00000231961.1&ENSG00000263755.2&ENSG00000275632.1&ENSG00000286235.1	+	CRLS1
chr20	6067896	6074845	ENSG00000101311.17	-	FERMT1
chr20	10630884	10637684	ENSG00000101384.12&ENSG00000273745.1	-	JAG1
chr20	10636829	10672696	ENSG00000149346.15	+	SLX4IP
chr20	17599806	17613678	ENSG00000125844.17	-	RRBP1
chr20	17609919	17693673	ENSG00000125868.16	+	DSTN
chr20	18467280	18486540	ENSG00000089050.16	-	RBBP9
chr20	19955368	20034368	ENSG00000101343.15	-	CRNKL1
chr20	20033655	20052515	ENSG00000173418.12	+	NAA20
chr20	23358174	23374519	ENSG00000125814.17&ENSG00000201728.1	-	NAPB
chr20	23373062	23426105	ENSG00000125812.16	+	GZF1
chr20	24936925	24962925	ENSG00000101474.12	-	APMAP
chr20	24959928	24974172	ENSG00000077984.6	+	CST7
chr20	25285587	25294742	ENSG00000100997.20&ENSG00000227379.2	-	ABHD12
chr20	25298012	25391009	ENSG00000100994.12	+	PYGB
chr20	25390834	25451594	ENSG00000101004.16	-	NINL
chr20	25452700	25611154	ENSG00000101003.12	+	GINS1
chr20	25606335	25612935	ENSG00000170191.5	-	NANP
chr20	31801805	31819309	ENSG00000088325.16	+	TPX2
chr20	31945000	31956600	ENSG00000131044.19&ENSG00000199497.1	+	TTLL9
chr20	32277509	32443059	ENSG00000197183.15	-	NOL4L
chr20	32335011	32342811	ENSG00000101350.8	+	KIF3B
chr20	32439319	32449756	ENSG00000171456.21	+	ASXL1
chr20	32850405	32856622	ENSG00000101367.9	+	MAPRE1
chr20	33401560	33407957	ENSG00000101400.6	-	SNTA1
chr20	33650036	33662328	ENSG00000078699.22	+	CBFA2T2
chr20	33668525	33674518	ENSG00000288649.2	+	ACTL10
chr20	34017748	34088309	ENSG00000125977.7	-	EIF2S2
chr20	34108308	34117108	ENSG00000125970.12&ENSG00000264616.1	+	RALY
chr20	34269344	34325744	ENSG00000101440.10	+	ASIP
chr20	34560345	34688689	ENSG00000101460.13	+	MAP1LC3A
chr20	34713439	34741402	ENSG00000078804.13	+	TP53INP2
chr20	34872855	34928432	ENSG00000100983.12	-	GSS
chr20	34927962	34955811	ENSG00000131069.20	+	ACSS2
chr20	34990471	35002404	ENSG00000100991.12&ENSG00000202150.1	-	TRPC4AP
chr20	35002437	35172073	ENSG00000078814.18&ENSG00000207635.1	+	MYH7B
chr20	35276998	35285252	ENSG00000125966.10	+	MMP24
chr20	35621094	35643144	ENSG00000061656.11	+	SPAG4
chr20	35700984	35742620	ENSG00000125995.16	+	ROMO1
chr20	35928674	35953617	ENSG00000171222.11	-	SCAND1
chr20	36599118	36612318	ENSG00000101082.14	-	SLA2
chr20	36894235	36908035	ENSG00000101342.10	+	TLDC2
chr20	36988949	36996349	ENSG00000080839.12&ENSG00000231241.1	-	RBL1
chr20	37241619	37249219	ENSG00000118705.18	+	RPN2
chr20	37523690	37530040	ENSG00000053438.11	+	NNAT
chr20	38127780	38191180	ENSG00000101413.12	+	RPRD1B
chr20	41124487	41133887	ENSG00000198900.7	+	TOP1
chr20	41138002	41178448	ENSG00000174306.22&ENSG00000263989.2&ENSG00000272407.1	-	ZHX3
chr20	41197157	41331124	ENSG00000124181.15&ENSG00000242748.1&ENSG00000276169.1	+	PLCG1
chr20	41335562	41359962	ENSG00000183798.5	-	EMILIN3
chr20	44466841	44496221	ENSG00000132824.14	-	SERINC3
chr20	44494603	44531786	ENSG00000124120.11	+	TTPAL
chr20	44522084	44584896	ENSG00000196839.14	-	ADA
chr20	44624247	44637647	ENSG00000168734.14	+	PKIG
chr20	44728509	44733909	ENSG00000064205.11	+	CCN5
chr20	44885603	44942130	ENSG00000025772.8	-	TOMM34
chr20	44966958	45091214	ENSG00000124134.9	-	KCNS1
chr20	45080021	45109021	ENSG00000101109.13&ENSG00000252021.1	+	STK4
chr20	45348557	45372557	ENSG00000124251.11&ENSG00000232880.1	-	TP53TG5
chr20	45708817	45722348	ENSG00000168634.5	+	WFDC13
chr20	45725830	45749921	ENSG00000149651.4	+	SPINT4
chr20	45833744	45841721	ENSG00000101473.17&ENSG00000277051.1	-	ACOT8
chr20	45843276	45857615	ENSG00000124104.19	+	SNX21
chr20	45857404	45886491	ENSG00000149634.5	-	SPATA25
chr20	45898949	45918549	ENSG00000064601.21	+	CTSA
chr20	45935054	45948660	ENSG00000198026.8	-	ZNF335
chr20	45948023	45989623	ENSG00000100982.12	+	PCIF1
chr20	46060150	46099519	ENSG00000124140.15	+	SLC12A5
chr20	47631437	47656197	ENSG00000196562.16	-	SULF2
chr20	47656877	47677902	ENSG00000124151.19	+	NCOA3
chr20	49036693	49042093	ENSG00000124198.10	+	ARFGEF2
chr20	49046167	49113339	ENSG00000124214.21	-	STAU1
chr20	49096960	49134481	ENSG00000124207.17	+	CSE1L
chr20	49206546	49237946	ENSG00000124201.15	-	ZNFX1
chr20	49244077	49278179	ENSG00000124228.15	+	DDX27
chr20	49278425	49293394	ENSG00000158445.10	-	KCNB1
chr20	50578040	50586108	ENSG00000042062.13&ENSG00000221091.1	-	RIPOR3
chr20	50840748	50888916	ENSG00000101126.18	-	ADNP
chr20	56357589	56369389	ENSG00000087586.18	-	AURKA
chr20	56368663	56392372	ENSG00000124098.10	+	FAM210B
chr20	56406362	56412113	ENSG00000101138.12	+	CSTF1
chr20	56459582	56491492	ENSG00000124091.10	-	GCNT7
chr20	58309493	58459101	ENSG00000198768.11	-	APCDD1L
chr20	58995133	59019430	ENSG00000101158.15	+	NELFCD
chr20	59015675	59025475	ENSG00000124172.10	-	ATP5F1E
chr20	59026654	59032627	ENSG00000101162.4	+	TUBB1
chr20	62121761	62136733	ENSG00000101182.15	-	PSMA7
chr20	62135374	62143770	ENSG00000149657.20	+	LSM14B
chr20	62308862	62352971	ENSG00000130706.13	+	ADRM1
chr20	62388520	62410720	ENSG00000171858.18	+	RPS21
chr20	62762771	62788571	ENSG00000101188.5	+	NTSR1
chr20	62805960	62841005	ENSG00000101190.13	-	TCFL5
chr20	63509201	63528001	ENSG00000101213.7	-	PTK6
chr20	63522206	63543412	ENSG00000125534.10	+	PPDPF
chr20	63657681	63698642	ENSG00000101246.20	-	ARFRP1
chr20	63730376	63743668	ENSG00000130584.12	-	ZBTB46
chr20	63864292	63939829	ENSG00000198276.16&ENSG00000207554.1&ENSG00000284433.1	-	UCKL1
chr20	63936031	63953385	ENSG00000101150.18&ENSG00000101152.12&ENSG00000199805.1&ENSG00000216141.3&ENSG00000216195.3&ENSG00000275842.1&ENSG00000283206.1&ENSG00000283513.1&ENSG00000290226.1	+	TPD52L2
chr20	64060181	64073181	ENSG00000171700.14&ENSG00000274034.1	-	RGS19
chr20	64072347	64080083	ENSG00000171703.17&ENSG00000237371.1	+	TCEA2
chr21	17527246	17593653	ENSG00000154640.15	-	BTG3
chr21	25717562	25734571	ENSG00000154721.15&ENSG00000227054.1&ENSG00000237731.1	+	JAM2
chr21	29024889	29055805	ENSG00000156261.13&ENSG00000231125.2	-	CCT8
chr21	29054488	29063447	ENSG00000156256.15	+	USP16
chr21	31112216	31118416	ENSG00000156299.15	-	TIAM1
chr21	31668931	31706556	ENSG00000142168.15&ENSG00000238390.1	+	SOD1
chr21	32314784	32393096	ENSG00000170262.13	+	MRAP
chr21	32728039	32733899	ENSG00000159086.15	-	PAXBP1
chr21	33394685	33432485	ENSG00000142188.17	-	TMEM50B
chr21	33495531	33503931	ENSG00000159131.17&ENSG00000233956.1	-	GART
[truncated: 5,348 more rows]

## Sheet: CPT_ vs_DMSO
DoGs identified in DMSO
chr	start	end	DoG host genes	Strand	DoG host genes symbol
GL000218.1	44667	51867	ENSG00000278384.1	-	NA
chr1	1311677	1324757	ENSG00000169972.13	+	PUSL1
chr1	1524978	1534778	ENSG00000205090.9	-	TMEM240
chr1	2391706	2403964	ENSG00000157911.11	-	PEX10
chr1	3624785	3630767	ENSG00000116213.16	-	WRAP73
chr1	6209388	6221193	ENSG00000116237.16	-	ICMT
chr1	6221299	6229099	ENSG00000158286.13	+	RNF207
chr1	6589280	6613732	ENSG00000204859.13	+	ZBTB48
chr1	9722926	9728926	ENSG00000171603.18	-	CLSTN1
chr1	9729114	9734114	ENSG00000171608.18	+	PIK3CD
chr1	11011209	11022009	ENSG00000009724.18	-	MASP2
chr1	11806454	11845709	ENSG00000175206.11	-	NPPA
chr1	15565955	15571699	ENSG00000116771.6	-	AGMAT
chr1	15917907	15941869	ENSG00000116809.12	-	ZBTB17
chr1	15940456	15946456	ENSG00000065526.13	+	SPEN
chr1	19210265	19215660	ENSG00000127463.16	-	EMC1
chr1	20651511	20666911	ENSG00000158828.8&ENSG00000284005.1	+	PINK1
chr1	23083689	23113289	ENSG00000004487.18&ENSG00000263793.1	+	KDM1A
chr1	23287487	23303771	ENSG00000125944.21	-	HNRNPR
chr1	23696835	23704235	ENSG00000142676.14	+	RPL11
chr1	23795539	23815539	ENSG00000011009.11	+	LYPLA2
chr1	23955547	23964347	ENSG00000188529.15	-	SRSF10
chr1	23963462	23992862	ENSG00000189266.13	+	PNRC2
chr1	25330445	25338318	ENSG00000187010.21	+	RHD
chr1	25354849	25362249	ENSG00000188672.19	-	RHCE
chr1	25832942	25857742	ENSG00000117640.18&ENSG00000162430.18&ENSG00000255054.3	+	MTFR1L
chr1	26263397	26281328	ENSG00000158062.21	-	UBXN11
chr1	26281522	26288722	ENSG00000142669.15	+	SH3BGRL3
chr1	27968093	27978893	ENSG00000158156.9	+	XKR8
chr1	28578545	28584545	ENSG00000180098.9	+	TRNAU1AP
chr1	29110629	29119429	ENSG00000253304.2	-	TMEM200B
chr1	31364953	31378553	ENSG00000121766.16	+	ZCCHC17
chr1	32312239	32333839	ENSG00000175130.7	-	MARCKSL1
chr1	32364312	32396312	ENSG00000162526.7	+	TSSK3
chr1	32650902	32679906	ENSG00000162520.15	-	SYNC
chr1	32765437	32775237	ENSG00000134684.13	-	YARS1
chr1	36087639	36095239	ENSG00000171812.13	-	COL8A2
chr1	37566857	37596127	ENSG00000163879.11	+	DNALI1
chr1	37801137	37806980	ENSG00000185090.15	+	MANEAL
chr1	37809454	37835454	ENSG00000197982.14	+	C1orf122
chr1	39735782	39757182	ENSG00000116985.12&ENSG00000198754.5	-	BMP8B
chr1	40072649	40080649	ENSG00000131236.18	+	CAP1
chr1	40967189	41015589	ENSG00000171790.16	-	SLFNL1
chr1	42703805	42709005	ENSG00000065978.19	+	YBX1
chr1	43974820	43991500	ENSG00000196517.13	-	SLC6A9
chr1	43996528	44003928	ENSG00000159214.13	+	CCDC24
chr1	44209870	44221070	ENSG00000117419.16&ENSG00000233602.1	-	ERI3
chr1	44220681	44312681	ENSG00000178028.14	+	DMAP1
chr1	44627038	44635238	ENSG00000126106.14	-	TMEM53
chr1	44799293	44805893	ENSG00000188396.4	-	DYNLT4
chr1	45011323	45016399	ENSG00000162415.7&ENSG00000234315.1	-	ZSWIM5
chr1	45015575	45024175	ENSG00000126088.14	+	UROD
chr1	45343973	45351173	ENSG00000132773.12	+	TOE1
chr1	45504314	45510914	ENSG00000117450.15	-	PRDX1
chr1	45513382	45525782	ENSG00000132763.15	+	MMACHC
chr1	45605729	45620044	ENSG00000159588.15	-	CCDC17
chr1	45688112	45694324	ENSG00000197429.11&ENSG00000230896.1	-	IPP
chr1	45694436	45703036	ENSG00000159596.7	+	TMEM69
chr1	45931340	46040140	ENSG00000117461.15&ENSG00000250719.2&ENSG00000278139.1	-	PIK3R3
chr1	46036122	46046819	ENSG00000086015.23	+	MAST2
chr1	46221256	46226856	ENSG00000171357.6	+	LURAP1
chr1	46278480	46303699	ENSG00000085999.13	+	RAD54L
chr1	50974634	50983034	ENSG00000123080.12	+	CDKN2C
chr1	51724895	51789191	ENSG00000078618.23&ENSG00000283899.1	-	NRDC
chr1	52420836	52429436	ENSG00000134748.13	+	PRPF38A
chr1	53214197	53220664	ENSG00000157184.7	+	CPT2
chr1	53911086	53946086	ENSG00000211452.12	+	DIO1
chr1	54200072	54225432	ENSG00000157216.17	-	SSBP3
chr1	55029159	55066359	ENSG00000162402.15	-	USP24
chr1	55064852	55217646	ENSG00000169174.11	+	PCSK9
chr1	58631529	58643440	ENSG00000162601.12	-	MYSM1
chr1	62427298	62454298	ENSG00000116641.18&ENSG00000213703.2	-	DOCK7
chr1	62451804	62460404	ENSG00000162607.13	+	USP1
chr1	63417970	63440770	ENSG00000142856.17&ENSG00000251720.1&ENSG00000264271.2&ENSG00000274199.1&ENSG00000275823.1&ENSG00000276884.1&ENSG00000277565.1&ENSG00000277689.1&ENSG00000278287.1	-	ITGB3BP
chr1	63438553	63487958	ENSG00000088035.18	+	ALG6
chr1	64763823	64833223	ENSG00000162434.14&ENSG00000185031.6&ENSG00000199135.1&ENSG00000212257.1&ENSG00000226891.9&ENSG00000265996.1&ENSG00000272506.1	-	JAK1
chr1	64833232	64896232	ENSG00000162437.15	+	RAVER2
chr1	67378210	67407810	ENSG00000142864.15	-	SERBP1
chr1	67398724	67417215	ENSG00000081985.14	+	IL12RB2
chr1	70439851	70445072	ENSG00000116761.12&ENSG00000278636.1	+	CTH
chr1	71052691	71063291	ENSG00000132485.14&ENSG00000207721.1	-	ZRANB2
chr1	77557216	77562416	ENSG00000036549.13	-	ZZZ3
chr1	77559966	77614870	ENSG00000154027.19&ENSG00000251767.1	+	AK5
chr1	77937655	77944055	ENSG00000162613.18	-	FUBP1
chr1	77943895	77979176	ENSG00000162614.19	+	NEXN
chr1	84472723	84498323	ENSG00000117151.13&ENSG00000174021.12&ENSG00000285851.1	-	CTBS
chr1	84498352	84506301	ENSG00000117133.11	+	RPF1
chr1	84567379	84572579	ENSG00000122432.19	+	SPATA1
chr1	90910298	90915298	ENSG00000122482.22	-	ZNF644
chr1	92245813	92299060	ENSG00000203910.9	+	C1orf146
chr1	93057542	93149742	ENSG00000117500.13	-	TMED5
chr1	93369493	93385712	ENSG00000117505.13	+	DR1
chr1	93488451	93561741	ENSG00000137936.18	-	BCAR3
chr1	93554661	93591967	ENSG00000137942.18	+	FNBP1L
chr1	100038041	100057990	ENSG00000156876.10&ENSG00000241073.1	-	SASS6
chr1	100083377	100096977	ENSG00000117620.15&ENSG00000156875.14&ENSG00000212248.1&ENSG00000283761.1	+	SLC35A3
chr1	100132954	100148448	ENSG00000122477.13	-	LRRC39
chr1	108934545	108948545	ENSG00000121957.15	+	GPSM2
chr1	109264956	109279556	ENSG00000134222.16	-	PSRC1
chr1	109275751	109287751	ENSG00000143126.8	+	CELSR2
chr1	109502932	109509732	ENSG00000174151.15	+	CYB561D1
chr1	109591639	109603091	ENSG00000134183.13	-	GNAT2
chr1	109600195	109611595	ENSG00000065135.12&ENSG00000225113.1&ENSG00000284443.1	+	GNAI3
chr1	110025870	110059870	ENSG00000156150.9	-	ALX3
chr1	110339170	110362851	ENSG00000168679.18	-	SLC16A4
chr1	111185104	111200772	ENSG00000134255.16	+	CEPT1
chr1	111755823	111770662	ENSG00000171385.11&ENSG00000232558.1	-	KCND3
chr1	112530165	112547765	ENSG00000134245.18	+	WNT2B
chr1	112700756	112711556	ENSG00000155363.19	+	MOV10
chr1	112902447	112911847	ENSG00000155380.13	-	SLC16A1
chr1	113648231	113696831	ENSG00000116793.16&ENSG00000232450.1	-	PHTF1
chr1	113685923	113812380	ENSG00000081026.19&ENSG00000232499.2	+	MAGI3
chr1	115622821	115700021	ENSG00000118729.12	-	CASQ2
chr1	116410261	116419861	ENSG00000163399.16	+	ATP1A1
chr1	117059489	117111060	ENSG00000134253.10	-	TRIM45
chr1	117107453	117117653	ENSG00000116830.12&ENSG00000215930.1	+	TTF2
chr1	117838885	117863485	ENSG00000196505.11	-	GDAP2
chr1	117945790	117953590	ENSG00000155761.14	-	SPAG17
chr1	119599270	119619377	ENSG00000143067.5	-	ZNF697
chr1	145661252	145670852	ENSG00000174827.14	-	PDZK1
chr1	145739288	145766488	ENSG00000117281.16	+	CD160
chr1	145824094	145848522	ENSG00000131788.16&ENSG00000278549.1	-	PIAS3
chr1	145848954	145860154	ENSG00000186364.12	+	NUDT17
chr1	147295765	147304365	ENSG00000131778.20&ENSG00000180867.11&ENSG00000236806.1&ENSG00000237188.5	+	CHD1L
chr1	150953983	150960583	ENSG00000143418.20	-	CERS2
chr1	150995634	151008421	ENSG00000143412.10	+	ANXA9
chr1	151045171	151050971	ENSG00000197622.13	-	CDC42SE1
chr1	151051986	151060398	ENSG00000143443.10	+	C1orf56
chr1	151281999	151291797	ENSG00000143393.17&ENSG00000265753.2	-	PI4KB
chr1	151292176	151297376	ENSG00000143373.18	+	ZNF687
chr1	151401937	151439001	ENSG00000159377.11	+	PSMB4
chr1	151685258	151700058	ENSG00000159409.15	-	CELF3
chr1	151771334	151780934	ENSG00000143450.19&ENSG00000232937.1	+	OAZ3
chr1	152201076	152212076	ENSG00000197915.7	-	HRNR
chr1	153661852	153673852	ENSG00000143553.11	+	SNAPIN
chr1	154548147	154553610	ENSG00000163239.12	+	TDRD10
chr1	154580013	154636813	ENSG00000160716.6	+	CHRNB2
chr1	155008520	155018520	ENSG00000163354.15	-	DCST2
chr1	155125891	155139891	ENSG00000179085.8	-	DPM3
chr1	155228852	155234452	ENSG00000177628.16	-	GBA
chr1	155281693	155289293	ENSG00000143627.19	-	PKLR
chr1	156070504	156082574	ENSG00000132698.15	+	RAB25
chr1	156736960	156750611	ENSG00000143303.12	+	METTL25B
chr1	160090563	160098163	ENSG00000162728.5	+	KCNJ9
chr1	160208868	160215715	ENSG00000132716.19&ENSG00000162735.19&ENSG00000224261.2&ENSG00000258465.8	-	DCAF8
chr1	160215376	160261732	ENSG00000162734.13	+	PEA15
chr1	161100346	161118087	ENSG00000162755.14	+	KLHDC9
chr1	161166270	161171310	ENSG00000158850.15	-	B4GALT3
chr1	161349133	161364733	ENSG00000188931.4	-	CFAP126
chr1	165661796	165671257	ENSG00000143198.13	+	MGST3
chr1	166830910	166856510	ENSG00000152382.6	-	TADA1
chr1	166856359	166866959	ENSG00000143157.12	+	POGK
chr1	167220587	167425027	ENSG00000198821.12&ENSG00000233411.1&ENSG00000273160.1	-	CD247
chr1	168056421	168079542	ENSG00000143147.15	-	GPR161
chr1	168075843	168091243	ENSG00000143164.16&ENSG00000221545.1	+	DCAF6
chr1	169126131	169132531	ENSG00000143156.14	-	NME7
chr1	169367947	169394870	ENSG00000117477.13	-	CCDC181
chr1	169794962	169849631	ENSG00000000457.14	-	SCYL3
chr1	169854080	169859757	ENSG00000000460.17	+	C1orf112
chr1	173705550	173799550	ENSG00000120334.16	-	CENPL
chr1	173868881	173903800	ENSG00000117601.15	-	SERPINC1
chr1	174999622	175010789	ENSG00000120333.4&ENSG00000206659.1	-	MRPS14
chr1	175012027	175025227	ENSG00000116161.18	+	CACYBP
chr1	179079130	179099330	ENSG00000143322.22	-	ABL2
chr1	179098023	179137765	ENSG00000186283.14	+	TOR3A
chr1	179920077	179925277	ENSG00000143337.19&ENSG00000264916.2	+	TOR1AIP1
chr1	180278984	180434801	ENSG00000121454.6	+	LHX4
chr1	181092900	181124500	ENSG00000162783.11	+	IER5
chr1	183472895	183554461	ENSG00000116701.16	-	NCF2
chr1	183612446	183620846	ENSG00000162704.16	-	ARPC5
chr1	185291781	185317780	ENSG00000116668.13&ENSG00000201421.1&ENSG00000238061.2&ENSG00000252612.1	+	SWT1
chr1	186314567	186375839	ENSG00000116690.13	+	PRG4
chr1	193060079	193090866	ENSG00000023572.10	-	GLRX2
chr1	193091777	193108577	ENSG00000116747.13	+	RO60
chr1	193254815	193268615	ENSG00000134371.14&ENSG00000221680.1	+	CDC73
chr1	202556596	202590596	ENSG00000143858.12	-	SYT2
chr1	202872682	202878282	ENSG00000183155.5	-	RABIF
chr1	204073964	204131062	ENSG00000143845.15	-	ETNK2
chr1	205706422	205712822	ENSG00000069275.13&ENSG00000201944.1	-	NUCKS1
chr1	206589448	206596648	ENSG00000234981.1&ENSG00000266094.8&ENSG00000279946.1	+	RPL7AP20
chr1	206890317	206903317	ENSG00000162894.12	-	FCMR
chr1	209774008	209779208	ENSG00000117595.13&ENSG00000162757.4&ENSG00000289700.1	-	IRF6
chr1	212331712	212363928	ENSG00000065600.13	-	PACC1
chr1	212361853	212367853	ENSG00000066027.12&ENSG00000201544.1&ENSG00000229832.1&ENSG00000230063.1	+	PPP2R5A
chr1	212982982	212992182	ENSG00000174606.14	-	ANGEL2
chr1	212992037	213022237	ENSG00000143494.16	+	VASH2
chr1	214251572	214344172	ENSG00000152104.12&ENSG00000213036.3&ENSG00000228470.1	-	PTPN14
chr1	214337131	214532196	ENSG00000143499.14	+	SMYD2
chr1	214664574	214673374	ENSG00000117724.15	+	CENPF
chr1	215548691	215622891	ENSG00000042781.14&ENSG00000202498.1&ENSG00000226013.1	-	USH2A
chr1	220148041	220207619	ENSG00000067704.10	+	IARS2
chr1	222661511	222668013	ENSG00000186063.13	-	AIDA
chr1	222668007	222712554	ENSG00000154305.18	+	MIA3
chr1	223680293	223779893	ENSG00000143514.18	-	TP53BP2
chr1	223776018	223826618	ENSG00000162909.18	+	CAPN2
chr1	225399292	225439892	ENSG00000185842.16	+	DNAH14
chr1	225845563	225888763	ENSG00000143819.13	+	EPHX1
chr1	228076549	228100726	ENSG00000143793.13	-	C1orf35
chr1	229305894	229311294	ENSG00000168118.12	+	RAB4A
chr1	229660200	229666800	ENSG00000135763.10	+	URB2
chr1	230635376	230690776	ENSG00000135744.9&ENSG00000244137.1	-	AGT
chr1	231339557	231363751	ENSG00000135766.9&ENSG00000223982.3&ENSG00000233461.6&ENSG00000287856.1	-	EGLN1
chr1	235452443	235519643	ENSG00000152904.11&ENSG00000227962.1&ENSG00000229795.2&ENSG00000230026.2&ENSG00000284770.2&ENSG00000285053.1	+	GGPS1
chr1	236138881	236214681	ENSG00000086619.15	-	ERO1B
chr1	236552981	236618781	ENSG00000116977.19	+	LGALS8
chr1	243500091	243529091	ENSG00000054282.16&ENSG00000265201.1	+	SDCCAG8
chr1	244835010	244840638	ENSG00000153187.21	-	HNRNPU
chr1	248836206	248850006	ENSG00000171163.16	-	ZNF692
chr1	248849517	248859165	ENSG00000171161.13	+	ZNF672
chr10	5459056	5464056	ENSG00000173848.19	+	NET1
chr10	5744066	5765223	ENSG00000057608.17	-	GDI2
chr10	5763779	5776072	ENSG00000108021.22	+	TASOR2
chr10	11449910	11460510	ENSG00000148429.15	-	USP6NL
chr10	12159130	12165330	ENSG00000165609.13	-	NUDT5
chr10	12169961	12175361	ENSG00000065665.21	+	SEC61A2
chr10	13592322	13643706	ENSG00000151474.23&ENSG00000266321.1	-	FRMD4A
chr10	13668445	13675647	ENSG00000165630.15	+	PRPF18
chr10	14904315	14959389	ENSG00000152455.16	+	SUV39H2
chr10	15073853	15080453	ENSG00000152463.15	+	OLAH
chr10	15097318	15102584	ENSG00000152465.18&ENSG00000206448.3	-	NMT2
chr10	16424134	16513734	ENSG00000165985.10	-	C1QL3
chr10	17716824	17728224	ENSG00000136738.15	+	STAM
chr10	18543557	18557157	ENSG00000165995.24	+	CACNB2
chr10	21743630	21763030	ENSG00000078403.17&ENSG00000286881.2&ENSG00000289528.1	+	MLLT10
chr10	26697624	26746593	ENSG00000136754.18&ENSG00000206605.1	-	ABI1
chr10	26746798	26789018	ENSG00000148459.16&ENSG00000234788.1&ENSG00000235843.1	+	PDSS1
chr10	27162535	27168135	ENSG00000107897.20&ENSG00000251839.1&ENSG00000252639.1	-	ACBD5
chr10	31997615	32009015	ENSG00000170759.11	-	KIF5B
chr10	45972427	46005088	ENSG00000266412.6	-	NCOA4
chr10	56351227	56357227	ENSG00000122952.17	-	ZWINT
chr10	58289586	58296186	ENSG00000122873.12	+	CISD1
chr10	58399220	58405420	ENSG00000108064.11	+	TFAM
chr10	60794852	60808652	ENSG00000170312.17	+	CDK1
chr10	62805886	62811996	ENSG00000122877.18&ENSG00000289487.1	-	EGR2
chr10	68333048	68341107	ENSG00000204130.14	-	RUFY2
chr10	70112282	70163686	ENSG00000099284.15	+	MACROH2A2
chr10	70798080	70882280	ENSG00000166228.9	-	PCBD1
chr10	71815947	71838547	ENSG00000107736.22&ENSG00000274824.1	+	CDH23
chr10	73131828	73168120	ENSG00000166321.14	+	NUDT13
chr10	73784314	73796514	ENSG00000166507.19&ENSG00000272589.1&ENSG00000272916.5	-	NDST2
chr10	74033455	74120255	ENSG00000185009.13	-	AP3M1
chr10	74121363	74131963	ENSG00000035403.18&ENSG00000225761.1	+	VCL
chr10	75201041	75233641	ENSG00000165644.11	-	COMTD1
chr10	75231448	75237248	ENSG00000165637.14	+	VDAC2
chr10	79714681	79825903	ENSG00000188199.11	+	NUTM2B
chr10	80145289	80150889	ENSG00000122359.18	-	ANXA11
chr10	80145359	80207373	ENSG00000189129.14	+	PLAC9
chr10	86963258	86968433	ENSG00000173267.14	+	SNCG
chr10	87747705	87817929	ENSG00000198682.13	+	PAPSS2
chr10	88851843	88935074	ENSG00000107796.13&ENSG00000286116.1	-	ACTA2
chr10	90880178	90912096	ENSG00000148677.7	-	ANKRD1
chr10	93666010	93682610	ENSG00000095464.10	+	PDE6C
chr10	94332823	94374423	ENSG00000138193.17&ENSG00000234724.1	+	PLCE1
chr10	96915901	96998038	ENSG00000187122.17&ENSG00000213390.11&ENSG00000269891.2	-	SLIT1
chr10	96995956	97003756	ENSG00000196233.14	+	LCOR
chr10	97426075	97435909	ENSG00000171311.13	-	EXOSC1
chr10	97433444	97446171	ENSG00000171314.9	+	PGAM1
chr10	97446016	97458324	ENSG00000155229.21	-	MMS19
chr10	97457370	97498925	ENSG00000171307.19	+	ZDHHC16
chr10	97637424	97677424	ENSG00000119986.7	-	AVPI1
chr10	98101890	98247690	ENSG00000138131.4	-	LOXL4
chr10	98244897	98252024	ENSG00000166024.14	+	R3HCC1L
chr10	100987514	101007679	ENSG00000186862.20	-	PDZD7
chr10	102394617	102402617	ENSG00000059915.17	-	PSD
chr10	102477045	102483040	ENSG00000138111.14	+	MFSD13A
chr10	103069185	103087185	ENSG00000076685.19&ENSG00000237827.1	-	NT5C2
chr10	103090222	103175555	ENSG00000148842.18&ENSG00000278498.1	+	CNNM2
chr10	103380241	103389041	ENSG00000173915.16&ENSG00000283867.1	-	ATP5MK
chr10	103389065	103396627	ENSG00000148835.12	+	TAF5
chr10	103396491	103446786	ENSG00000138172.11	-	CALHM2
chr10	103592546	103608620	ENSG00000107954.11&ENSG00000226431.1	+	NEURL1
chr10	103974813	104031286	ENSG00000065618.21&ENSG00000283788.1	-	COL17A1
chr10	110264130	110290730	ENSG00000119953.14	-	SMNDC1
chr10	110287365	110315365	ENSG00000119950.21&ENSG00000214067.2	+	MXI1
chr10	110511533	110536533	ENSG00000138166.6	+	DUSP5
chr10	110872252	110898730	ENSG00000214413.9	-	BBIP1
chr10	110900006	110907484	ENSG00000150593.18&ENSG00000284482.1	+	PDCD4
chr10	112428379	112446999	ENSG00000197142.11	+	ACSL5
chr10	117279430	117401430	ENSG00000165646.14	+	SLC18A2
chr10	119033730	119080930	ENSG00000188613.7	+	NANOS1
chr10	119816641	119829404	ENSG00000197771.13	-	MCMBP
chr10	119829147	119883899	ENSG00000198825.15&ENSG00000242818.3&ENSG00000282413.1	+	INPP5F
chr10	122997513	123008980	ENSG00000179988.15	+	PSTK
chr10	123170467	123182867	ENSG00000154473.18	+	BUB3
chr10	124617888	124623354	ENSG00000107902.14	+	LHPP
chr10	124946431	124984317	ENSG00000175029.17&ENSG00000264572.1	-	CTBP2
chr10	124988189	124996065	ENSG00000019995.6&ENSG00000249456.1	+	ZRANB1
chr10	125823257	125836337	ENSG00000089876.12&ENSG00000222629.1	-	DHX32
chr10	125853695	125869296	ENSG00000107949.17	+	BCCIP
chr10	127116226	127135426	ENSG00000188916.9	-	INSYN2A
chr10	133352683	133358683	ENSG00000165828.15&ENSG00000198546.15&ENSG00000283496.1	+	PRAP1
chr10	133376666	133420666	ENSG00000203772.8	-	SPRN
chr11	207398	215030	ENSG00000142082.15	-	SIRT3
chr11	215113	222513	ENSG00000177963.15&ENSG00000283920.1	+	RIC8A
chr11	312676	319676	ENSG00000142089.17	-	IFITM3
chr11	489112	494512	ENSG00000023191.17	-	RNH1
chr11	491399	512514	ENSG00000174915.12	+	PTDSS2
chr11	599353	612553	ENSG00000185507.21	-	IRF7
chr11	754620	767220	ENSG00000177225.17	-	GATD1
chr11	765012	777575	ENSG00000177156.11	+	TALDO1
chr11	777487	787115	ENSG00000184524.6	-	CEND1
chr11	2262698	2268498	ENSG00000183734.5	-	ASCL2
chr11	3803178	3826978	ENSG00000177105.10	-	RHOG
chr11	3826371	3845171	ENSG00000148985.20	+	PGAP2
chr11	5423206	5449324	ENSG00000167360.6	+	OR51Q1
chr11	5456518	5488686	ENSG00000187918.6	+	OR51I2
chr11	5489749	5515549	ENSG00000181609.5	+	OR52D1
chr11	6211135	6234766	ENSG00000180878.3	+	C11orf42
chr11	6586072	6595072	ENSG00000132275.11	-	RRP8
chr11	6593758	6603709	ENSG00000132286.12&ENSG00000179532.13&ENSG00000283977.1	+	TIMM10B
chr11	6610874	6618791	ENSG00000166333.14	+	ILK
chr11	6791558	6845684	ENSG00000279486.6	+	OR2AG1
chr11	6846636	6852436	ENSG00000166363.6	+	OR10A5
chr11	6877619	6921003	ENSG00000170782.3	+	OR10A4
chr11	6990485	6997085	ENSG00000149050.10	-	ZNF214
chr11	8682693	8693351	ENSG00000166444.19&ENSG00000202276.1	-	DENND2B
chr11	8910950	8920076	ENSG00000176029.14	-	C11orf16
chr11	9752993	9758269	ENSG00000133789.15&ENSG00000201564.1	+	SWAP70
chr11	9759532	9776776	ENSG00000133812.18&ENSG00000252568.1&ENSG00000254554.1&ENSG00000254719.1&ENSG00000254765.1	-	SBF2
chr11	10801625	10809200	ENSG00000198730.9	+	CTR9
chr11	11856858	11956207	ENSG00000050165.19	-	DKK3
chr11	13277402	13388008	ENSG00000148925.11	-	BTBD10
chr11	13387266	13463378	ENSG00000133794.20&ENSG00000222162.1	+	ARNTL
chr11	14806040	14877440	ENSG00000186104.11	-	CYP2R1
chr11	14872044	14901044	ENSG00000152270.9	+	PDE3B
chr11	18599682	18606403	ENSG00000179119.15	-	SPTY2D1
chr11	18610255	18620455	ENSG00000247595.5&ENSG00000279837.1	+	SPTY2D1OS
chr11	20509338	20514538	ENSG00000185238.13	+	PRMT3
chr11	27484218	27494418	ENSG00000148943.12	-	LIN7C
chr11	31369809	31432401	ENSG00000148950.11	-	IMMP1L
chr11	31432835	31509756	ENSG00000170946.15	+	DNAJC24
chr11	31767952	31784779	ENSG00000007372.25	-	PAX6
chr11	31790324	31812308	ENSG00000109911.19	+	ELP4
chr11	32592770	32602721	ENSG00000186714.13	-	CCDC73
chr11	33105943	33161658	ENSG00000176148.16&ENSG00000280798.1	+	TCP11L1
chr11	34052131	34150987	ENSG00000166016.6&ENSG00000254708.1	-	ABTB2
chr11	34147670	34189175	ENSG00000135372.10	+	NAT10
chr11	36426121	36483769	ENSG00000175104.15	-	TRAF6
chr11	36465204	36510362	ENSG00000135362.14&ENSG00000255186.1	+	PRR5L
chr11	43344529	43354329	ENSG00000166181.13&ENSG00000252652.1	+	API5
chr11	43856617	43869417	ENSG00000149084.13&ENSG00000199077.3&ENSG00000211568.1&ENSG00000235661.3&ENSG00000243721.1&ENSG00000254512.1&ENSG00000283217.1&ENSG00000283341.4&ENSG00000283393.1&ENSG00000283483.1	+	HSD17B12
chr11	44620358	44625358	ENSG00000085117.12	+	CD82
chr11	45906465	45920265	ENSG00000121653.11	+	MAPK8IP1
chr11	45929096	46116579	ENSG00000165905.18	+	LARGE2
chr11	47157699	47164299	ENSG00000149182.15&ENSG00000270060.1	-	ARFGAP2
chr11	47164385	47191385	ENSG00000149179.14	+	CSTPP1
chr11	47221750	47239302	ENSG00000134575.13	-	ACP2
chr11	47239217	47248301	ENSG00000134574.12	+	DDB2
chr11	47309806	47331406	ENSG00000134571.12	-	MYBPC3
chr11	47409368	47418769	ENSG00000165916.9	-	PSMC3
chr11	47460733	47465933	ENSG00000149187.19&ENSG00000265559.2&ENSG00000270072.1	-	CELF1
chr11	57701182	57712583	ENSG00000156599.11	+	ZDHHC5
chr11	57718529	57743514	ENSG00000233436.8	-	BTBD18
chr11	59127412	59142749	ENSG00000189057.11	+	FAM111B
chr11	59781721	59806140	ENSG00000166902.5	-	MRPL16
chr11	59805882	59818682	ENSG00000166900.17&ENSG00000254403.1&ENSG00000254743.1&ENSG00000255538.1	+	STX3
chr11	60925396	60937060	ENSG00000110446.12	-	SLC15A3
chr11	61391841	61402641	ENSG00000149532.16&ENSG00000279632.1	-	CPSF7
chr11	61398866	61429221	ENSG00000187049.11	+	TMEM216
chr11	62615116	62665310	ENSG00000149489.9	+	ROM1
chr11	62673686	62681486	ENSG00000204922.5	+	UQCC3
chr11	62709201	62728070	ENSG00000162188.6	+	GNG3
chr11	62790400	62832235	ENSG00000185475.11&ENSG00000284535.1	+	TMEM179B
chr11	63565395	63573195	ENSG00000176485.13	-	PLAAT3
chr11	63698763	63759892	ENSG00000188070.9	-	ZFTA
chr11	63759891	63775091	ENSG00000133318.14	+	RTN3
chr11	63885830	63911230	ENSG00000167771.6	-	RCOR2
chr11	64119173	64185273	ENSG00000126500.4&ENSG00000256481.1&ENSG00000256824.1	+	FLRT1
chr11	64234351	64244479	ENSG00000173457.11&ENSG00000257086.1	-	PPP1R14B
chr11	64299860	64316460	ENSG00000173113.7	-	TRMT112
chr11	65036018	65044818	ENSG00000168060.16	-	NAALADL1
chr11	65127371	65138571	ENSG00000149792.9	+	MRPL49
chr11	65531559	65538559	ENSG00000168056.18	-	LTBP3
chr11	65538704	65561485	ENSG00000142186.18	+	SCYL1
chr11	65883741	65890674	ENSG00000172543.9	+	CTSW
chr11	65891635	65919275	ENSG00000175602.4	+	CCDC85B
chr11	65904810	65916810	ENSG00000175573.7	-	C11orf68
chr11	65988745	65996545	ENSG00000175376.9	-	EIF1AD
chr11	66357321	66362521	ENSG00000174669.12	-	SLC29A2
chr11	66533613	66541413	ENSG00000174483.20&ENSG00000254986.8&ENSG00000256349.1	+	BBS1
chr11	66615089	66664998	ENSG00000173914.12	-	RBM4B
chr11	66824817	66848417	ENSG00000173599.15&ENSG00000266423.1	-	PC
chr11	68053762	68121625	ENSG00000110719.11&ENSG00000255031.5&ENSG00000275022.1	+	TCIRG1
chr11	69625476	69653076	ENSG00000149716.13	-	LTO1
chr11	70385312	70398405	ENSG00000131626.19&ENSG00000221333.1&ENSG00000254484.1	+	PPFIA1
chr11	71939543	72002864	ENSG00000137497.19&ENSG00000207012.2&ENSG00000263742.1	-	NUMA1
chr11	72222277	72239077	ENSG00000165462.5	-	PHOX2A
chr11	73397474	73405298	ENSG00000054967.13	+	RELT
chr11	74198853	74235801	ENSG00000149380.12&ENSG00000206913.1	-	P4HA3
chr11	74800339	74807739	ENSG00000166435.17&ENSG00000278879.1	-	XRRA1
chr11	77610356	77649556	ENSG00000178301.4	+	AQP11
chr11	78068351	78081751	ENSG00000151365.2	+	THRSP
chr11	83187451	83193713	ENSG00000165494.12&ENSG00000254676.1	+	PCF11
chr11	83247081	83259081	ENSG00000137500.10	-	CCDC90B
chr11	83260694	83286121	ENSG00000137494.14&ENSG00000241020.1&ENSG00000255541.1	+	ANKRD42
chr11	85628334	85657742	ENSG00000137504.15	-	CREBZF
chr11	85636539	85643139	ENSG00000171204.13	+	TMEM126B
chr11	85656547	85671147	ENSG00000171202.7	+	TMEM126A
chr11	85951775	85957175	ENSG00000073921.18	-	PICALM
chr11	90179629	90200429	ENSG00000110172.12	-	CHORDC1
chr11	93730358	93741592	ENSG00000166004.15&ENSG00000199875.1&ENSG00000254911.3&ENSG00000273885.1&ENSG00000275146.1	+	CEP295
chr11	94114208	94128842	ENSG00000181333.12	+	HEPHL1
chr11	95075113	95165513	ENSG00000149212.12	-	SESN3
chr11	95132645	95143638	ENSG00000149218.5	+	ENDOD1
chr11	95790408	95821766	ENSG00000087053.20&ENSG00000222578.1	-	MTMR2
chr11	95832693	95956293	ENSG00000166037.11	+	CEP57
chr11	102378670	102388070	ENSG00000110330.10	+	BIRC2
chr11	107316270	107326360	ENSG00000152404.16&ENSG00000225215.1	-	CWF19L2
chr11	108147603	108223045	ENSG00000075239.14	+	ACAT1
chr11	108150380	108157215	ENSG00000149308.17	-	NPAT
chr11	108229603	108308519	ENSG00000166323.13	-	C11orf65
chr11	111730855	111809455	ENSG00000170145.5&ENSG00000223324.1	+	SIK2
chr11	112074273	112084800	ENSG00000150779.12	-	TIMM8B
chr11	112242353	112248153	ENSG00000188771.5	-	PLET1
chr11	117210292	117232626	ENSG00000149591.17&ENSG00000280143.1	+	TAGLN
chr11	118572969	118657316	ENSG00000118094.12	-	TREH
chr11	118897787	118910709	ENSG00000160683.5	+	CXCR5
chr11	119005933	119015712	ENSG00000118181.11	-	RPS25
chr11	119018690	119023751	ENSG00000137700.19	-	SLC37A4
chr11	119025454	119032254	ENSG00000196655.12&ENSG00000283704.1	+	TRAPPC4
chr11	119067697	119093874	ENSG00000188486.4	-	H2AX
chr11	119093834	119101494	ENSG00000256269.11	+	HMBS
chr11	119289676	119308529	ENSG00000076706.17&ENSG00000284148.1	-	MCAM
chr11	123050352	123057489	ENSG00000109971.14&ENSG00000200879.1&ENSG00000202252.1&ENSG00000207118.1	-	HSPA8
chr11	124616113	124633113	ENSG00000110013.13	-	SIAE
chr11	125041489	125052289	ENSG00000149548.15	+	CCDC15
chr11	125625912	125671522	ENSG00000134940.14	-	ACRV1
chr11	125884485	125893485	ENSG00000110060.9	-	PUS3
chr11	125958647	125969647	ENSG00000283703.3	+	VSIG10L2
chr11	126350005	126355641	ENSG00000110063.10	+	DCPS
chr11	128950060	128965060	ENSG00000134909.19&ENSG00000212597.1	-	ARHGAP32
chr11	129860003	129944003	ENSG00000151715.8	+	TMEM45B
chr11	134152001	134173096	ENSG00000166086.13	+	JAM3
chr11	134225503	134248279	ENSG00000151500.15	-	THYN1
chr11	134247788	134253549	ENSG00000151502.11	+	VPS26B
chr11	134351704	134378504	ENSG00000109956.13	-	B3GAT1
chr11	134378341	134412285	ENSG00000149328.15	+	GLB1L2
chr12	510296	564296	ENSG00000171840.13&ENSG00000238370.1&ENSG00000256020.3	-	NINJ2
chr12	867138	911736	ENSG00000002016.18&ENSG00000250132.6	-	RAD52
chr12	911452	956052	ENSG00000060237.19&ENSG00000221439.1	+	WNK1
chr12	2805423	2810823	ENSG00000004478.8	+	FKBP4
chr12	2812901	2824876	ENSG00000053702.15&ENSG00000288984.1	-	NRIP2
chr12	2859791	2876259	ENSG00000111203.13	+	ITFG2
chr12	4603419	4615508	ENSG00000111254.8&ENSG00000256799.1	-	AKAP3
chr12	6328506	6344555	ENSG00000008323.16	+	PLEKHG6
chr12	6451606	6462237	ENSG00000139190.17	-	VAMP1
chr12	6851291	6870935	ENSG00000111671.10	-	SPSB2
chr12	6970779	6976185	ENSG00000111684.11	-	LPCAT3
chr12	7109237	7115736	ENSG00000139194.8	-	RBP5
chr12	8050844	8056844	ENSG00000171860.5	-	C3AR1
chr12	8941467	8950045	ENSG00000111752.11	+	PHC1
chr12	10693489	10699089	ENSG00000060138.13	-	YBX3
chr12	10934845	11171195	ENSG00000134551.13	+	PRH2
chr12	11171607	11185993	ENSG00000186136.1	-	TAS2R42
chr12	12211084	12216884	ENSG00000121380.12&ENSG00000198134.3&ENSG00000242405.2&ENSG00000283475.1	+	BCL2L14
chr12	12452480	12473282	ENSG00000111266.9	-	DUSP16
chr12	12471233	12482469	ENSG00000165714.11	+	BORCS5
chr12	13062132	13083532	ENSG00000111305.19&ENSG00000289766.1	-	GSG1
chr12	14365502	14503661	ENSG00000121316.11&ENSG00000200830.1	-	PLBD1
chr12	14502931	14513131	ENSG00000171681.13&ENSG00000290040.1	+	ATF7IP
chr12	21459110	21468910	ENSG00000004700.16	-	RECQL
chr12	21471250	21501782	ENSG00000121350.16	+	PYROXD1
chr12	21757856	21764955	ENSG00000121361.5	-	KCNJ8
chr12	22036373	22063773	ENSG00000111728.11&ENSG00000212172.1&ENSG00000256714.1&ENSG00000274624.1&ENSG00000283582.1	-	ST8SIA1
chr12	25195161	25205246	ENSG00000133703.14	-	KRAS
chr12	26886981	26905181	ENSG00000064102.15	-	INTS13
chr12	26938325	26971579	ENSG00000064115.11	-	TM7SF3
chr12	27075457	27081057	ENSG00000214700.6	-	C12orf71
chr12	29341121	29389290	ENSG00000064763.12	+	FAR2
chr12	31261222	31280422	ENSG00000139146.14&ENSG00000275097.1	-	SINHCAF
chr12	32745650	32755511	ENSG00000087470.21	+	DNM1L
chr12	34029694	34037233	ENSG00000139133.7	+	ALG10
chr12	47644249	47661249	ENSG00000005175.10&ENSG00000276390.1	-	RPAP3
chr12	47771039	47782722	ENSG00000061273.18&ENSG00000274737.1	-	HDAC7
chr12	48106078	48147789	ENSG00000177981.11&ENSG00000257885.1&ENSG00000258051.1	-	ASB8
chr12	48146404	48152818	ENSG00000152556.17&ENSG00000275770.1	+	PFKM
chr12	48828941	48845341	ENSG00000167535.8	+	CACNB3
chr12	48931840	48972840	ENSG00000139537.11	+	CCDC65
chr12	49324575	49332409	ENSG00000186897.5	-	C1QL4
chr12	49644666	49707726	ENSG00000110844.14&ENSG00000199237.1&ENSG00000257243.1&ENSG00000258104.1&ENSG00000258284.1	+	PRPF40B
chr12	50110489	50129289	ENSG00000139624.14	-	CERS5
chr12	50317830	50326230	ENSG00000185958.10	-	FAM186A
chr12	51040405	51061205	ENSG00000110925.7	-	CSRNP2
chr12	51231358	51244558	ENSG00000170545.17	-	SMAGP
chr12	52434370	52446651	ENSG00000185479.6	-	KRT6B
chr12	52452145	52468516	ENSG00000170465.10	-	KRT6C
chr12	53054449	53064316	ENSG00000167778.9	-	SPRYD3
chr12	53064379	53078579	ENSG00000111077.18&ENSG00000278108.1	+	TNS2
chr12	53180924	53191323	ENSG00000139626.16	-	ITGB7
chr12	53300374	53307456	ENSG00000094914.14	-	AAAS
chr12	53424069	53479669	ENSG00000139625.13	-	MAP3K12
chr12	53481162	53500922	ENSG00000197111.16&ENSG00000205352.11&ENSG00000257379.1&ENSG00000273658.1&ENSG00000282977.1	+	PCBP2
chr12	53501574	53506688	ENSG00000139574.9&ENSG00000170653.19&ENSG00000267281.3	-	NPFF
chr12	55684611	55709986	ENSG00000170439.8	+	METTL7B
chr12	55716403	55725323	ENSG00000135404.12	-	CD63
chr12	55737263	55752463	ENSG00000135392.19&ENSG00000205323.9&ENSG00000257390.5&ENSG00000257509.1	-	DNAJC14
chr12	55757264	55763464	ENSG00000135414.10	+	GDF11
chr12	55821879	55829609	ENSG00000123353.10	+	ORMDL2
chr12	56163496	56195696	ENSG00000092841.19&ENSG00000196465.11	+	MYL6
chr12	56237846	56264246	ENSG00000139540.12	+	SLC39A5
chr12	56270966	56279766	ENSG00000135469.14	+	COQ10A
chr12	56340410	56345410	ENSG00000110944.9	+	IL23A
chr12	56553596	56595596	ENSG00000076108.12	-	BAZ2A
chr12	56596193	56709193	ENSG00000076067.13&ENSG00000201579.1	+	RBMS2
chr12	57088062	57095408	ENSG00000166888.12	-	STAT6
chr12	57095476	57120076	ENSG00000166886.13	+	NAB2
chr12	57488813	57516588	ENSG00000175197.13&ENSG00000208028.1&ENSG00000285133.1	-	DDIT3
chr12	57521736	57529633	ENSG00000175203.17	-	DCTN2
chr12	57742327	57747727	ENSG00000135446.17&ENSG00000283621.1	-	CDK4
chr12	57760411	57765811	ENSG00000139266.6	+	MARCHF9
chr12	57772118	57797376	ENSG00000135407.11&ENSG00000206749.1	-	AVIL
chr12	66298231	66347431	ENSG00000155974.14&ENSG00000256420.1&ENSG00000257083.7&ENSG00000279310.1	-	GRIP1
chr12	68805478	68841288	ENSG00000135678.12&ENSG00000257181.1&ENSG00000257336.1	-	CPM
chr12	69274358	69282758	ENSG00000111605.18	+	CPSF6
chr12	75503863	75516263	ENSG00000139278.10	+	GLIPR1
chr12	76775509	76858709	ENSG00000175183.10	-	CSRP2
chr12	88034036	88049016	ENSG00000198707.17&ENSG00000257752.1	-	CEP290
chr12	92772455	92858080	ENSG00000187510.11	+	PLEKHG7
chr12	93377752	93405673	ENSG00000177889.10	-	UBE2N
chr12	93408146	93458346	ENSG00000173598.14	+	NUDT4
chr12	95467860	95516560	ENSG00000136014.12	-	USP44
chr12	95858838	95867048	ENSG00000165972.13	-	CCDC38
chr12	96269824	96437024	ENSG00000111145.8	+	ELK3
chr12	100628288	100633688	ENSG00000139354.11&ENSG00000257803.2	+	GAS2L3
chr12	101347316	101393116	ENSG00000120805.14	-	ARL1
chr12	101386618	101411018	ENSG00000120800.5	+	UTP20
chr12	101696449	101728648	ENSG00000139351.15	-	SYCP3
chr12	101739471	101745499	ENSG00000111670.16&ENSG00000222255.1&ENSG00000222932.1&ENSG00000258230.2	-	GNPTAB
chr12	102012130	102063356	ENSG00000136048.14&ENSG00000241917.1&ENSG00000258288.1	+	DRAM1
chr12	102120119	102196459	ENSG00000183395.5	-	PMCH
chr12	103930210	103940763	ENSG00000204954.10	-	C12orf73
chr12	103953931	103959531	ENSG00000166598.16&ENSG00000284503.1	+	HSP90B1
chr12	103965707	103988987	ENSG00000120820.13	-	GLT8D2
chr12	104350307	104355907	ENSG00000198431.18&ENSG00000213442.5&ENSG00000255150.2	+	TXNRD1
chr12	104762014	104767814	ENSG00000171310.11&ENSG00000258111.1&ENSG00000264295.1&ENSG00000279176.1&ENSG00000289557.1	+	CHST11
chr12	104979784	105019784	ENSG00000136010.14	-	ALDH1L2
chr12	105107642	105173297	ENSG00000136044.12	-	APPL2
chr12	105169130	105235291	ENSG00000136051.15	+	WASHC4
chr12	106955503	106977277	ENSG00000120832.10	-	MTERF2
chr12	106978778	107002978	ENSG00000151135.10	+	TMEM263
chr12	108515022	108522214	ENSG00000075856.12	-	SART3
chr12	108525837	108532075	ENSG00000198855.7	+	FICD
chr12	108639109	108645109	ENSG00000110880.11	-	CORO1C
chr12	109455523	109477403	ENSG00000174527.11	+	MYO1H
chr12	110490385	110501615	ENSG00000204856.12	+	FAM216A
chr12	110533556	110556756	ENSG00000151164.19&ENSG00000278993.1	+	RAD9B
chr12	111451623	111581380	ENSG00000111252.11	+	SH2B3
chr12	112023449	112063910	ENSG00000089248.7	+	ERP29
chr12	113159276	113174076	ENSG00000186710.12	+	CFAP73
chr12	113383845	113392445	ENSG00000135094.11	-	SDS
chr12	115952105	115957905	ENSG00000123066.9&ENSG00000207967.1&ENSG00000258337.1	-	MED13L
chr12	118025517	118032687	ENSG00000176871.9	-	WSB2
chr12	120094494	120106694	ENSG00000135127.12&ENSG00000255575.1&ENSG00000278250.1	+	BICDL1
chr12	120450802	120461672	ENSG00000111786.10&ENSG00000248008.5	-	SRSF9
chr12	120463749	120469851	ENSG00000111775.3&ENSG00000111780.8&ENSG00000257218.6	+	COX6A1
chr12	120534433	120578764	ENSG00000167272.11	-	POP5
chr12	120577588	120582588	ENSG00000022840.17&ENSG00000288623.1&ENSG00000289401.1	+	RNF10
chr12	121002512	121008312	ENSG00000135100.19	+	HNF1A
chr12	121772154	121777754	ENSG00000139725.8&ENSG00000212694.8	-	RHOF
chr12	122982913	122988113	ENSG00000111325.16&ENSG00000182196.14&ENSG00000256028.2	+	OGFOD2
chr12	123409353	123414353	ENSG00000183955.14	+	KMT5A
chr12	123620943	123631543	ENSG00000111364.16&ENSG00000206897.1	+	DDX55
chr12	132722734	132728334	ENSG00000176894.10&ENSG00000247077.8&ENSG00000256632.3	+	PXMP2
chr12	133107526	133115693	ENSG00000196387.10	+	ZNF140
chr13	21149097	21176659	ENSG00000150459.13	+	SAP18
chr13	27256691	27267091	ENSG00000122026.11&ENSG00000207051.1&ENSG00000207500.1	+	RPL21
chr13	27417843	27435643	ENSG00000122033.15	-	MTIF3
chr13	27435823	27450201	ENSG00000122034.17	+	GTF3A
chr13	32315362	32400723	ENSG00000139597.18&ENSG00000212293.1&ENSG00000244754.9&ENSG00000270008.1&ENSG00000281026.1	-	N4BP2L1
chr13	36809631	36844831	ENSG00000120693.14&ENSG00000236711.2	-	SMAD9
chr13	36829104	36837504	ENSG00000133111.4	+	RFXAP
chr13	37000762	37009312	ENSG00000102710.21	-	SUPT20H
chr13	37025881	37071881	ENSG00000120699.14	+	EXOSC8
chr13	41183234	41189834	ENSG00000120696.9	-	KBTBD7
chr13	44397714	44407714	ENSG00000151778.11	+	SERP2
chr13	45182253	45192853	ENSG00000180332.7	-	KCTD4
chr13	45317071	45333471	ENSG00000133112.17&ENSG00000199477.1&ENSG00000253051.1	-	TPT1
chr13	45450122	45534522	ENSG00000165837.12&ENSG00000200709.1&ENSG00000232786.1	-	ERICH6B
chr13	48042183	48053323	ENSG00000136146.15	-	MED4
chr13	48341329	48389567	ENSG00000139679.16	-	LPAR6
chr13	50020922	50044650	ENSG00000198553.9&ENSG00000204977.10	+	KCNRG
chr13	50500364	50519364	ENSG00000186047.11&ENSG00000200711.1	-	DLEU7
chr13	51364735	51452365	ENSG00000253309.7	+	SERPINE3
chr13	52012124	52033611	ENSG00000197168.14	-	NEK5
chr13	52652336	52703264	ENSG00000136110.13	-	CNMD
chr13	72727628	72752169	ENSG00000083520.15	-	DIS3
chr13	72756198	72782134	ENSG00000136122.18	+	BORA
chr13	98170385	98175785	ENSG00000139797.8	-	RNF113B
chr13	98455176	98553244	ENSG00000152767.17&ENSG00000263399.1&ENSG00000269189.1	+	FARP1
chr13	99230932	99254732	ENSG00000125245.14	-	GPR18
chr13	99261743	99294539	ENSG00000169508.7	-	GPR183
chr13	102593872	102685747	ENSG00000139780.8	-	METTL21C
chr13	110639996	110712737	ENSG00000213995.12	+	NAXD
chr13	113314563	113324163	ENSG00000139835.14&ENSG00000276434.1	-	GRTP1
chr14	20477094	20482494	ENSG00000198805.13	+	PNP
chr14	21070871	21090077	ENSG00000165804.16	-	ZNF219
chr14	21090248	21098812	ENSG00000165801.10	+	ARHGEF40
chr14	21351301	21384287	ENSG00000092200.13	+	RPGRIP1
chr14	21490533	21498133	ENSG00000165819.12	-	METTL3
chr14	21499175	21518775	ENSG00000092203.15	+	TOX4
chr14	22766561	22773222	ENSG00000155465.21	-	SLC7A7
chr14	22773042	22779042	ENSG00000155463.14	+	OXA1L
chr14	23273477	23288877	ENSG00000215277.9	+	RNF212B
chr14	24208362	24232423	ENSG00000139908.15	+	TSSK4
chr14	24232366	24238286	ENSG00000092330.19	-	TINF2
chr14	24299779	24305187	ENSG00000136305.12	-	CIDEB
chr14	24311429	24318349	ENSG00000129465.16&ENSG00000129467.14&ENSG00000258973.1	-	RIPK3
chr14	24430953	24439766	ENSG00000100445.18	-	SDR39U1
chr14	31130996	31142940	ENSG00000100478.16	+	AP4S1
chr14	35080267	35085467	ENSG00000092020.11	-	PPP2R3C
chr14	45083976	45115599	ENSG00000100442.11	-	FKBP3
chr14	45116282	45123682	ENSG00000185246.18&ENSG00000212615.1&ENSG00000239043.1	+	PRPF39
chr14	45148590	45203190	ENSG00000129534.14	-	MIS18BP1
chr14	45200890	45273290	ENSG00000187790.12	+	FANCM
chr14	49614672	49620800	ENSG00000165501.17&ENSG00000258568.1	+	LRR1
chr14	49623481	49628481	ENSG00000168282.6	+	MGAT2
chr14	49635243	49643555	ENSG00000100479.14	-	POLE2
chr14	49773483	49782083	ENSG00000165525.18&ENSG00000277634.1	-	NEMF
chr14	50312228	50326265	ENSG00000100490.10&ENSG00000259071.1	-	CDKL1
chr14	50620258	50632058	ENSG00000151748.15&ENSG00000243103.3&ENSG00000269906.1	-	SAV1
chr14	50634017	50643817	ENSG00000198513.14	+	ATL1
chr14	50904970	50912227	ENSG00000131969.15	+	ABHD12B
chr14	51257655	51267655	ENSG00000139921.13&ENSG00000201376.1	+	TMX1
chr14	51987218	52004809	ENSG00000087303.19	-	NID2
chr14	52634315	52639915	ENSG00000197930.13	-	ERO1A
chr14	52762593	52775193	ENSG00000100522.10	-	GNPNAT1
chr14	54387761	54423561	ENSG00000100528.12	-	CNIH1
chr14	54420218	54449218	ENSG00000100526.21	+	CDKN3
chr14	55117312	55148112	ENSG00000126787.13	-	DLGAP5
chr14	58272012	58284774	ENSG00000100567.13&ENSG00000258682.1	+	PSMA3
chr14	60091782	60144119	ENSG00000100612.14	-	DHRS7
chr14	60965641	60971441	ENSG00000126814.7&ENSG00000258656.1	-	TRMT5
chr14	61658696	61664296	ENSG00000027075.17&ENSG00000232774.8&ENSG00000258989.1	+	PRKCH
chr14	64474503	64480903	ENSG00000179841.8	+	AKAP5
chr14	64721283	64746283	ENSG00000070182.21&ENSG00000284269.1	-	SPTB
chr14	64909779	64939152	ENSG00000176153.13	-	GPX2
chr14	67360264	67386984	ENSG00000100558.9	-	PLEK2
chr14	67639674	67647085	ENSG00000072042.13&ENSG00000100568.11&ENSG00000258466.5&ENSG00000258626.2&ENSG00000272253.1	-	RDH11
chr14	69760816	69775416	ENSG00000100652.5	-	SLC10A1
chr14	69772005	69787205	ENSG00000100650.16	+	SRSF5
chr14	73274640	73386840	ENSG00000100767.17	+	PAPLN
chr14	73885554	73896164	ENSG00000156050.10&ENSG00000199472.1&ENSG00000258891.1	-	FAM161B
chr14	73963670	73975070	ENSG00000119723.17	+	COQ6
chr14	74497106	74512706	ENSG00000165898.14	+	ISCA2
chr14	74713116	74852871	ENSG00000119608.15	-	PROX2
chr14	74876153	74903951	ENSG00000198208.12	-	RPS6KL1
chr14	74903743	74909543	ENSG00000119689.15	+	DLST
chr14	75012366	75020762	ENSG00000119718.11	+	EIF2B2
chr14	75069482	75079353	ENSG00000119638.14&ENSG00000258978.1	-	NEK9
chr14	75119502	75127154	ENSG00000119703.15	+	ZC2HC1C
chr14	75641191	75649791	ENSG00000133935.7	-	ERG28
chr14	75847697	75958097	ENSG00000119699.8	-	TGFB3
chr14	76783015	76790268	ENSG00000071246.11&ENSG00000258610.1	+	VASH1
chr14	77331597	77359424	ENSG00000100577.19	+	GSTZ1
chr14	77708022	77717599	ENSG00000100603.14	-	SNW1
chr14	88470350	88476950	ENSG00000042317.17	+	SPATA7
chr14	88555006	88612431	ENSG00000165521.16	-	EML5
chr14	90251660	90267860	ENSG00000119720.18	-	NRDE2
chr14	90275429	90291517	ENSG00000100764.14	+	PSMC1
chr14	91103732	91232532	ENSG00000119714.11	-	GPR68
chr14	94035687	94048287	ENSG00000089737.18	-	DDX24
chr14	94048930	94081302	ENSG00000089723.10	+	OTUB2
chr14	96567116	96580516	ENSG00000090060.19	+	PAPOLA
chr14	99480888	99500190	ENSG00000205476.9	-	CCDC85C
chr14	102342702	102352102	ENSG00000022976.16	+	ZNF839
chr14	102494967	102501767	ENSG00000156381.9	-	ANKRD9
chr14	102502477	102511477	ENSG00000196663.16&ENSG00000212330.1	+	TECPR2
chr14	102937177	102954777	ENSG00000166126.11&ENSG00000259515.1	+	AMN
chr14	103725824	103733195	ENSG00000088808.18&ENSG00000202275.1	-	PPP1R13B
chr14	103733668	103755068	ENSG00000100711.14	+	ZFYVE21
chr14	105010482	105030882	ENSG00000140104.14	+	CLBA1
chr15	22869362	22876962	ENSG00000140157.16	+	NIPA2
chr15	25321328	25333728	ENSG00000114062.22&ENSG00000261529.1	-	UBE3A
chr15	25420336	25451136	ENSG00000128739.23&ENSG00000185823.5&ENSG00000199311.1&ENSG00000199453.1&ENSG00000199489.1&ENSG00000199704.1&ENSG00000199712.1&ENSG00000199782.1&ENSG00000199833.1&ENSG00000199960.1&ENSG00000199968.1&ENSG00000199970.1&ENSG00000200163.1&ENSG00000200398.1&ENSG00000200478.1&ENSG00000200486.1&ENSG00000200503.1&ENSG00000200564.1&ENSG00000200593.1&ENSG00000200638.1&ENSG00000200661.1&ENSG00000200680.1&EN…	+	SNRPN
chr15	29118315	29124715	ENSG00000034053.15	+	APBA2
chr15	34230156	34244556	ENSG00000128463.13	+	EMC4
chr15	34357737	34370737	ENSG00000184507.16	+	NUTM1
chr15	38480703	38488103	ENSG00000172575.14	-	RASGRP1
chr15	38487710	38493309	ENSG00000171262.11	+	FAM98B
chr15	40022490	40035690	ENSG00000140319.11	-	SRP14
chr15	40394288	40405486	ENSG00000128944.14	+	KNSTRN
chr15	40728284	40735884	ENSG00000137824.16	-	RMDN3
chr15	40807477	40815451	ENSG00000166143.10	-	PPP1R14D
chr15	41264673	41309273	ENSG00000104147.9	-	OIP5
chr15	41488837	41503637	ENSG00000062524.16	-	LTK
chr15	42412949	42422949	ENSG00000092529.25&ENSG00000214013.10&ENSG00000258461.5&ENSG00000260571.1	+	CAPN3
chr15	43409771	43414771	ENSG00000137822.13	+	TUBGCP4
chr15	43747093	43772605	ENSG00000128886.12&ENSG00000184716.14&ENSG00000221792.1&ENSG00000262560.1	-	ELL3
chr15	43864004	43870761	ENSG00000171877.21&ENSG00000185607.5&ENSG00000227973.1	-	FRMD5
chr15	43868412	43883012	ENSG00000092470.12	+	WDR76
chr15	44537045	44554818	ENSG00000104133.16	-	SPG11
chr15	44563029	44642629	ENSG00000104131.13&ENSG00000259659.1	+	EIF3J
chr15	48142672	48178123	ENSG00000188467.11	+	SLC24A5
chr15	49199193	49326962	ENSG00000166262.16&ENSG00000259531.2	-	FAM227B
chr15	51018398	51056598	ENSG00000183578.8&ENSG00000259204.1	-	TNFAIP8L3
chr15	51931625	51938025	ENSG00000166477.13	-	LEO1
chr15	55333432	55340032	ENSG00000256061.7&ENSG00000260036.1&ENSG00000260916.8&ENSG00000261771.5&ENSG00000274765.1&ENSG00000277548.1&ENSG00000283891.1	-	DNAAF4
chr15	55355648	55379448	ENSG00000069943.10	+	PIGB
chr15	59116088	59132434	ENSG00000157483.9&ENSG00000199512.1&ENSG00000200070.1&ENSG00000253030.1&ENSG00000259735.1&ENSG00000259771.1	-	MYO1E
chr15	59133250	59149250	ENSG00000157456.8&ENSG00000259732.1	+	CCNB2
chr15	64157481	64209481	ENSG00000157734.14	+	SNX22
chr15	64660973	64687573	ENSG00000180304.14	-	OAZ2
chr15	64686068	64695042	ENSG00000180357.10&ENSG00000207162.1&ENSG00000207223.1&ENSG00000243403.1&ENSG00000259682.1	+	ZNF609
chr15	64951434	64963022	ENSG00000090487.11	-	SPG21
chr15	64958691	64975091	ENSG00000166839.18&ENSG00000241839.10&ENSG00000249240.2	+	ANKDD1A
chr15	65553186	65578753	ENSG00000138614.16	-	INTS14
chr15	65865679	65895079	ENSG00000157890.19	-	MEGF11
chr15	66333898	66339698	ENSG00000166938.13	+	DIS3L
chr15	66446776	66488658	ENSG00000174446.13&ENSG00000261351.2&ENSG00000266589.1	-	SNAPC5
chr15	66491656	66504960	ENSG00000169032.11	+	MAP2K1
chr15	67195173	67232447	ENSG00000166949.17	+	SMAD3
chr15	68198603	68234603	ENSG00000033800.14	+	PIAS1
chr15	68277993	68296532	ENSG00000137809.17	-	ITGA11
chr15	69407780	69414247	ENSG00000137819.14&ENSG00000207395.1&ENSG00000259645.1	+	PAQR5
chr15	69456205	69461605	ENSG00000137818.12	+	RPLP1
chr15	73560013	73654213	ENSG00000183324.11	+	REC114
chr15	74176872	74202706	ENSG00000129009.13	+	ISLR
chr15	74615595	74630558	ENSG00000179151.13	-	EDC3
chr15	74902219	74907619	ENSG00000178802.18	+	MPI
chr15	75357115	75368058	ENSG00000140398.14	+	NEIL1
chr15	75727688	75733288	ENSG00000182950.3	+	ODF3L1
chr15	78143468	78167468	ENSG00000103740.10	-	ACSBG1
chr15	78282196	78293287	ENSG00000140403.13	+	DNAJA4
chr15	81118339	81303215	ENSG00000172345.14&ENSG00000271725.1	-	STARD5
chr15	81149179	81159576	ENSG00000156206.14&ENSG00000279834.1	+	CFAP161
chr15	83144854	83171054	ENSG00000136404.16	+	TM6SF1
chr15	84633987	84639285	ENSG00000177082.13&ENSG00000277578.1	-	WDR73
chr15	89317261	89335054	ENSG00000140525.20	+	FANCI
chr15	89582296	89608789	ENSG00000166813.17	-	KIF7
chr15	90222175	90229975	ENSG00000185043.13	-	CIB1
chr15	90955224	90966040	ENSG00000184056.15&ENSG00000198901.14&ENSG00000200142.1&ENSG00000284946.1	-	VPS33B
chr15	98893534	98954149	ENSG00000183571.11&ENSG00000259475.1	-	PGPEP1L
chr15	99681876	99715697	ENSG00000183060.16	-	LYSMD4
chr16	57669	68069	ENSG00000161981.11	+	SNRNP25
chr16	76354	84271	ENSG00000103148.17	-	NPRL3
chr16	682870	689002	ENSG00000103266.11	+	STUB1
chr16	715182	722582	ENSG00000162004.19	-	CCDC78
chr16	1765320	1770320	ENSG00000103024.8	-	NME3
chr16	1973517	1978917	ENSG00000196408.12	-	NOXO1
chr16	2204053	2209253	ENSG00000182685.8	-	BRICD5
chr16	2522635	2530035	ENSG00000205923.3	-	CEMP1
chr16	2752599	2771414	ENSG00000103363.16	-	ELOB
chr16	2973484	2985884	ENSG00000162073.14	+	PAQR4
chr16	3224779	3263744	ENSG00000168124.3&ENSG00000203581.7	+	OR1F1
chr16	3236427	3242027	ENSG00000103313.14	-	MEFV
chr16	3639636	3650636	ENSG00000126602.11&ENSG00000263235.1	-	TRAP1
chr16	4339597	4353997	ENSG00000126603.9	+	GLIS2
chr16	4383538	4397138	ENSG00000168140.5	+	VASN
chr16	4433386	4461691	ENSG00000153406.14	-	NMRAL1
chr16	4456775	4474691	ENSG00000103423.14&ENSG00000277170.1&ENSG00000277440.1	+	DNAJA3
chr16	4495762	4510669	ENSG00000089486.17&ENSG00000278434.1	-	CDIP1
chr16	4695859	4702859	ENSG00000168101.15	+	NUDT16L1
chr16	4749396	4756339	ENSG00000166246.14	+	DNAAF8
chr16	4847287	4882507	ENSG00000118898.16	-	PPL
chr16	4882401	4892801	ENSG00000118900.15	+	UBN1
chr16	8862534	8869252	ENSG00000140650.13	+	PMM2
chr16	11679152	11684352	ENSG00000184602.6	+	SNN
chr16	15016389	15037854	ENSG00000157045.9	-	NTAN1
chr16	15689735	15703135	ENSG00000133392.18&ENSG00000280429.1	-	MYH11
chr16	19695937	19701937	ENSG00000103550.14	-	KNOP1
chr16	20797581	20806430	ENSG00000005187.12&ENSG00000200893.1&ENSG00000283399.1	+	ACSM3
chr16	20849665	20899869	ENSG00000005189.20&ENSG00000275908.1	+	REXO5
chr16	21576750	21639550	ENSG00000140749.9	-	IGSF6
chr16	29900012	29905012	ENSG00000174943.11&ENSG00000279789.1	-	KCTD13
chr16	29919864	29926837	ENSG00000174939.11	+	ASPHD1
chr16	29996073	30005514	ENSG00000149927.18	-	DOC2A
chr16	30064824	30085793	ENSG00000149922.12	-	TBX6
chr16	30746623	30757423	ENSG00000196118.12	-	CFAP119
chr16	30776307	30791307	ENSG00000103549.22	+	RNF40
chr16	31074239	31083437	ENSG00000151006.8&ENSG00000167397.15&ENSG00000255439.6	-	PRSS53
chr16	31490860	31496460	ENSG00000140675.13	+	SLC5A2
chr16	46689517	46702282	ENSG00000140795.13	-	MYLK3
chr16	48346057	48356364	ENSG00000196470.12&ENSG00000261802.1&ENSG00000275909.1	-	SIAH1
chr16	48363122	48393722	ENSG00000102910.14	+	LONP2
chr16	50318135	50368581	ENSG00000121281.13&ENSG00000274969.1	+	ADCY7
chr16	53491648	53498848	ENSG00000103479.17&ENSG00000259926.1	+	RBL2
chr16	56609497	56615097	ENSG00000125148.7	+	MT2A
chr16	57472009	57477409	ENSG00000088682.14&ENSG00000102978.13&ENSG00000260345.1	+	COQ9
chr16	58523842	58659242	ENSG00000103037.12&ENSG00000276259.1	+	SETD6
chr16	66613892	66629492	ENSG00000140931.20	+	CMTM3
chr16	67135104	67148104	ENSG00000237172.4	-	B3GNT9
chr16	67165799	67175599	ENSG00000196123.13	-	KIAA0895L
chr16	67175737	67185937	ENSG00000140939.15	+	NOL3
chr16	67229278	67234678	ENSG00000168701.19	+	TMEM208
chr16	67929676	67948676	ENSG00000159792.10	+	PSKH1
chr16	68229259	68240859	ENSG00000072736.19&ENSG00000167264.18&ENSG00000212445.1&ENSG00000240435.2&ENSG00000261864.1&ENSG00000262514.1&ENSG00000263276.1&ENSG00000289618.2	+	NFATC3
chr16	68301823	68310952	ENSG00000103064.15	+	SLC7A6
chr16	69106610	69118010	ENSG00000168802.14&ENSG00000286140.2	-	CHTF8
chr16	69118719	69131292	ENSG00000103044.11	+	HAS3
chr16	69326939	69337997	ENSG00000132612.16&ENSG00000141076.18&ENSG00000168807.17&ENSG00000200164.1&ENSG00000260914.3&ENSG00000265113.1	+	VPS4A
chr16	69466264	69482264	ENSG00000103018.18&ENSG00000260108.1	+	CYB5B
chr16	69565867	69706996	ENSG00000181019.13	-	NQO1
chr16	69704666	69709875	ENSG00000102908.23&ENSG00000260772.1&ENSG00000274093.1	+	NFAT5
chr16	70373383	70379458	ENSG00000157349.17&ENSG00000168872.17&ENSG00000260537.2	+	DDX19B
chr16	71839080	71859680	ENSG00000102984.15&ENSG00000261765.1	-	ZNF821
chr16	71895335	71929538	ENSG00000242176.1&ENSG00000277481.2	-	NA
chr16	72737885	72782885	ENSG00000140836.17&ENSG00000251868.1&ENSG00000272330.1&ENSG00000279120.1&ENSG00000279591.1&ENSG00000279757.1&ENSG00000280092.1	-	ZFHX3
chr16	74306288	74313338	ENSG00000103035.11	+	PSMD7
chr16	77186874	77201474	ENSG00000140873.16&ENSG00000261063.1	-	ADAMTS18
chr16	84178767	84190567	ENSG00000154099.18	+	DNAAF1
chr16	84464187	84469387	ENSG00000064270.13	+	ATP2C2
chr16	84470155	84476355	ENSG00000140950.16	-	MEAK7
chr16	85650598	85676198	ENSG00000131153.9	-	GINS2
chr16	85676204	85684804	ENSG00000131149.19&ENSG00000179219.5&ENSG00000260417.1&ENSG00000263968.2&ENSG00000278716.1&ENSG00000287787.1	+	GSE1
chr16	87400294	87406246	ENSG00000140948.13&ENSG00000276337.1	-	ZCCHC14
chr16	87404779	87467139	ENSG00000140941.14	+	MAP1LC3B
chr16	87698156	87719956	ENSG00000154118.13	+	JPH3
chr16	88801939	88809339	ENSG00000198931.11	-	APRT
chr16	88809258	88819058	ENSG00000167513.9	+	CDT1
chr16	88856969	88863333	ENSG00000205022.9	-	PABPN1L
chr16	89686568	89696357	ENSG00000158792.16	-	SPATA2L
chr16	89740925	89747925	ENSG00000158805.12	+	ZNF276
chr17	204989	212389	ENSG00000181031.16	-	RPH3AL
chr17	724821	744421	ENSG00000179409.11	-	GEMIN4
chr17	742968	752661	ENSG00000167695.15	+	TLCD3A
chr17	794310	799310	ENSG00000167693.17	-	NXN
chr17	993519	1003519	ENSG00000159842.16&ENSG00000264429.1&ENSG00000278794.1	-	ABR
chr17	1003671	1016271	ENSG00000177370.5	+	TIMM22
chr17	1771085	1779485	ENSG00000186532.12	-	SMYD4
chr17	1777565	1792165	ENSG00000132386.11	+	SERPINF1
chr17	3669668	3682868	ENSG00000127774.7	+	EMC6
chr17	4539035	4558835	ENSG00000183018.9	+	SPNS2
chr17	4885371	4897771	ENSG00000108556.10	-	CHRNE
chr17	4940052	4945652	ENSG00000108518.8	-	PFN1
chr17	5175034	5192008	ENSG00000129204.17	+	USP6
chr17	5386340	5419642	ENSG00000029725.17	+	RABEP1
chr17	5432877	5469093	ENSG00000129197.15	+	RPAIN
chr17	6644541	6651763	ENSG00000129235.11	+	TXNDC17
chr17	7030021	7041621	ENSG00000174326.15	-	SLC16A11
chr17	7225266	7242201	ENSG00000072778.20	+	ACADVL
chr17	7288257	7298057	ENSG00000181856.15	+	SLC2A4
chr17	7305324	7311324	ENSG00000132522.16&ENSG00000215041.10&ENSG00000261915.6	-	GPS2
chr17	7312463	7330453	ENSG00000132507.18	+	EIF5A
chr17	7380127	7389727	ENSG00000187838.17&ENSG00000205544.4&ENSG00000262481.5	-	PLSCR3
chr17	7389774	7396574	ENSG00000174292.13	+	TNK1
chr17	7457710	7481447	ENSG00000161958.11&ENSG00000170175.11&ENSG00000181284.3&ENSG00000181323.8&ENSG00000184560.8&ENSG00000262880.1&ENSG00000272884.1&ENSG00000283439.4&ENSG00000286007.1	+	FGF11
chr17	7592789	7602389	ENSG00000129255.16	+	MPDU1
chr17	7866083	7884797	ENSG00000182224.12&ENSG00000280046.1	+	CYB5D1
chr17	7912760	7919760	ENSG00000170004.19&ENSG00000252835.1	+	CHD3
chr17	8423607	8474207	ENSG00000133026.14	-	MYH10
chr17	12991643	13027643	ENSG00000006740.18	+	ARHGAP44
chr17	15939160	15976560	ENSG00000214941.8	-	ZSWIM7
chr17	15975746	15999785	ENSG00000170425.4	+	ADORA2B
chr17	16023652	16029065	ENSG00000141027.23&ENSG00000199674.1	-	NCOR1
chr17	16045015	16084043	ENSG00000011295.16&ENSG00000227782.2&ENSG00000243686.2	+	TTC19
chr17	17217679	17242011	ENSG00000133030.22&ENSG00000206859.1&ENSG00000243370.3&ENSG00000278864.1	+	MPRIP
chr17	17472237	17494437	ENSG00000108551.5	-	RASD1
chr17	17779528	17810399	ENSG00000072310.18&ENSG00000207839.1&ENSG00000274111.1	-	SREBF1
chr17	17811453	17858228	ENSG00000108557.20&ENSG00000264167.1	+	RAI1
chr17	18244875	18260598	ENSG00000131899.12	+	LLGL1
chr17	18315006	18327860	ENSG00000176974.21&ENSG00000283772.1	-	SHMT1
chr17	18328056	18359856	ENSG00000176994.11	+	SMCR8
chr17	19306260	19334308	ENSG00000108641.20&ENSG00000221540.1	-	B9D1
chr17	19378192	19383442	ENSG00000166482.12	-	MFAP4
chr17	19669288	19678288	ENSG00000180638.19	-	SLC47A2
chr17	28313925	28328325	ENSG00000109083.14	-	IFT20
chr17	28328685	28335603	ENSG00000109084.14	+	TMEM97
chr17	28335488	28346633	ENSG00000004142.12	-	POLDIP2
chr17	28389242	28394642	ENSG00000076351.13	-	SLC46A1
chr17	28696197	28703197	ENSG00000167525.15	-	PROCA1
chr17	28702679	28709679	ENSG00000109111.15	+	SUPT6H
chr17	29254494	29316694	ENSG00000108255.8	+	CRYBA1
chr17	29605556	29614756	ENSG00000167549.19&ENSG00000264007.1	-	CORO6
chr17	30186475	30192475	ENSG00000126653.18&ENSG00000283935.1	+	NSRP1
chr17	30727563	30769388	ENSG00000176390.12&ENSG00000265791.1	-	CRLF3
chr17	30864939	30897336	ENSG00000172171.11	-	TEFM
chr17	31095449	31272013	ENSG00000126861.5	-	OMG
chr17	31297538	31303770	ENSG00000126860.12&ENSG00000185862.7&ENSG00000265118.5	-	EVI2A
chr17	32483522	32492522	ENSG00000176658.17&ENSG00000201178.1&ENSG00000263717.1&ENSG00000265222.1&ENSG00000265337.1&ENSG00000279781.1&ENSG00000280245.1	-	MYO1D
chr17	34996390	35005990	ENSG00000092871.17&ENSG00000185379.21&ENSG00000252328.1&ENSG00000267457.1&ENSG00000267618.5	-	RFFL
chr17	35130732	35143532	ENSG00000073598.6	+	FNDC8
chr17	35565595	35574795	ENSG00000108733.11	-	PEX12
chr17	35736111	35744511	ENSG00000270765.7	-	GAS2L2
chr17	37513501	37609740	ENSG00000276023.5	+	DUSP14
chr17	38318171	38324571	ENSG00000277399.6	-	GPR179
chr17	38764225	38780225	ENSG00000277791.5	+	PSMB3
chr17	40085993	40092793	ENSG00000126368.6	-	NR1D1
chr17	40093867	40103667	ENSG00000126351.13	+	THRA
chr17	40914700	40922700	ENSG00000108244.17	-	KRT23
chr17	41411774	41420547	ENSG00000108417.4	-	KRT37
chr17	41424584	41436154	ENSG00000171360.4	-	KRT38
chr17	41454054	41459513	ENSG00000108759.4	-	KRT32
chr17	41467385	41476710	ENSG00000197079.9	-	KRT35
chr17	41848384	41861184	ENSG00000161594.7	+	KLHL10
chr17	41962021	41976421	ENSG00000168259.17	-	DNAJC7
chr17	42554840	42572310	ENSG00000131470.15	-	PSMC3IP
chr17	42699993	42707393	ENSG00000108797.12	+	CNTNAP1
chr17	42811587	42824386	ENSG00000176563.10	+	CNTD1
chr17	43506044	43527844	ENSG00000175832.13	-	ETV4
chr17	44004468	44011188	ENSG00000091947.10	-	TMEM101
chr17	44009068	44017868	ENSG00000161653.11	+	NAGS
chr17	44068946	44076746	ENSG00000108840.16	-	HDAC5
chr17	44186722	44191805	ENSG00000087152.16	-	ATXN7L3
chr17	44191929	44198538	ENSG00000168591.16	+	TMUB2
chr17	44318670	44325410	ENSG00000108309.14	+	RUNDC3A
chr17	44343615	44353215	ENSG00000161682.15	-	FAM171A2
chr17	45072159	45108959	ENSG00000161714.12&ENSG00000277249.1	-	PLCD3
chr17	46028334	46035314	ENSG00000186868.18&ENSG00000256762.1&ENSG00000274883.1&ENSG00000279685.2	+	MAPT
chr17	47441312	47484512	ENSG00000178852.16&ENSG00000259207.10&ENSG00000259753.1	+	EFCAB13
chr17	48061545	48080945	ENSG00000082641.16	+	NFE2L1
chr17	48724758	48730158	ENSG00000229637.4&ENSG00000273750.1&ENSG00000277542.1	+	PRAC2
chr17	48908982	48929316	ENSG00000159210.10	-	SNF8
chr17	50363138	50373221	ENSG00000015532.10	+	XYLT2
chr17	50381483	50396439	ENSG00000154920.15	+	EME1
chr17	54896902	54951902	ENSG00000166260.13&ENSG00000279059.1	-	COX11
chr17	59619713	59674636	ENSG00000141378.15	-	PTRH2
chr17	59696956	59707193	ENSG00000141367.13	+	CLTC
chr17	59842255	59850055	ENSG00000062716.13&ENSG00000267637.1&ENSG00000284190.1	+	VMP1
chr17	59911840	59952240	ENSG00000189050.16&ENSG00000238283.3&ENSG00000266992.1&ENSG00000267104.2	-	RNFT1
chr17	63676736	63682336	ENSG00000108588.15&ENSG00000125695.12&ENSG00000136490.9&ENSG00000266173.7	-	CCDC47
chr17	63776350	63819433	ENSG00000108592.17	-	FTSJ3
chr17	63819317	63827153	ENSG00000198231.14	+	DDX42
chr17	63832026	63839426	ENSG00000087191.14	+	PSMC5
chr17	64508198	64542282	ENSG00000108854.16	-	SMURF2
chr17	64542461	64572830	ENSG00000258890.8	+	CEP95
chr17	68291266	68420948	ENSG00000070540.13&ENSG00000207561.1	-	WIPI1
chr17	68498313	68535113	ENSG00000108950.12	-	FAM20A
chr17	73208507	73232234	ENSG00000166685.13&ENSG00000180616.9&ENSG00000264860.1	+	COG1
chr17	74748911	74770529	ENSG00000109065.12	-	NAT9
chr17	74769353	74776500	ENSG00000109062.12&ENSG00000284186.1	+	SLC9A3R1
chr17	74819223	74842023	ENSG00000161509.14	-	GRIN2C
chr17	75235758	75249158	ENSG00000125450.11	+	NUP85
chr17	75500452	75505652	ENSG00000177728.17&ENSG00000284595.1	+	TMEM94
chr17	75626849	75633049	ENSG00000266714.11	+	MYO15B
chr17	76005999	76014199	ENSG00000250506.9&ENSG00000257949.7&ENSG00000261408.7	+	CDK3
chr17	76387860	76393260	ENSG00000176170.14	+	SPHK1
chr17	76557682	76563710	ENSG00000070731.11&ENSG00000284526.1	-	ST6GALNAC2
chr17	76726798	76734115	ENSG00000161547.17&ENSG00000283805.1	-	SRSF2
chr17	78101597	78107397	ENSG00000141524.19	-	TMC6
chr17	78173527	78185327	ENSG00000108639.8	+	SYNGR2
chr17	78405097	78423697	ENSG00000187775.17&ENSG00000243426.3	-	DNAH17
chr17	80398794	80415166	ENSG00000173821.20&ENSG00000262979.1&ENSG00000280248.1	+	RNF213
chr17	81239090	81244811	ENSG00000157637.13	-	SLC38A10
chr17	81860855	81867721	ENSG00000141522.12	-	ARHGDIA
chr17	81881105	81887835	ENSG00000183684.8	-	ALYREF
chr17	81902905	81922900	ENSG00000141552.18&ENSG00000183979.8	+	ANAPC11
chr17	82005302	82018702	ENSG00000169689.15	-	CENPX
chr17	82017406	82023306	ENSG00000169696.16	+	ASPSCR1
chr17	82057470	82062470	ENSG00000169727.14	+	GPS1
chr17	82261129	82273749	ENSG00000141526.18&ENSG00000275888.1&ENSG00000280407.3&ENSG00000284574.1	+	SLC16A3
chr17	82435312	82440912	ENSG00000178927.19	-	CYBC1
chr17	82945914	82964714	ENSG00000141556.22&ENSG00000262663.1	+	TBCD
chr18	140920	214520	ENSG00000079134.13	-	THOC1
chr18	214629	268114	ENSG00000101557.15	+	USP14
chr18	673578	706524	ENSG00000176890.16	+	TYMS
chr18	10552764	10571164	ENSG00000134265.13	+	NAPG
chr18	11885685	11891285	ENSG00000141404.17&ENSG00000255112.3&ENSG00000267333.1	+	GNAL
chr18	12304193	12328944	ENSG00000141385.12	-	AFG3L2
chr18	21522684	21529284	ENSG00000141446.11	-	ESCO1
chr18	21526112	21550912	ENSG00000141449.16&ENSG00000265948.1	+	GREB1L
chr18	23531822	23605422	ENSG00000141452.10	+	RMC1
chr18	24135828	24159509	ENSG00000141447.19&ENSG00000199874.1&ENSG00000265750.1&ENSG00000273524.1	-	OSBPL1A
chr18	24161600	24218301	ENSG00000154040.21	+	CABYR
chr18	36780220	36829107	ENSG00000134775.16	+	FHOD3
chr18	79964213	79970813	ENSG00000141759.15	-	TXNL4A
chr18	79970822	79995422	ENSG00000226742.4	+	HSBP1L1
chr19	790088	812488	ENSG00000129951.19	-	PLPPR3
chr19	1086628	1092028	ENSG00000180448.11	+	ARHGAP45
chr19	1220087	1228287	ENSG00000099625.14	-	CBARP
chr19	1473244	1482644	ENSG00000115266.12	+	APC2
chr19	2426261	2438661	ENSG00000178297.15	+	TMPRSS9
chr19	3531661	3538261	ENSG00000161091.14&ENSG00000266959.1&ENSG00000279590.1	-	MFSD12
chr19	4439399	4444999	ENSG00000167671.12	-	UBXN6
chr19	5691875	5704275	ENSG00000130255.13&ENSG00000167733.14	+	RPL36
chr19	6193094	6199406	ENSG00000130377.14	+	ACSBG2
chr19	8445596	8490056	ENSG00000133246.12	-	PRAM1
chr19	10104814	10115014	ENSG00000130811.12	-	EIF3G
chr19	10115372	10120972	ENSG00000130810.20&ENSG00000209645.1&ENSG00000238531.1&ENSG00000243207.6&ENSG00000244165.2	+	PPAN
chr19	10553418	10561818	ENSG00000130734.10&ENSG00000221410.1	+	ATG4D
chr19	10821267	10832067	ENSG00000099203.7	-	TMED1
chr19	10916585	10922185	ENSG00000130733.11	-	YIPF2
chr19	11079120	11131520	ENSG00000161888.12	-	SPC24
chr19	11445326	11451326	ENSG00000161914.10&ENSG00000196361.10&ENSG00000267477.1&ENSG00000274713.1	-	ZNF653
chr19	12675832	12682432	ENSG00000123154.12	+	WDR83
chr19	12892786	12898786	ENSG00000161860.8	-	SYCE2
chr19	12944486	12953119	ENSG00000179271.3	-	GADD45GIP1
chr19	13072833	13099033	ENSG00000104903.5	-	LYL1
chr19	13832254	13847254	ENSG00000132003.10	+	ZSWIM4
chr19	14408725	14422525	ENSG00000123146.20	+	ADGRE5
chr19	14565980	14572980	ENSG00000099797.15&ENSG00000283822.1	+	TECR
chr19	14733746	14749346	ENSG00000160961.12	+	ZNF333
chr19	15105184	15114984	ENSG00000105135.16	-	ILVBL
chr19	18830545	18868545	ENSG00000130283.9&ENSG00000223802.9	-	GDF1
chr19	20809995	20819395	ENSG00000160229.13	+	ZNF66
chr19	23212399	23221599	ENSG00000196081.10&ENSG00000269107.1&ENSG00000269837.1&ENSG00000283201.1&ENSG00000284428.1	-	ZNF724
chr19	30016612	30021812	ENSG00000105176.18	+	URI1
chr19	32587453	32595253	ENSG00000105185.12	+	PDCD5
chr19	34471251	34479251	ENSG00000126261.13	+	UBA2
chr19	34945170	34971770	ENSG00000168661.15	+	ZNF30
chr19	34951204	34956354	ENSG00000180884.10	-	ZNF792
chr19	37730642	37735833	ENSG00000189144.15	-	ZNF573
chr19	38377067	38384267	ENSG00000179168.15	-	GGN
chr19	38903380	38908980	ENSG00000262484.2	-	CCER2
chr19	38933168	38975162	ENSG00000128626.12	+	MRPS12
chr19	39342371	39385629	ENSG00000006712.15	-	PAF1
chr19	40021038	40090755	ENSG00000187187.14	+	ZNF546
chr19	40735456	40740856	ENSG00000188493.15	-	C19orf54
chr19	40740860	40750638	ENSG00000086544.4	+	ITPKC
chr19	41286692	41301587	ENSG00000105329.11&ENSG00000286177.1	-	TGFB1
chr19	41324873	41337473	ENSG00000142039.4	+	CCDC97
chr19	42228201	42242776	ENSG00000167625.11	+	ZNF526
chr19	42394914	42401514	ENSG00000079435.10&ENSG00000268605.1	-	LIPE
chr19	43583964	43596393	ENSG00000234465.11	+	PINLYP
chr19	45410737	45420737	ENSG00000117877.11	+	POLR1G
chr19	45526989	45532989	ENSG00000125753.15	+	VASP
chr19	46776988	46787816	ENSG00000181027.11	+	FKRP
chr19	48624131	48630030	ENSG00000105516.11	-	DBP
chr19	48630717	48638072	ENSG00000063176.16	+	SPHK2
chr19	48868616	48880965	ENSG00000104804.9	-	TULP2
chr19	48876059	48881059	ENSG00000087074.9	+	PPP1R15A
chr19	48958730	48968130	ENSG00000104812.15	-	GYS1
chr19	48966879	48972479	ENSG00000087086.15	+	FTL
chr19	49640142	49659569	ENSG00000126456.16	-	IRF3
chr19	49658642	49665143	ENSG00000126461.15	+	SCAF1
chr19	50795219	50808875	ENSG00000142513.6	+	ACP4
chr19	54155681	54164081	ENSG00000088038.20	+	CNOT3
chr19	54436904	54446831	ENSG00000167614.14&ENSG00000268496.1	+	TTYH1
chr19	54449429	54461732	ENSG00000275183.2	-	LENG9
chr19	55005105	55013705	ENSG00000088053.11&ENSG00000160439.16&ENSG00000267149.2	-	GP6
chr19	56556808	56567469	ENSG00000196867.8	+	ZFP28
chr19	57675875	57696275	ENSG00000179909.16	-	ZNF154
chr19	57767241	57803841	ENSG00000178935.5	-	ZNF552
chr19	57826777	57848731	ENSG00000173480.11&ENSG00000204514.11&ENSG00000269476.1&ENSG00000269867.1	-	ZNF417
chr19	58543577	58551452	ENSG00000130724.10	-	CHMP2A
chr19	58550722	58559126	ENSG00000130726.12&ENSG00000275924.1	+	TRIM28
chr2	266397	279558	ENSG00000189292.16	-	ALKAL2
chr2	278283	284083	ENSG00000143727.16	+	ACP1
chr2	9271627	9403475	ENSG00000119185.13	-	ITGB1BP1
chr2	9405683	9423652	ENSG00000151693.11	+	ASAP2
chr2	9423527	9488486	ENSG00000151694.15	-	ADAM17
chr2	10778191	10783391	ENSG00000143870.13&ENSG00000238962.1	-	PDIA6
chr2	10785110	10823110	ENSG00000143882.12&ENSG00000239053.1	+	ATP6V1C2
chr2	11170959	11179759	ENSG00000134318.16	-	ROCK2
chr2	11178870	11233989	ENSG00000162976.13	+	SLC66A3
chr2	20679243	20842043	ENSG00000143869.7	+	GDF7
chr2	24793390	24819169	ENSG00000138031.15	-	ADCY3
chr2	25149053	25160853	ENSG00000115138.11	-	POMC
chr2	27027219	27032911	ENSG00000084764.12	+	MAPRE3
chr2	27062906	27070472	ENSG00000228474.6	-	OST4
chr2	27081089	27098889	ENSG00000138028.17	-	CGREF1
chr2	27130812	27136612	ENSG00000143994.14	+	ABHD1
chr2	27356998	27364352	ENSG00000115211.17	-	EIF2B4
chr2	27370337	27377235	ENSG00000163795.14	-	ZNF513
chr2	27377535	27419135	ENSG00000115234.11	+	SNX17
chr2	27552438	27625638	ENSG00000176714.10	-	CCDC121
chr2	27651511	27663427	ENSG00000198522.14&ENSG00000243943.10&ENSG00000259080.1	+	GPN1
chr2	27738979	27781379	ENSG00000171174.15	-	RBKS
chr2	28417317	28425517	ENSG00000075426.12&ENSG00000270640.1	+	FOSL2
chr2	28850611	28875811	ENSG00000163806.16&ENSG00000213639.11	+	SPDYA
chr2	28948219	28953819	ENSG00000163811.12&ENSG00000264994.1&ENSG00000265145.1&ENSG00000265706.1	+	WDR43
chr2	31853422	31865060	ENSG00000162959.14&ENSG00000162961.14	-	MEMO1
chr2	32224379	32231379	ENSG00000152683.14&ENSG00000229816.1	+	SLC30A6
chr2	36513731	36531805	ENSG00000171055.15	-	FEZ2
chr2	36551135	36611535	ENSG00000150938.10	+	CRIM1
chr2	37084371	37099210	ENSG00000055332.19	-	EIF2AK2
chr2	37099244	37148531	ENSG00000152133.17	+	GPATCH11
chr2	37196597	37201612	ENSG00000115816.15	-	CEBPZ
chr2	37216193	37231632	ENSG00000218739.10&ENSG00000272054.1	+	CEBPZOS
chr2	37231595	37250502	ENSG00000115825.11	-	PRKD3
chr2	37373322	37386722	ENSG00000115828.17	+	QPCT
chr2	37635882	37641882	ENSG00000163171.8	-	CDC42EP3
chr2	38536248	38561969	ENSG00000143889.16	-	HNRNPLL
chr2	38741237	38751535	ENSG00000143891.17	+	GALM
chr2	42170300	42333546	ENSG00000115944.15	-	COX7A2L
chr2	42332548	42371548	ENSG00000143924.19	+	EML4
chr2	43882988	43892691	ENSG00000143921.9	+	ABCG8
chr2	45381680	45388680	ENSG00000068784.13&ENSG00000239396.3	-	SRBD1
chr2	46386697	46394497	ENSG00000116016.14	+	EPAS1
chr2	46584688	46616417	ENSG00000119729.12	+	RHOQ
chr2	47040538	47045538	ENSG00000143933.20&ENSG00000239605.11&ENSG00000273269.3	-	CALM2
chr2	47076137	47131737	ENSG00000068724.18&ENSG00000225187.1	+	TTC7A
chr2	47781916	47789316	ENSG00000138081.22&ENSG00000235369.1	-	FBXO11
chr2	47810063	47883456	ENSG00000116062.19&ENSG00000224443.1&ENSG00000283502.1	+	MSH6
chr2	53775196	53787010	ENSG00000143942.5	+	CHAC2
chr2	54964587	54972187	ENSG00000115310.19&ENSG00000200086.1	-	RTN4
chr2	54972025	55098825	ENSG00000214595.13&ENSG00000252507.1	+	EML6
chr2	55235853	55275853	ENSG00000143947.15	+	RPS27A
chr2	55511292	55547292	ENSG00000275052.5	-	PPP4R3B
chr2	55545079	55565704	ENSG00000163001.12	+	CFAP36
chr2	58046699	58159243	ENSG00000115392.13	-	FANCL
chr2	58159920	58241350	ENSG00000028116.18	+	VRK2
chr2	60931612	60952012	ENSG00000162924.16&ENSG00000201076.1&ENSG00000267520.2	+	REL
chr2	61172463	61187463	ENSG00000115464.15&ENSG00000206937.1&ENSG00000234624.2	-	USP34
chr2	63883390	63892146	ENSG00000143952.20	-	VPS54
chr2	63891562	63908162	ENSG00000169764.16	+	UGP2
chr2	65056225	65070696	ENSG00000138069.18	-	RAB1A
chr2	65087004	65137004	ENSG00000011523.15	+	CEP68
chr2	70263162	70281362	ENSG00000143977.14	-	SNRPG
chr2	70281185	70301452	ENSG00000116005.12	+	PCYOX1
chr2	70985499	70994511	ENSG00000144031.12	+	ANKRD53
chr2	71435069	71447669	ENSG00000075292.19&ENSG00000281195.1&ENSG00000289463.1	+	ZNF638
chr2	73233238	73254682	ENSG00000163013.12	-	FBXO41
chr2	73253021	73298684	ENSG00000135624.17	+	CCT7
chr2	74198559	74211604	ENSG00000188687.18&ENSG00000204843.13&ENSG00000229798.1&ENSG00000264324.1	-	SLC4A5
chr2	74217565	74222965	ENSG00000065911.13&ENSG00000279201.1	+	MTHFD2
chr2	74425755	74452155	ENSG00000005448.17	+	WDR54
chr2	74451457	74461057	ENSG00000115275.15	-	MOGS
chr2	74483407	74497517	ENSG00000179528.16	-	LBX2
chr2	74494559	74501718	ENSG00000115282.21	+	TTC31
chr2	85538782	85544720	ENSG00000115486.13	-	GGCX
chr2	85545281	85561563	ENSG00000168906.13	+	MAT2A
chr2	85597708	85602857	ENSG00000168894.10	+	RNF181
chr2	86106154	86143932	ENSG00000132305.22&ENSG00000200241.1&ENSG00000265420.1	-	IMMT
chr2	86142157	86195155	ENSG00000132300.19&ENSG00000208772.1	+	PTCD3
chr2	86195471	86213993	ENSG00000068615.20	-	REEP1
chr2	86410230	86503430	ENSG00000115561.16&ENSG00000200563.1&ENSG00000239305.7&ENSG00000249884.8	-	CHMP3
chr2	86492716	86562071	ENSG00000115548.17	+	KDM3A
chr2	96011546	96021946	ENSG00000186281.13	-	GPAT2
chr2	96265996	96274338	ENSG00000144028.15&ENSG00000230747.1	-	SNRNP200
chr2	96274173	96325318	ENSG00000144021.3	+	CIAO1
chr2	96704887	96710487	ENSG00000249715.13	+	FER1L5
chr2	96816077	96824526	ENSG00000163126.15&ENSG00000213337.9	-	ANKRD23
chr2	98592514	98599314	ENSG00000183513.9	-	COA5
chr2	98594392	98608580	ENSG00000040933.16	+	INPP4A
chr2	98608514	98619106	ENSG00000071073.13	-	MGAT4A
chr2	98618515	98636115	ENSG00000115446.12	+	UNC50
chr2	99154963	99161427	ENSG00000158411.11	-	MITD1
chr2	99181057	99242246	ENSG00000185674.10	-	LYG2
chr2	99340701	99400475	ENSG00000135945.10	-	REV1
chr2	101024032	101068379	ENSG00000071082.11	+	RPL31
chr2	101270316	101309451	ENSG00000158435.8	+	CNOT11
chr2	102706030	102714630	ENSG00000135953.11	-	MFSD9
chr2	102711355	102736906	ENSG00000115616.3	+	SLC9A2
chr2	105337508	105357712	ENSG00000115641.19	-	FHL2
chr2	108509415	108521615	ENSG00000135968.22	+	GCC2
chr2	108712899	108894471	ENSG00000135960.10	-	EDAR
chr2	110622528	110637528	ENSG00000169679.15	-	BUB1
chr2	112742879	112748279	ENSG00000144130.12	+	NT5DC4
chr2	113209797	113215997	ENSG00000125618.18	-	PAX8
chr2	113962596	113970720	ENSG00000115091.12&ENSG00000279957.1	+	ACTR3
chr2	118110997	118130197	ENSG00000125629.16	+	INSIG2
chr2	127705242	127845237	ENSG00000173349.6	+	SFT2D3
chr2	130067135	130073535	ENSG00000196604.13&ENSG00000228471.1&ENSG00000252223.1	-	POTEF
chr2	130182749	130191745	ENSG00000152086.9	-	TUBA3E
chr2	131047263	131104848	ENSG00000136002.20&ENSG00000284479.1	+	ARHGEF4
chr2	131482934	131492814	ENSG00000075886.11	+	TUBA3D
chr2	134320077	134455759	ENSG00000152128.13	-	TMEM163
chr2	134454621	134718189	ENSG00000152127.9&ENSG00000222921.1&ENSG00000263813.1&ENSG00000289534.1	+	MGAT5
chr2	135047467	135136916	ENSG00000121988.18&ENSG00000235651.1	-	ZRANB3
chr2	147902955	147930396	ENSG00000115947.14	-	ORC4
chr2	147930826	148021012	ENSG00000121989.15&ENSG00000212389.1	+	ACVR2A
chr2	149564237	149569637	ENSG00000168288.13	-	MMADHC
chr2	151376936	151485336	ENSG00000183091.21	-	NEB
chr2	151773784	151788984	ENSG00000162980.17&ENSG00000182389.20&ENSG00000283228.1	-	ARL5A
chr2	152641274	152651593	ENSG00000196504.21	-	PRPF40A
chr2	152649826	152717648	ENSG00000157827.20&ENSG00000213197.3	+	FMNL2
chr2	159056858	159235798	ENSG00000196151.11	-	WDSUB1
chr2	159712443	159768628	ENSG00000054219.11&ENSG00000227055.1&ENSG00000241399.7&ENSG00000248672.5&ENSG00000287091.1	-	LY75
chr2	159771027	159794627	ENSG00000136536.15	+	MARCHF7
chr2	168865514	168898914	ENSG00000163072.16	+	NOSTRIN
chr2	169526258	169584343	ENSG00000163093.12&ENSG00000239474.7&ENSG00000251569.1	+	BBS5
chr2	169577745	169645425	ENSG00000154479.13&ENSG00000226072.1	-	CFAP210
chr2	169794081	169810081	ENSG00000138382.15	-	METTL5
chr2	170655171	170690565	ENSG00000071909.19	+	MYO3B
chr2	170718078	170735478	ENSG00000204335.4	+	SP5
chr2	171750158	171780758	ENSG00000077380.16	+	DYNC1I2
chr2	173368997	173378197	ENSG00000144354.15	+	CDCA7
chr2	174408571	174431571	ENSG00000163328.14	-	GPR155
chr2	174429575	174448375	ENSG00000144306.15	+	SCRN3
chr2	175060850	175072250	ENSG00000115966.18&ENSG00000215973.1&ENSG00000277948.1	-	ATF2
chr2	175168458	175176258	ENSG00000154518.10&ENSG00000200121.2	-	ATP5MC3
chr2	177212661	177218667	ENSG00000116044.17&ENSG00000213963.7&ENSG00000225808.1&ENSG00000238295.1&ENSG00000265396.1&ENSG00000278418.1	-	NFE2L2
chr2	177223959	177264360	ENSG00000170144.22&ENSG00000284252.1	+	HNRNPA3
chr2	178408492	178431292	ENSG00000180228.14	-	PRKRA
chr2	183161680	183173680	ENSG00000163002.13	+	NUP35
chr2	186509361	186528161	ENSG00000065548.18	+	ZC3H15
chr2	190203484	190333484	ENSG00000187699.10&ENSG00000204253.4	+	C2orf88
chr2	190882058	190908460	ENSG00000115415.21&ENSG00000229023.1	-	STAT1
chr2	190965552	191017955	ENSG00000115419.14	+	GLS
chr2	195670473	195737703	ENSG00000118997.14&ENSG00000203435.2&ENSG00000227878.2	-	DNAH7
chr2	196755435	196763035	ENSG00000119041.11	-	GTF3C3
chr2	196763490	196817690	ENSG00000144395.18	+	CCDC150
chr2	199911158	199928913	ENSG00000162971.11	-	TYW5
chr2	200963679	200973718	ENSG00000155744.10	-	FAM126B
chr2	201282471	201288271	ENSG00000155749.13	-	FLACC1
chr2	202205188	202213788	ENSG00000182329.14&ENSG00000227890.1	+	KIAA2012
chr2	202303661	202313261	ENSG00000055044.11&ENSG00000212309.1&ENSG00000212534.1&ENSG00000238317.2&ENSG00000271852.1	+	NOP58
chr2	203329225	203394345	ENSG00000173166.18	-	RAPH1
chr2	203447728	203521728	ENSG00000138443.17	+	ABI2
chr2	207529794	207580631	ENSG00000144401.14	-	METTL21A
chr2	207605988	207611788	ENSG00000118260.15	+	CREB1
chr2	207761839	207774039	ENSG00000163249.13&ENSG00000284079.1	+	CCNYL1
chr2	209990021	210021421	ENSG00000144445.17	-	KANSL1L
chr2	210022260	210028418	ENSG00000197713.15	+	RPE
chr2	215310946	215360440	ENSG00000115414.21	-	FN1
chr2	216206303	216211405	ENSG00000079246.16	+	XRCC5
chr2	218263861	218269652	ENSG00000179921.15	+	GPBAR1
chr2	218453295	218460895	ENSG00000127831.11	+	VIL1
chr2	218637184	218658765	ENSG00000115556.14	+	PLCD4
chr2	218663443	218672070	ENSG00000074582.15	+	BCS1L
chr2	219209651	219229784	ENSG00000158552.13	+	ZFAND2B
chr2	219229716	219236598	ENSG00000163521.16	-	GLB1L
chr2	227561217	227567217	ENSG00000173744.18&ENSG00000284092.1	+	AGFG1
chr2	230899118	230907318	ENSG00000135898.10	-	GPR55
chr2	231033630	231108230	ENSG00000135914.6	-	HTR2B
chr2	232752946	232760146	ENSG00000115474.7&ENSG00000241409.1	-	KCNJ13
chr2	233833423	233875623	ENSG00000185038.15	+	MROH2A
chr2	237100474	237111074	ENSG00000198612.11	+	COPS8
chr2	240581372	240586735	ENSG00000142327.13	+	RNPEPL1
chr2	241095568	241102452	ENSG00000162804.14	+	SNED1
chr2	241214464	241227264	ENSG00000115677.18	-	HDLBP
chr20	330224	346783	ENSG00000177732.9	+	SOX12
chr20	373796	423596	ENSG00000125875.15	-	TBC1D20
chr20	432139	450664	ENSG00000125826.22	+	RBCK1
chr20	1302309	1309909	ENSG00000088832.18&ENSG00000125775.15&ENSG00000274322.1&ENSG00000284436.1	-	FKBP1A
chr20	2644995	2658395	ENSG00000101365.21	-	IDH3B
chr20	2658393	2664353	ENSG00000101361.17&ENSG00000212498.1&ENSG00000221116.1&ENSG00000226572.1&ENSG00000229686.1&ENSG00000271798.1&ENSG00000284481.1	+	NOP56
chr20	3181950	3190350	ENSG00000198171.13	-	DDRGK1
chr20	3929887	3946087	ENSG00000125779.24&ENSG00000199024.1	+	PANK2
chr20	6005820	6040546	ENSG00000125872.9	-	LRRN4
chr20	6040053	6147453	ENSG00000088766.12&ENSG00000125885.13&ENSG00000207380.1&ENSG00000231961.1&ENSG00000263755.2&ENSG00000275632.1&ENSG00000286235.1	+	CRLS1
chr20	6067896	6074845	ENSG00000101311.17	-	FERMT1
chr20	10636829	10672696	ENSG00000149346.15	+	SLX4IP
chr20	19962568	20034368	ENSG00000101343.15	-	CRNKL1
chr20	20033655	20052515	ENSG00000173418.12	+	NAA20
chr20	23358174	23374519	ENSG00000125814.17&ENSG00000201728.1	-	NAPB
chr20	23373062	23426105	ENSG00000125812.16	+	GZF1
chr20	23597210	23602410	ENSG00000173335.5	-	CST9
chr20	24943725	24962925	ENSG00000101474.12	-	APMAP
chr20	24959928	24974172	ENSG00000077984.6	+	CST7
chr20	25285587	25294742	ENSG00000100997.20&ENSG00000227379.2	-	ABHD12
chr20	25298012	25335212	ENSG00000100994.12	+	PYGB
chr20	25397594	25451594	ENSG00000101004.16	-	NINL
chr20	31801805	31811605	ENSG00000088325.16	+	TPX2
chr20	31945000	31955000	ENSG00000131044.19&ENSG00000199497.1	+	TTLL9
chr20	32277509	32443059	ENSG00000197183.15	-	NOL4L
chr20	32439319	32449756	ENSG00000171456.21	+	ASXL1
chr20	32850405	32856622	ENSG00000101367.9	+	MAPRE1
chr20	33650036	33662328	ENSG00000078699.22	+	CBFA2T2
chr20	33668525	33674518	ENSG00000288649.2	+	ACTL10
chr20	34017748	34088309	ENSG00000125977.7	-	EIF2S2
chr20	34108308	34115708	ENSG00000125970.12&ENSG00000264616.1	+	RALY
chr20	34269344	34317344	ENSG00000101440.10	+	ASIP
chr20	34713439	34718639	ENSG00000078804.13	+	TP53INP2
chr20	34872855	34928432	ENSG00000100983.12	-	GSS
chr20	34927962	34955811	ENSG00000131069.20	+	ACSS2
chr20	34990471	35002404	ENSG00000100991.12&ENSG00000202150.1	-	TRPC4AP
chr20	35002437	35153637	ENSG00000078814.18&ENSG00000207635.1	+	MYH7B
chr20	35276998	35285252	ENSG00000125966.10	+	MMP24
chr20	35700984	35742620	ENSG00000125995.16	+	ROMO1
chr20	35944417	35953617	ENSG00000171222.11	-	SCAND1
chr20	36601918	36612318	ENSG00000101082.14	-	SLA2
chr20	37523690	37530040	ENSG00000053438.11	+	NNAT
chr20	38127780	38179980	ENSG00000101413.12	+	RPRD1B
chr20	41138002	41178448	ENSG00000174306.22&ENSG00000263989.2&ENSG00000272407.1	-	ZHX3
chr20	41197157	41214157	ENSG00000124181.15&ENSG00000242748.1&ENSG00000276169.1	+	PLCG1
chr20	44468021	44496221	ENSG00000132824.14	-	SERINC3
chr20	44494603	44531786	ENSG00000124120.11	+	TTPAL
chr20	44578496	44584896	ENSG00000196839.14	-	ADA
chr20	44885603	44942130	ENSG00000025772.8	-	TOMM34
chr20	44966958	45091214	ENSG00000124134.9	-	KCNS1
chr20	45080021	45105021	ENSG00000101109.13&ENSG00000252021.1	+	STK4
chr20	45355357	45372557	ENSG00000124251.11&ENSG00000232880.1	-	TP53TG5
chr20	45708817	45722348	ENSG00000168634.5	+	WFDC13
chr20	45725830	45749921	ENSG00000149651.4	+	SPINT4
chr20	45833744	45841721	ENSG00000101473.17&ENSG00000277051.1	-	ACOT8
chr20	45843276	45857615	ENSG00000124104.19	+	SNX21
chr20	45869291	45886491	ENSG00000149634.5	-	SPATA25
chr20	45898949	45912949	ENSG00000064601.21	+	CTSA
chr20	45935054	45948660	ENSG00000198026.8	-	ZNF335
chr20	45948023	45978223	ENSG00000100982.12	+	PCIF1
chr20	46060150	46099519	ENSG00000124140.15	+	SLC12A5
chr20	47631437	47656197	ENSG00000196562.16	-	SULF2
chr20	47656877	47677902	ENSG00000124151.19	+	NCOA3
chr20	49096960	49134481	ENSG00000124207.17	+	CSE1L
chr20	49217746	49237946	ENSG00000124201.15	-	ZNFX1
chr20	49244077	49278179	ENSG00000124228.15	+	DDX27
chr20	49278425	49293394	ENSG00000158445.10	-	KCNB1
chr20	50578040	50586108	ENSG00000042062.13&ENSG00000221091.1	-	RIPOR3
chr20	56358789	56369389	ENSG00000087586.18	-	AURKA
chr20	56368663	56392372	ENSG00000124098.10	+	FAM210B
chr20	56459582	56491492	ENSG00000124091.10	-	GCNT7
chr20	58995133	59015133	ENSG00000101158.15	+	NELFCD
chr20	59026654	59032627	ENSG00000101162.4	+	TUBB1
chr20	62121761	62136733	ENSG00000101182.15	-	PSMA7
chr20	62135374	62143770	ENSG00000149657.20	+	LSM14B
chr20	62308862	62315462	ENSG00000130706.13	+	ADRM1
chr20	62388520	62393720	ENSG00000171858.18	+	RPS21
chr20	62817205	62841005	ENSG00000101190.13	-	TCFL5
chr20	63514401	63528001	ENSG00000101213.7	-	PTK6
chr20	63522206	63534606	ENSG00000125534.10	+	PPDPF
chr21	17527246	17593653	ENSG00000154640.15	-	BTG3
chr21	29024889	29055805	ENSG00000156261.13&ENSG00000231125.2	-	CCT8
chr21	29054488	29063447	ENSG00000156256.15	+	USP16
chr21	31668931	31706556	ENSG00000142168.15&ENSG00000238390.1	+	SOD1
chr21	32314784	32393096	ENSG00000170262.13	+	MRAP
chr21	32728099	32733899	ENSG00000159086.15	-	PAXBP1
chr21	33498131	33503931	ENSG00000159131.17&ENSG00000233956.1	-	GART
chr21	33543490	33559542	ENSG00000159147.18&ENSG00000205758.12&ENSG00000241837.7&ENSG00000244294.3&ENSG00000249209.2	-	DONSON
chr21	33577481	33612881	ENSG00000159140.23&ENSG00000284448.1	+	SON
chr21	36749917	36758717	ENSG00000159263.16	+	SIM2
chr21	42836476	42843094	ENSG00000160193.12	-	WDR4
chr21	45513720	45542120	ENSG00000182871.16&ENSG00000275167.1	+	COL18A1
chr21	46228823	46235133	ENSG00000160294.11&ENSG00000239415.1	-	MCM3AP
chr22	17710938	17734138	ENSG00000015475.19&ENSG00000264757.1	-	BID
chr22	17730855	17737855	ENSG00000099968.18	+	BCL2L13
chr22	20099821	20110821	ENSG00000099899.16&ENSG00000243762.1&ENSG00000278278.1	-	TRMT2A
chr22	20989104	20999104	ENSG00000184436.12	-	THAP7
chr22	21691336	21697536	ENSG00000100027.17&ENSG00000244671.3	-	YPEL1
chr22	23699176	23715576	ENSG00000159496.15	+	RGL4
chr22	23895227	23901027	ENSG00000133460.20&ENSG00000240972.2&ENSG00000251357.4	+	SLC2A11
chr22	26483930	26491225	ENSG00000100109.17	-	TFIP11
chr22	26494658	26500458	ENSG00000100104.13	+	SRRD
chr22	29031475	29058672	ENSG00000100249.5	-	C22orf31
chr22	29306333	29312933	ENSG00000100276.10&ENSG00000273216.1	-	RASL10A
chr22	29495679	29505879	ENSG00000100296.14&ENSG00000184117.12&ENSG00000234208.1	-	THOC5
chr22	31618588	31634988	ENSG00000185721.13&ENSG00000198089.16&ENSG00000214093.3&ENSG00000240591.2&ENSG00000287817.1	+	DRG1
chr22	37058036	37065436	ENSG00000187045.19	-	TMPRSS6
chr22	37559448	37570248	ENSG00000100079.7	-	LGALS2
chr22	38483447	38518647	ENSG00000100196.11	+	KDELR3
chr22	38685421	38705743	ENSG00000100216.6	+	TOMM22
chr22	38723504	38733290	ENSG00000100242.16&ENSG00000100246.13&ENSG00000273096.1	-	SUN2
chr22	40397881	40410281	ENSG00000196588.21&ENSG00000230071.2	-	MRTFA
chr22	41511199	41525799	ENSG00000100413.17	-	POLR3H
chr22	42058456	42066856	ENSG00000183066.14	+	WBP2NL
chr22	42076160	42085526	ENSG00000184983.11&ENSG00000270083.1	-	NDUFA6
chr22	42084284	42090932	ENSG00000183172.9	+	SMDT1
chr22	43129712	43145112	ENSG00000100290.3	+	BIK
chr22	45301463	45344063	ENSG00000077935.17	-	SMC1B
chr22	46227811	46244011	ENSG00000205643.11	-	CDPF1
chr22	46243755	46250355	ENSG00000186951.17&ENSG00000280384.1	+	PPARA
chr22	49890080	49895080	ENSG00000100426.7	+	ZBED4
chr22	50209541	50217689	ENSG00000128159.12	-	TUBGCP6
chr22	50217616	50225216	ENSG00000073169.15	+	SELENOO
chr22	50518568	50523568	ENSG00000025708.14&ENSG00000177989.14&ENSG00000284194.3	-	TYMP
chr3	3126612	3144628	ENSG00000113851.16	-	CRBN
chr3	3153435	3185035	ENSG00000072756.18	+	TRNT1
chr3	9386791	9397616	ENSG00000134077.16	+	THUMPD3
chr3	10240866	10285666	ENSG00000157017.16	-	GHRL
chr3	12586208	12630408	ENSG00000075975.17	+	MKRN2
chr3	14165978	14178818	ENSG00000170876.8&ENSG00000228242.6&ENSG00000268279.4	+	TMEM43
chr3	14374907	14489107	ENSG00000144596.13&ENSG00000207163.1	-	GRIP2
chr3	15053600	15101200	ENSG00000177463.16	+	NR2C2
chr3	15205958	15254353	ENSG00000131370.16	-	SH3BP5
chr3	16276631	16313574	ENSG00000131378.14	-	RFTN1
chr3	20142393	20160593	ENSG00000129810.15	-	SGO1
chr3	20154404	20174245	ENSG00000114166.8&ENSG00000266745.1	+	KAT2B
chr3	23879497	23889951	ENSG00000197885.11	-	NKIRAS1
chr3	23891640	23908240	ENSG00000170142.12	+	UBE2E1
chr3	25597932	25681932	ENSG00000077092.20&ENSG00000201713.1&ENSG00000213877.3	+	RARB
chr3	28325142	28348722	ENSG00000187118.14	+	CMC1
chr3	31532418	31657912	ENSG00000144645.16&ENSG00000251590.1	-	OSBPL10
chr3	31637616	31642816	ENSG00000163527.10	+	STT3B
chr3	32483067	32507956	ENSG00000153551.14	+	CMTM7
chr3	33380136	33388336	ENSG00000153560.12	-	UBP1
chr3	37017013	37052626	ENSG00000093167.18&ENSG00000206645.1&ENSG00000224080.1	-	LRRFIP2
chr3	37050846	37063246	ENSG00000076242.16	+	MLH1
chr3	37823507	37861881	ENSG00000144668.12&ENSG00000235482.1	+	ITGA9
chr3	39076622	39095222	ENSG00000114745.15	-	GORASP1
chr3	39096671	39107681	ENSG00000114742.14	+	WDR48
chr3	39138903	39148282	ENSG00000168026.19&ENSG00000284158.1	+	TTC21A
chr3	41169599	41246599	ENSG00000168038.11&ENSG00000212145.2&ENSG00000222942.1&ENSG00000223513.1&ENSG00000251986.1&ENSG00000252409.1	-	ULK4
chr3	44660791	44665991	ENSG00000169981.11	+	ZNF35
chr3	44914990	44937674	ENSG00000163810.13&ENSG00000235845.1	+	TGM4
chr3	45948351	45995959	ENSG00000172215.6	+	CXCR6
chr3	47397881	47413681	ENSG00000114650.21	-	SCAP
chr3	47413435	47421635	ENSG00000076201.16	+	PTPN23
chr3	47824490	47850690	ENSG00000047849.22&ENSG00000199591.1&ENSG00000224895.1	-	MAP4
chr3	47850195	47857995	ENSG00000132153.15&ENSG00000221585.1&ENSG00000274420.1	+	DHX30
chr3	48455798	48467798	ENSG00000164054.17	-	SHISA5
chr3	48999441	49015488	ENSG00000178149.17&ENSG00000199032.1&ENSG00000207605.3	-	DALRD3
chr3	49023495	49029317	ENSG00000178057.15	+	NDUFAF3
chr3	49667547	49683947	ENSG00000173531.16&ENSG00000259970.1	-	MST1
chr3	49721529	49744129	ENSG00000164068.16	+	RNF123
chr3	50288114	50305114	ENSG00000179564.4	+	LSMEM2
chr3	51385047	51395867	ENSG00000145041.16	-	DCAF1
chr3	51957499	51971427	ENSG00000180929.6	+	GPR62
chr3	51989197	51997597	ENSG00000114786.16&ENSG00000243989.9&ENSG00000248487.10	+	ABHD14A-ACY1
chr3	52400492	52406492	ENSG00000114841.18&ENSG00000239557.1	+	DNAH1
chr3	52535053	52545352	ENSG00000163939.19&ENSG00000252768.1	-	PBRM1
chr3	52685916	52694486	ENSG00000016864.19	-	GLT8D1
chr3	52694497	52703297	ENSG00000163938.17&ENSG00000212452.1&ENSG00000212493.1&ENSG00000222345.1&ENSG00000238862.1&ENSG00000252787.2&ENSG00000280904.1	+	GNL3
chr3	53813733	53846569	ENSG00000157388.20	+	CACNA1D
chr3	53865794	53892015	ENSG00000056736.10	+	IL17RB
chr3	56545132	56620132	ENSG00000163946.14	-	TASOR
chr3	56621837	56708437	ENSG00000180376.17	+	CCDC66
chr3	57556053	57571363	ENSG00000168374.11	-	ARF4
chr3	58379524	58427630	ENSG00000168291.13	-	PDHB
chr3	63848636	63860646	ENSG00000163632.15	+	C3orf49
chr3	66373597	66378797	ENSG00000144749.14	-	LRIG1
chr3	66388116	66521316	ENSG00000144741.19&ENSG00000241587.3	+	SLC25A26
chr3	69013683	69019827	ENSG00000144747.17&ENSG00000265355.1	-	TMF1
chr3	69099865	69106065	ENSG00000163380.16	-	LMOD3
chr3	88144660	88149960	ENSG00000175105.8	+	ZNF654
chr3	94055678	94062981	ENSG00000169379.17	+	ARL13B
chr3	97874690	97941818	ENSG00000170854.18	-	RIOX2
chr3	97944984	97973013	ENSG00000080200.10	+	CRYBG3
chr3	98732756	98795941	ENSG00000057019.16&ENSG00000206712.1	-	DCBLD2
chr3	98821201	98902046	ENSG00000064225.13&ENSG00000249274.1	+	ST3GAL6
chr3	100331631	100363431	ENSG00000154174.8	-	TOMM70
chr3	100361635	100401533	ENSG00000114021.12	+	NIT2
chr3	100694356	100749156	ENSG00000154175.18&ENSG00000213431.4	-	ABI3BP
chr3	112069439	112120839	ENSG00000174500.13	-	GCSAM
chr3	112749318	112815709	ENSG00000206531.11	-	CD200R1L
chr3	112900605	112921205	ENSG00000163606.11	-	CD200R1
chr3	112991152	113002444	ENSG00000163608.15	-	NEPRO
chr3	113287459	113299459	ENSG00000144857.15	+	BOC
chr3	113710658	113716458	ENSG00000121579.14&ENSG00000239280.1	-	NAA50
chr3	113947569	113964137	ENSG00000163617.11	-	CCDC191
chr3	115792543	115802363	ENSG00000185565.12&ENSG00000198406.7&ENSG00000200372.1&ENSG00000241156.3&ENSG00000265433.1	-	LSAMP
chr3	119380549	119428949	ENSG00000176142.13	-	TMEM39A
chr3	119420714	119468964	ENSG00000031081.11&ENSG00000242829.1	+	ARHGAP31
chr3	119498180	119524293	ENSG00000121594.12	-	CD80
chr3	121424761	121494111	ENSG00000145087.14&ENSG00000242103.1&ENSG00000243813.1&ENSG00000264477.1	+	STXBP5L
chr3	122383230	122411846	ENSG00000196981.4	-	WDR5B
chr3	122732999	122739999	ENSG00000169087.11	-	HSPBAP1
chr3	122881139	122886942	ENSG00000138463.9	+	SLC49A4
chr3	123604049	123610049	ENSG00000065534.20	-	MYLK
chr3	124749273	124755273	ENSG00000114491.14&ENSG00000265981.1	+	UMPS
chr3	126436556	126498156	ENSG00000163885.12	+	CFAP100
chr3	127198185	127227405	ENSG00000214324.5	+	C3orf56
chr3	128052189	128064778	ENSG00000175792.12&ENSG00000212344.1&ENSG00000222627.1	-	RUVBL1
chr3	128894066	128909866	ENSG00000114656.13&ENSG00000279507.1	-	CFAP92
chr3	130929975	131013875	ENSG00000034533.12	-	ASTE1
chr3	131016712	131026851	ENSG00000017260.20	+	ATP2C1
chr3	132679794	132721751	ENSG00000081307.15	+	UBA5
chr3	133806138	133824235	ENSG00000154917.11	-	RAB6B
chr3	136139917	136148917	ENSG00000174579.5	-	MSL2
chr3	136147894	136155550	ENSG00000073711.11&ENSG00000227267.3	+	PPP2R3A
chr3	136337896	136354496	ENSG00000114054.14	+	PCCB
chr3	136855888	136862209	ENSG00000168917.9	+	SLC35G2
chr3	139360497	139388278	ENSG00000175110.14&ENSG00000232416.3&ENSG00000276304.1&ENSG00000281473.1	+	MRPS22
chr3	149962139	149976756	ENSG00000082996.20	+	RNF13
chr3	150586016	150602876	ENSG00000144895.12	+	EIF2A
chr3	156532553	156539553	ENSG00000114850.7	-	SSR3
chr3	156540627	156565227	ENSG00000169282.18&ENSG00000287916.1	+	KCNAB1
chr3	156706770	156731570	ENSG00000163659.13	+	TIPARP
chr3	160434954	160451554	ENSG00000113810.16&ENSG00000198987.1&ENSG00000207779.1	+	SMC4
chr3	161253532	161260332	ENSG00000169251.13	+	NMD3
chr3	167660298	167683298	ENSG00000114209.15&ENSG00000241120.1	-	PDCD10
chr3	169780333	169793003	ENSG00000171757.17	-	LRRC34
chr3	170085392	170149846	ENSG00000173890.17&ENSG00000201342.1&ENSG00000242583.1	+	GPR160
chr3	170860993	170874193	ENSG00000013297.12&ENSG00000241416.1&ENSG00000244738.1&ENSG00000283474.1&ENSG00000285051.2&ENSG00000285218.1&ENSG00000289233.1	+	CLDN11
chr3	170882418	170888418	ENSG00000163577.8	-	EIF5A2
chr3	171051214	171058414	ENSG00000154310.17&ENSG00000207963.1	-	TNIK
chr3	179169209	179236691	ENSG00000171121.17&ENSG00000240429.1	-	KCNMB3
chr3	179318088	179396088	ENSG00000114450.11	-	GNB4
chr3	179588407	179594807	ENSG00000136518.17	+	ACTL6A
chr3	180888074	180983697	ENSG00000205981.9	-	DNAJC19
chr3	180982753	180989763	ENSG00000114416.19	+	FXR1
chr3	184242329	184249673	ENSG00000145198.15&ENSG00000221120.1	+	VWA5B2
chr3	184336985	184346185	ENSG00000114859.16	-	CLCN2
chr3	184348421	184360821	ENSG00000175182.15	+	FAM131A
chr3	185489094	185499141	ENSG00000073803.14	+	MAP3K13
chr3	185909158	185914558	ENSG00000136527.19	-	TRA2B
chr3	186784178	186789880	ENSG00000163918.12	-	RFC4
chr3	186789897	186807693	ENSG00000156976.17&ENSG00000200320.1&ENSG00000200418.1&ENSG00000221420.2&ENSG00000238942.1&ENSG00000263776.1&ENSG00000283958.1	+	EIF4A2
chr3	196867800	196935402	ENSG00000114503.11	-	NCBP2
chr3	196934714	196939878	ENSG00000119231.11&ENSG00000230732.4	+	SENP5
chr3	197850953	197889077	ENSG00000114473.14	-	IQCG
chr4	419835	425435	ENSG00000182903.16&ENSG00000251595.7	-	ZNF721
chr4	770089	789212	ENSG00000185619.19	+	PCGF3
chr4	1856155	1982717	ENSG00000185049.16&ENSG00000284587.1	-	NELFA
chr4	2924161	2930561	ENSG00000109736.15	-	MFSD10
chr4	7046230	7058671	ENSG00000109519.14	-	GRPEL1
chr4	7057952	7074752	ENSG00000173011.12	+	TADA2B
chr4	15589181	15604381	ENSG00000118564.15	-	FBXL5
chr4	17614584	17629306	ENSG00000047662.5	-	FAM184B
chr4	17634105	17639105	ENSG00000118579.13	+	MED28
chr4	17810757	17841187	ENSG00000178177.17	-	LCORL
chr4	17844865	17911675	ENSG00000109805.10	+	NCAPG
chr4	20723606	20728606	ENSG00000185774.16&ENSG00000242768.2&ENSG00000280650.1&ENSG00000283281.1&ENSG00000286318.1	-	KCNIP4
chr4	37862937	37868293	ENSG00000169299.14	+	PGM2
chr4	39285810	39294010	ENSG00000157796.18	+	WDR19
chr4	39446987	39452587	ENSG00000163682.17	-	RPL9
chr4	39451533	39459005	ENSG00000134962.7&ENSG00000238797.1&ENSG00000264621.1	+	KLB
chr4	53366065	53459301	ENSG00000072201.14	-	LNX1
chr4	55395846	55427903	ENSG00000134852.15&ENSG00000223305.1&ENSG00000238585.1	-	CLOCK
chr4	55453397	55547113	ENSG00000134851.13&ENSG00000239040.1	+	TMEM165
chr4	56321333	56338287	ENSG00000157426.14	-	AASDH
chr4	56330609	56356136	ENSG00000109265.15&ENSG00000200741.1	+	CRACD
chr4	56387507	56393362	ENSG00000128059.8	-	PPAT
chr4	56966808	56975408	ENSG00000084093.19	+	REST
chr4	56977605	57030773	ENSG00000163453.11	-	IGFBP7
chr4	57031158	57072684	ENSG00000047315.17&ENSG00000251703.1	+	POLR2B
chr4	67731318	67737118	ENSG00000109163.7	-	GNRHR
chr4	76114048	76148562	ENSG00000156219.18	+	ART3
chr4	76959168	77047155	ENSG00000118816.11	-	CCNI
chr4	78916365	78939486	ENSG00000138756.19&ENSG00000242175.3&ENSG00000266270.1	+	BMP2K
chr4	83255136	83261536	ENSG00000173085.15	-	COQ2
chr4	83469735	83477525	ENSG00000163319.11	+	MRPS18C
chr4	87141039	87166845	ENSG00000172493.23	+	AFF1
chr4	99062809	99088806	ENSG00000164024.12&ENSG00000265213.1	+	METAP1
chr4	102788183	102794383	ENSG00000109332.20&ENSG00000252739.1	-	UBE2D3
chr4	112231595	112272968	ENSG00000145365.12	-	TIFA
chr4	112273110	112285510	ENSG00000138660.12	+	AP1AR
chr4	119251419	119296419	ENSG00000164096.13	-	C4orf3
chr4	119295518	119302118	ENSG00000145390.12	+	USP53
chr4	119454654	119494397	ENSG00000138735.16	-	PDE5A
chr4	121794044	121816444	ENSG00000145386.11	-	CCNA2
chr4	121817021	121842221	ENSG00000123737.13	+	EXOSC9
chr4	128802921	128864921	ENSG00000151466.12	-	SCLT1
chr4	139045939	139055476	ENSG00000151014.6	+	NOCT
chr4	139706553	139716753	ENSG00000196782.13&ENSG00000252233.1&ENSG00000290022.1	-	MAML3
chr4	145098540	145110838	ENSG00000164164.17&ENSG00000238713.1	-	OTUD4
chr4	145129524	145200324	ENSG00000164163.11	+	ABCE1
chr4	147617244	147637785	ENSG00000164169.13	-	PRMT9
chr4	147672044	147685244	ENSG00000164168.8	+	TMEM184C
chr4	150584693	150597493	ENSG00000181541.6	+	MAB21L2
chr4	151097351	151102751	ENSG00000109686.19&ENSG00000250350.1	-	SH3D19
chr4	151104642	151109842	ENSG00000145425.10&ENSG00000201264.1&ENSG00000208797.1	+	RPS3A
chr4	151291862	151300519	ENSG00000189099.12	+	PRSS48
chr4	151645304	151670504	ENSG00000059691.12	-	GATB
chr4	158710742	158728942	ENSG00000171503.13&ENSG00000271817.2	+	ETFDH
chr4	163484498	163524298	ENSG00000145416.14&ENSG00000248546.3&ENSG00000253001.1	-	MARCHF1
chr4	163520539	163529772	ENSG00000198498.10	+	TMA16
chr4	173323967	173334753	ENSG00000109586.12&ENSG00000221296.2	+	GALNT7
chr4	173377532	173382932	ENSG00000164105.4	+	SAP30
chr4	182882202	182890060	ENSG00000129187.15	-	DCTD
chr4	183240633	183318100	ENSG00000177300.7	-	CLDN22
chr4	184669885	184694085	ENSG00000151725.12	-	CENPU
chr4	184694963	184743163	ENSG00000164306.11	+	PRIMPOL
chr4	185150382	185204238	ENSG00000151729.11	+	SLC25A4
chr4	185209503	185363872	ENSG00000109771.16	-	LRP2BP
chr5	196341	212941	ENSG00000185028.4&ENSG00000261434.1	+	LRRC14B
chr5	443159	466124	ENSG00000066230.12&ENSG00000188242.4	-	SLC9A3
chr5	650262	659862	ENSG00000171368.12	-	TPPP
chr5	10204039	10225507	ENSG00000150756.14	-	ATPSCKMT
chr5	14664603	14704800	ENSG00000154122.14&ENSG00000249485.1&ENSG00000264792.1	-	ANKH
chr5	16465799	16473038	ENSG00000154153.15	-	RETREG1
chr5	33468091	33478291	ENSG00000113407.14	+	TARS1
chr5	36196849	36206049	ENSG00000145604.17&ENSG00000201223.1	+	SKP2
chr5	38945596	39022412	ENSG00000145623.13	+	OSMR
chr5	44820428	44826077	ENSG00000112996.11	+	MRPS30
chr5	53089467	53095679	ENSG00000164172.20	-	MOCS2
chr5	53094779	53109817	ENSG00000164171.11	+	ITGA2
chr5	55357522	55424854	ENSG00000067113.17&ENSG00000250853.1&ENSG00000265135.1	-	PLPP1
chr5	55425579	55444179	ENSG00000039123.16	+	MTREX
chr5	56910713	56919602	ENSG00000155545.20	-	MIER3
chr5	61146375	61157704	ENSG00000188725.8	-	SMIM15
chr5	61154531	61162071	ENSG00000164182.12	+	NDUFAF2
chr5	62342284	62347284	ENSG00000086189.11	-	DIMT1
chr5	64718190	64766369	ENSG00000145642.12	+	SHISAL2B
chr5	65563167	65589690	ENSG00000113595.15&ENSG00000207352.1	-	TRIM23
chr5	65587549	65615749	ENSG00000113593.12	+	PPWD1
chr5	65634128	65665928	ENSG00000197860.10	-	SGTB
chr5	65666233	65673833	ENSG00000113597.18&ENSG00000253251.3	+	TRAPPC13
chr5	69210357	69216557	ENSG00000153044.10	+	CENPH
chr5	72209565	72320368	ENSG00000131711.15&ENSG00000264099.1	+	MAP1B
chr5	74680206	74721206	ENSG00000164347.18&ENSG00000207336.1	-	GFM2
chr5	74722647	74766992	ENSG00000049860.14	+	HEXB
chr5	74767146	74777574	ENSG00000198780.13	-	FAM169A
chr5	75336913	75356345	ENSG00000113163.19	-	CERT1
chr5	75681773	75722573	ENSG00000189045.15	+	ANKDD1B
chr5	77044672	77072072	ENSG00000132846.6&ENSG00000238961.1	-	ZBED3
chr5	77428256	77505256	ENSG00000113231.14&ENSG00000164252.13&ENSG00000250615.1&ENSG00000250802.7&ENSG00000251400.1&ENSG00000251566.1&ENSG00000284762.1&ENSG00000285000.1	+	PDE8B
chr5	78462215	78485215	ENSG00000145685.14&ENSG00000248909.1&ENSG00000254170.1	-	LHFPL2
chr5	78480739	78687939	ENSG00000085365.18	+	SCAMP1
chr5	80876815	80890615	ENSG00000113318.11	+	MSH3
chr5	81266398	81301588	ENSG00000131730.16	+	CKMT2
chr5	87391931	87412343	ENSG00000145715.15	+	RASA1
chr5	90494811	90515611	ENSG00000176018.13	-	LYSMD3
chr5	90514557	90529345	ENSG00000113356.13	+	POLR3G
chr5	94618603	94703690	ENSG00000175471.20&ENSG00000243806.1&ENSG00000276514.1	-	MCTP1
chr5	95732294	95751319	ENSG00000173221.14	-	GLRX
chr5	96742697	96760810	ENSG00000164307.13	-	ERAP1
chr5	111442833	111496033	ENSG00000164211.13	-	STARD4
chr5	111494886	111510397	ENSG00000152495.11&ENSG00000288965.1	+	CAMK4
chr5	112898371	112929771	ENSG00000134982.17&ENSG00000153037.15&ENSG00000212370.1&ENSG00000212643.3&ENSG00000249947.2&ENSG00000258864.1	+	APC
chr5	112952106	113022106	ENSG00000171444.19&ENSG00000212122.4	-	MCC
chr5	113022195	113323029	ENSG00000172795.17	+	DCP2
chr5	123029354	123036272	ENSG00000064652.11	+	SNX24
chr5	126776485	126867714	ENSG00000173926.6	-	MARCHF3
chr5	126837020	126853020	ENSG00000113368.12	+	LMNB1
chr5	131398447	131797416	ENSG00000158985.14	+	CDC42SE2
chr5	132344190	132351590	ENSG00000197208.6	+	SLC22A4
chr5	132866883	132875395	ENSG00000072364.13	-	AFF4
chr5	132875046	132942933	ENSG00000164406.8	+	LEAP2
chr5	134090135	134148935	ENSG00000006837.12&ENSG00000113558.19&ENSG00000113575.12&ENSG00000272772.2&ENSG00000273345.6	-	CDKL3
chr5	134151865	134225758	ENSG00000081059.20	+	TCF7
chr5	134392108	134399496	ENSG00000119048.9	+	UBE2B
chr5	134395007	134402065	ENSG00000237190.4	-	CDKN2AIPNL
chr5	135248178	135334381	ENSG00000113648.17	-	MACROH2A1
chr5	136063818	136075418	ENSG00000120708.17	+	TGFBI
chr5	136134889	136191468	ENSG00000271824.2	-	SMIM32
chr5	137942747	138032775	ENSG00000078795.17	+	PKD2L2
chr5	138178952	138187650	ENSG00000094880.11	-	CDC23
chr5	138187723	138196723	ENSG00000112984.12	+	KIF20A
chr5	138753308	138868921	ENSG00000146006.8	-	LRRTM2
chr5	138935034	138951434	ENSG00000044115.21&ENSG00000232174.3&ENSG00000238745.1	+	CTNNA1
chr5	139331677	139337677	ENSG00000015479.20&ENSG00000199545.1&ENSG00000200959.1&ENSG00000252213.1&ENSG00000280987.4&ENSG00000281398.4	+	MATR3
chr5	140527427	140537340	ENSG00000213523.12	-	SRA1
chr5	140549576	140564447	ENSG00000131503.21&ENSG00000243056.2&ENSG00000254996.5	+	ANKHD1
chr5	140647770	140670794	ENSG00000170445.16&ENSG00000256453.2	-	HARS1
chr5	140674124	140691431	ENSG00000120314.19	+	WDR55
chr5	141510016	141515016	ENSG00000131504.18	-	DIAPH1
chr5	141641064	141682326	ENSG00000164620.9	+	RELL2
chr5	141912181	141943581	ENSG00000113555.6	-	PCDH12
chr5	141982686	141991749	ENSG00000113552.16	-	GNPDA1
chr5	142224627	142310427	ENSG00000187678.10	-	SPRY4
chr5	142326454	142592178	ENSG00000113578.18	-	FGF1
chr5	145937125	146084313	ENSG00000173261.9	-	PLAC8L1
chr5	146409944	146513144	ENSG00000173250.3	-	GPR151
chr5	149487582	149492982	ENSG00000113712.19&ENSG00000230551.4&ENSG00000241112.1	-	CSNK1A1
chr5	149993455	150000047	ENSG00000155850.9	+	SLC26A2
chr5	150021920	150053291	ENSG00000182578.14	-	CSF1R
chr5	150340237	150401637	ENSG00000019582.17	-	CD74
chr5	151028988	151081196	ENSG00000211445.13	+	GPX3
chr5	151093576	151100706	ENSG00000197043.15	-	ANXA6
chr5	151772531	151822513	ENSG00000145888.11&ENSG00000222308.1	-	GLRA1
chr5	151812911	151848887	ENSG00000145907.16	+	G3BP1
chr5	154420984	154445998	ENSG00000037749.13&ENSG00000164574.16&ENSG00000221430.1&ENSG00000241963.3&ENSG00000287695.1	+	MFAP3
chr5	154718688	154818492	ENSG00000170271.11	-	FAXDC2
chr5	154859251	154887411	ENSG00000082516.9	-	GEMIN5
chr5	157474722	157565965	ENSG00000172548.15	+	NIPAL4
chr5	163437325	163446526	ENSG00000170584.11	-	NUDCD2
chr5	168519301	168529306	ENSG00000113643.9	+	RARS1
chr5	171411810	171419010	ENSG00000181163.14	+	NPM1
chr5	176595974	176612374	ENSG00000074276.11&ENSG00000207420.1	+	CDHR2
chr5	177266587	177301198	ENSG00000169228.14&ENSG00000213347.11	-	RAB24
chr5	177447981	177456608	ENSG00000113758.14	-	DBN1
chr5	177456286	177494996	ENSG00000131188.12	+	PRR7
chr5	178128863	178149463	ENSG00000145912.10	-	NHP2
chr5	178211163	178244763	ENSG00000197451.12	+	HNRNPAB
chr5	179603740	179614178	ENSG00000169045.18	-	HNRNPH1
chr5	179610012	179629152	ENSG00000176783.15&ENSG00000249140.1	+	RUFY1
chr5	179796647	179806399	ENSG00000213316.10	+	LTC4S
chr5	179806951	179835133	ENSG00000161010.16&ENSG00000197226.13&ENSG00000252202.1	-	MRNIP
chr5	179838078	179845833	ENSG00000161011.20	+	SQSTM1
chr5	181230684	181236897	ENSG00000204628.12&ENSG00000264549.1&ENSG00000272296.1	-	RACK1
chr5	181235808	181246467	ENSG00000146063.20	+	TRIM41
chr6	3241962	3268962	ENSG00000137266.15	-	SLC22A23
chr6	3303373	3311663	ENSG00000180822.12	+	PSMG4
chr6	4021214	4049434	ENSG00000145975.15	-	FAM217A
chr6	7881728	7925928	ENSG00000153162.9	+	BMP6
chr6	11091689	11102489	ENSG00000244476.3	-	ERVFRD-1
chr6	13615189	13621498	ENSG00000010017.13	-	RANBP9
chr6	13632739	13671721	ENSG00000225921.7	+	NOL7
chr6	18214060	18223860	ENSG00000124795.17	-	DEK
chr6	18223854	18277243	ENSG00000165097.16	+	KDM1B
chr6	27133535	27139283	ENSG00000196787.4	+	H2AC11
chr6	27807928	27814302	ENSG00000276368.2	-	H2AC14
chr6	28130082	28136850	ENSG00000196812.6&ENSG00000219392.3&ENSG00000290891.1	+	ZSCAN16
chr6	30061639	30070266	ENSG00000204618.10	-	RNF39
chr6	30597179	30617841	ENSG00000204574.14&ENSG00000216101.3	+	ABCF1
chr6	30636719	30653119	ENSG00000204560.10	-	DHX16
chr6	30653210	30658610	ENSG00000204564.12	+	C6orf136
chr6	31158237	31164337	ENSG00000204528.3&ENSG00000204531.21	-	NA
chr6	31530232	31542305	ENSG00000204511.3	+	MCCD1
chr6	31620405	31639028	ENSG00000204463.14	-	BAG6
chr6	31652704	31658298	ENSG00000204439.4	-	C6orf47
chr6	31726714	31739678	ENSG00000204420.10	+	MPIG6B
chr6	31952086	31959117	ENSG00000166278.16&ENSG00000243649.10&ENSG00000244255.5	+	C2
chr6	31959037	31969810	ENSG00000204348.10	-	DXO
chr6	32161412	32168212	ENSG00000204310.13&ENSG00000284469.1	-	AGPAT1
chr6	32171978	32178406	ENSG00000221988.13&ENSG00000241404.7&ENSG00000258388.7	+	PPT2
chr6	32180793	32200793	ENSG00000204308.8&ENSG00000277264.1	+	RNF5
chr6	33272046	33279108	ENSG00000227057.10&ENSG00000284517.1	-	WDR46
chr6	33410642	33416442	ENSG00000112514.18	-	CUTA
chr6	33610493	33694293	ENSG00000137288.10	-	UQCC2
chr6	34236747	34246381	ENSG00000186577.14	-	SMIM29
chr6	34270279	34279679	ENSG00000124614.17&ENSG00000270800.4&ENSG00000272325.2	-	RPS10
chr6	34861462	34877462	ENSG00000064995.19	-	TAF11
chr6	34877514	34889256	ENSG00000065060.18&ENSG00000206717.1&ENSG00000252106.2	+	UHRF1BP1
chr6	35253079	35258910	ENSG00000146197.9	+	SCUBE3
chr6	35464997	35473597	ENSG00000007866.22	-	TEAD3
chr6	35470785	35490385	ENSG00000198755.11&ENSG00000276712.1	+	RPL10A
chr6	35845397	35949797	ENSG00000197753.11	+	LHFPL5
chr6	36451200	36493892	ENSG00000112079.9	-	STK38
chr6	36605600	36615600	ENSG00000112081.17	+	SRSF3
chr6	37477738	37482938	ENSG00000198937.9	-	CCDC167
chr6	41064891	41072975	ENSG00000124701.6	+	APOBEC2
chr6	41933046	41942846	ENSG00000112578.10	+	BYSL
chr6	42580998	42696598	ENSG00000112619.8	-	PRPH2
chr6	42875265	42890265	ENSG00000221821.4	-	C6orf226
chr6	43005743	43011143	ENSG00000124733.5	-	MEA1
chr6	43440552	43450352	ENSG00000171462.15	-	DLK2
chr6	43489768	43506968	ENSG00000204052.5	-	LRRC73
chr6	44105651	44113451	ENSG00000180992.7	-	MRPL14
chr6	44241496	44254096	ENSG00000157593.19&ENSG00000284427.1	-	SLC35B2
chr6	52481808	52497408	ENSG00000065308.5	-	TRAM2
chr6	57174235	57186992	ENSG00000112210.12	-	RAB23
chr6	57189833	57230433	ENSG00000112208.11	+	BAG2
chr6	63616360	63719980	ENSG00000188107.15&ENSG00000217811.1&ENSG00000243828.2	-	EYS
chr6	70851679	70856679	ENSG00000112309.11	-	B3GAT2
chr6	80042527	80047727	ENSG00000112742.10	+	TTK
chr6	82367420	82376220	ENSG00000146242.9	+	TPBG
chr6	83171350	83193358	ENSG00000083097.15	+	DOP1A
chr6	85495791	85503591	ENSG00000135318.12	+	NT5E
chr6	87265943	87279743	ENSG00000188994.14	+	ZNF292
chr6	87457859	87513459	ENSG00000146282.19	-	RARS2
chr6	87512336	87590068	ENSG00000164414.19&ENSG00000206715.1&ENSG00000213204.8&ENSG00000272514.6	+	SLC35A1
chr6	87590027	87674860	ENSG00000135334.9	-	AKIRIN2
chr6	89315825	89326625	ENSG00000198833.7	-	UBE2J1
chr6	89355416	89364616	ENSG00000025039.15	-	RRAGD
chr6	97140754	97283304	ENSG00000186231.17	+	KLHL32
chr6	99425330	99432325	ENSG00000123552.18	-	USP45
chr6	99521727	99542387	ENSG00000112237.13	-	CCNC
chr6	109443919	109456319	ENSG00000135587.9	+	SMPD2
chr6	111259033	111299028	ENSG00000009413.16&ENSG00000229276.1	-	REV3L
chr6	112069686	112087592	ENSG00000112761.22	+	CCN6
chr6	116112509	116118909	ENSG00000123500.10&ENSG00000218428.1	-	COL10A1
chr6	116244727	116249964	ENSG00000187189.11	-	TSPYL4
chr6	117569858	117613658	ENSG00000164465.19	+	DCBLD1
chr6	118909171	118916571	ENSG00000111875.8	+	ASF1A
chr6	127256512	127288712	ENSG00000093144.19&ENSG00000251768.1	-	ECHDC1
chr6	127288567	127355757	ENSG00000118518.17	+	RNF146
chr6	130837135	130849735	ENSG00000256162.2	+	SMLR1
chr6	132817564	132823564	ENSG00000112306.8&ENSG00000200534.1&ENSG00000206754.1&ENSG00000221500.1	+	RPS12
chr6	133948381	133987581	ENSG00000146411.6	-	SLC2A12
chr6	138403559	138422043	ENSG00000135540.12&ENSG00000216802.1&ENSG00000266555.1	-	NHSL1
chr6	138422197	138464100	ENSG00000051620.11	+	HEBP2
chr6	138904070	139000070	ENSG00000203734.13&ENSG00000225415.2	+	ECT2L
chr6	143450694	143494812	ENSG00000001036.14	-	FUCA2
chr6	149498325	149504495	ENSG00000131013.4	-	PPIL4
chr6	151391558	151398898	ENSG00000155906.20&ENSG00000219395.2	-	RMND1
chr6	155257723	155264014	ENSG00000146426.19&ENSG00000213079.10&ENSG00000264814.1	+	TIAM2
chr6	155276548	155292748	ENSG00000171217.5	+	CLDN20
chr6	158000748	158109519	ENSG00000122335.17	-	SERAC1
chr6	158099176	158107576	ENSG00000078269.15&ENSG00000233496.1	+	SYNJ2
chr6	158621635	158636474	ENSG00000146425.11	-	DYNLT1
chr6	158635429	158650015	ENSG00000146433.10&ENSG00000278571.1	+	TMEM181
chr6	158764876	158817980	ENSG00000164674.17	+	SYTL3
chr6	159762528	159778498	ENSG00000120438.12&ENSG00000206910.1&ENSG00000207392.1	-	TCP1
chr6	159779112	159789813	ENSG00000120437.9	+	ACAT2
chr6	169706360	169724714	ENSG00000185127.7	+	C6orf120
chr6	170553306	170575295	ENSG00000071994.11	-	PDCD2
chr6	170572870	170590670	ENSG00000112592.15	+	TBP
chr7	2242214	2251770	ENSG00000106266.11&ENSG00000284047.1	-	SNX8
chr7	2251146	2263946	ENSG00000106268.16	+	NUDT1
chr7	2717905	2728105	ENSG00000146535.14	-	GNA12
chr7	2775500	2804900	ENSG00000174945.14	+	AMZ1
chr7	5306912	5317512	ENSG00000164638.11	+	SLC29A4
chr7	6009129	6022247	ENSG00000086232.13&ENSG00000240718.3	-	EIF2AK1
chr7	6023834	6031377	ENSG00000106305.10&ENSG00000207217.1	+	AIMP2
chr7	6036552	6057501	ENSG00000157999.6	+	ANKRD61
chr7	6133576	6161776	ENSG00000008256.16&ENSG00000202273.1	-	CYTH3
chr7	6161564	6285164	ENSG00000106346.12	+	USP42
chr7	6370926	6409126	ENSG00000136240.10&ENSG00000164535.15	-	KDELR2
chr7	17785361	17790761	ENSG00000071189.21	-	SNX13
chr7	21879099	21900899	ENSG00000164649.20	-	CDCA7L
chr7	21901839	21926639	ENSG00000105877.19	+	DNAH11
chr7	23294609	23310209	ENSG00000136231.14	-	IGF2BP3
chr7	23311729	23365619	ENSG00000156928.5	+	MALSU1
chr7	24674611	24698355	ENSG00000105928.16	-	GSDME
chr7	24694193	24722393	ENSG00000105926.16	+	PALS2
chr7	26141951	26171151	ENSG00000122566.22	-	HNRNPA2B1
chr7	26187137	26201163	ENSG00000050344.9	+	NFE2L3
chr7	27740394	27830573	ENSG00000153814.13&ENSG00000206623.1	-	JAZF1
chr7	29917061	29988601	ENSG00000122574.12&ENSG00000238906.1	+	WIPF3
chr7	30289889	30424527	ENSG00000106100.11	-	NOD1
chr7	30412502	30424673	ENSG00000180233.11&ENSG00000207771.1&ENSG00000235859.5&ENSG00000281404.2&ENSG00000281593.1	+	ZNRF2
chr7	32856972	32868172	ENSG00000170852.12	-	KBTBD2
chr7	40099580	40107289	ENSG00000065883.18&ENSG00000289269.1	+	CDK13
chr7	40118227	40126027	ENSG00000168303.9&ENSG00000199273.1	-	MPLKIP
chr7	43572856	43608456	ENSG00000106603.20	-	COA1
chr7	43650713	43758113	ENSG00000164543.7	+	STK17A
chr7	44010124	44022324	ENSG00000136206.5	+	SPDYE1
chr7	44045187	44062727	ENSG00000164708.6	-	PGAM2
chr7	44065566	44072062	ENSG00000122678.17&ENSG00000283969.1	-	POLM
chr7	44069456	44084456	ENSG00000136279.21&ENSG00000239775.1&ENSG00000284067.1	+	DBNL
chr7	44114562	44126362	ENSG00000106624.11&ENSG00000284412.1	+	AEBP1
chr7	44199019	44210019	ENSG00000058404.21	-	CAMK2B
chr7	44824564	44848417	ENSG00000196262.15	+	PPIA
chr7	45723116	45769061	ENSG00000164742.16&ENSG00000290107.1	+	ADCY1
chr7	50422728	50444128	ENSG00000132436.12&ENSG00000132437.18	-	FIGNL1
chr7	56051603	56080283	ENSG00000164776.11	-	PHKG1
chr7	56096573	56101573	ENSG00000106153.13	-	CHCHD2
chr7	65859765	65960684	ENSG00000169919.17	-	GUSB
chr7	65959563	65964963	ENSG00000196715.7	+	VKORC1L1
chr7	66154568	66160968	ENSG00000126522.17&ENSG00000241258.7&ENSG00000249319.2	+	ASL
chr7	73296116	73302516	ENSG00000130305.17	-	NSUN5
chr7	73683452	73699206	ENSG00000106089.12	-	STX1A
chr7	73821990	73834590	ENSG00000165171.11	-	METTL27
chr7	73832690	73845490	ENSG00000189143.10	+	CLDN4
chr7	74229834	74259634	ENSG00000086730.17	+	LAT2
chr7	75407186	75416786	ENSG00000242073.2&ENSG00000272391.6	-	NA
chr7	75416794	75492321	ENSG00000178809.12&ENSG00000205583.15&ENSG00000223705.12&ENSG00000275930.1&ENSG00000290951.1&ENSG00000291151.1	+	TRIM73
chr7	75504316	75509516	ENSG00000170092.15	+	SPDYE5
chr7	75980831	75986831	ENSG00000189077.11	-	TMEM120A
chr7	77696289	77793728	ENSG00000135211.6	-	TMEM60
chr7	87152419	87196160	ENSG00000135185.12&ENSG00000200397.1	-	TMEM243
chr7	87399794	87488994	ENSG00000005469.12	+	CROT
chr7	87825768	87833568	ENSG00000075303.13	-	SLC25A40
chr7	87832296	87876217	ENSG00000105784.16	+	RUNDC3B
chr7	87876359	88205115	ENSG00000075142.14	-	SRI
chr7	88202889	88216661	ENSG00000008277.15	+	ADAM22
chr7	91907587	92084987	ENSG00000001630.18&ENSG00000001631.17&ENSG00000200769.1&ENSG00000221520.1&ENSG00000240720.10&ENSG00000243107.1&ENSG00000285772.1&ENSG00000285953.2&ENSG00000289027.1	-	CYP51A1
chr7	92110673	92134605	ENSG00000127914.19	+	AKAP9
chr7	95214337	95297676	ENSG00000005421.9	-	PON1
chr7	95435328	95583499	ENSG00000004799.8	-	PDK4
chr7	98273250	98291650	ENSG00000006453.14&ENSG00000214389.2	-	BAIAP2L1
chr7	98999929	99027440	ENSG00000198742.10	-	SMURF1
chr7	99366648	99392048	ENSG00000106244.13	-	PDAP1
chr7	99394816	99408642	ENSG00000130429.16&ENSG00000241685.10&ENSG00000284292.1	+	ARPC1B
chr7	99419616	99438923	ENSG00000106245.11	+	BUD31
chr7	99457373	99471573	ENSG00000160917.15	+	CPSF4
chr7	99638766	99648194	ENSG00000106258.15	-	CYP3A5
chr7	100085528	100092728	ENSG00000166508.18&ENSG00000207547.1&ENSG00000207757.1&ENSG00000208036.1	-	MCM7
chr7	100092187	100101550	ENSG00000168090.10	+	COPS6
chr7	100110345	100119635	ENSG00000221838.10	+	AP4M1
chr7	100148674	100154420	ENSG00000146826.17&ENSG00000284518.1	-	TRAPPC14
chr7	100155944	100161544	ENSG00000188186.11	+	LAMTOR4
chr7	100428991	100435282	ENSG00000160813.7	-	PPP1R35
chr7	100534028	100572228	ENSG00000077454.17&ENSG00000205307.12&ENSG00000274272.1	-	LRCH4
chr7	100679174	100700774	ENSG00000172354.10	+	GNB2
chr7	100852636	100888721	ENSG00000176125.7	-	UFSP1
chr7	101152109	101162509	ENSG00000128564.8	-	VGF
chr7	101161596	101177596	ENSG00000106367.15&ENSG00000264425.1	+	AP1S1
chr7	102441838	102456238	ENSG00000160993.4	-	ALKBH4
chr7	102464862	102473128	ENSG00000005075.16	-	POLR2J
chr7	102473168	102480168	ENSG00000161036.13&ENSG00000284176.1&ENSG00000284596.1	+	LRWD1
chr7	102662625	102674425	ENSG00000173678.15	+	SPDYE2B
chr7	103089609	103099776	ENSG00000161048.12&ENSG00000224415.1	-	NAPEPLD
chr7	103099759	103152900	ENSG00000170632.14	+	ARMC10
chr7	103280409	103312289	ENSG00000105821.15	-	DNAJC2
chr7	103344829	103352730	ENSG00000170615.15&ENSG00000251852.1&ENSG00000252047.1	-	SLC26A5
chr7	105105482	105110704	ENSG00000135250.17	-	SRPK2
chr7	105115019	105189191	ENSG00000005483.23&ENSG00000288914.1&ENSG00000289360.1	+	KMT2E
chr7	107193299	107201372	ENSG00000164597.15	-	COG5
chr7	107744580	107765467	ENSG00000091138.13	-	SLC26A3
chr7	107882799	107923799	ENSG00000091136.15&ENSG00000238297.2	-	LAMB1
chr7	107931730	107942117	ENSG00000091140.15	+	DLD
chr7	111125454	111394876	ENSG00000173114.13	+	LRRN3
chr7	112343934	112360334	ENSG00000198839.10&ENSG00000202406.1	+	ZNF277
chr7	121297442	121325368	ENSG00000106034.18&ENSG00000234927.1	+	CPED1
chr7	123671143	123681943	ENSG00000106299.8	-	WASL
chr7	127858487	128027071	ENSG00000128594.8	-	LRRC4
chr7	128723085	128772485	ENSG00000128617.3	-	OPN1SW
chr7	128950038	128970735	ENSG00000128604.21	+	IRF5
chr7	130498426	130506238	ENSG00000158623.14&ENSG00000213265.9&ENSG00000226045.1&ENSG00000239021.1	-	COPG2
chr7	131496632	131514432	ENSG00000128585.18&ENSG00000233287.1	+	MKLN1
chr7	138838101	138882701	ENSG00000214128.11	+	TMEM213
chr7	140722790	140767531	ENSG00000090266.13&ENSG00000133597.11	+	NDUFB2
chr7	141645581	141652381	ENSG00000244701.1&ENSG00000257093.7&ENSG00000270157.1	-	NA
chr7	141655244	141688844	ENSG00000006530.18	+	AGK
chr7	144180683	144186083	ENSG00000213214.6	-	ARHGEF35
chr7	144186080	144194859	ENSG00000288784.1	+	CTAGE4
chr7	149867479	149872969	ENSG00000106479.11&ENSG00000280149.1	+	ZNF862
chr7	151076526	151085832	ENSG00000164889.15&ENSG00000288608.1	+	SLC4A2
chr7	151227204	151238764	ENSG00000082014.17	-	SMARCD3
chr7	152122340	152128880	ENSG00000178234.13	+	GALNT11
chr7	152639176	152644776	ENSG00000196584.4	-	XRCC2
chr7	156659581	156668946	ENSG00000105983.23	-	LMBR1
chr7	156677130	156872079	ENSG00000105982.17	+	RNF32
chr7	156973176	156980176	ENSG00000146909.8	+	NOM1
chr7	158624369	158631169	ENSG00000146918.20	-	NCAPG2
chr8	11802567	11842524	ENSG00000164733.22	-	CTSB
chr8	17150887	17224966	ENSG00000198791.12	-	CNOT7
chr8	17246877	17296794	ENSG00000003987.14	-	MTMR7
chr8	19375621	19404161	ENSG00000147408.16	-	CSGALNACT1
chr8	19396218	19411418	ENSG00000104611.12	+	SH2D4A
chr8	22006585	22012585	ENSG00000130227.17	+	XPO7
chr8	22086474	22106874	ENSG00000275074.2	-	NUDT18
chr8	23020509	23068230	ENSG00000008853.18	+	RHOBTB2
chr8	23296279	23336172	ENSG00000104679.12	+	R3HCC1
chr8	25277475	25419258	ENSG00000147437.10	-	GNRH1
chr8	25418082	25459200	ENSG00000147459.18&ENSG00000274988.1	+	DOCK5
chr8	26505636	26514032	ENSG00000104765.16&ENSG00000253430.1&ENSG00000254362.1	+	BNIP3L
chr8	27772652	27809624	ENSG00000168078.10	-	PBK
chr8	28343355	28349555	ENSG00000168081.9	+	PNOC
chr8	29048603	29067278	ENSG00000197892.13	-	KIF13B
chr8	30572256	30594656	ENSG00000157110.16&ENSG00000279041.1	+	RBPMS
chr8	30646064	30653064	ENSG00000253457.3&ENSG00000254172.1	+	SMIM18
chr8	37844896	37850096	ENSG00000020181.18	+	ADGRA2
chr8	38131300	38142700	ENSG00000147465.12	-	STAR
chr8	38251530	38263130	ENSG00000147535.17	-	PLPP5
chr8	38409527	38421890	ENSG00000165046.13	+	LETM2
chr8	38988663	38996755	ENSG00000169495.5	+	HTRA4
chr8	42358263	42374063	ENSG00000104371.5	-	DKK4
chr8	42371808	42380608	ENSG00000070501.12	+	POLB
chr8	47699513	47736913	ENSG00000221869.5	-	CEBPD
chr8	53959303	53965103	ENSG00000147509.14&ENSG00000200528.1	+	RGS20
chr8	58582859	58677459	ENSG00000137575.12	+	SDCBP
chr8	61501645	61578221	ENSG00000177182.11&ENSG00000213881.3	+	CLVS1
chr8	63009681	63014881	ENSG00000137563.13	-	GGH
chr8	63014681	63024373	ENSG00000185942.13&ENSG00000240915.2	+	NKAIN3
chr8	65593458	65602458	ENSG00000104442.10	-	ARMC1
chr8	65702934	65714334	ENSG00000205268.11&ENSG00000272155.1	-	PDE7A
chr8	67196778	67299578	ENSG00000104218.16&ENSG00000252637.1	+	CSPP1
chr8	73043345	73064543	ENSG00000164764.11&ENSG00000237061.1	-	SBSPON
chr8	86343428	86468257	ENSG00000176623.12&ENSG00000250569.1	-	RMDN1
chr8	86478420	86491620	ENSG00000123124.14	+	WWP1
chr8	89900823	89924515	ENSG00000104320.15	-	NBN
chr8	91087095	91097495	ENSG00000155100.11	+	OTUD6B
chr8	93716112	93728155	ENSG00000183808.12	-	RBM12B
chr8	94854970	94879770	ENSG00000175305.18	-	CCNE2
chr8	99861200	99873200	ENSG00000164919.11	-	COX6C
chr8	99877580	99892980	ENSG00000132549.20&ENSG00000206699.1&ENSG00000235683.1&ENSG00000253532.1	+	VPS13B
chr8	100250260	100257060	ENSG00000034677.13	-	RNF19A
chr8	100259278	100330878	ENSG00000104450.13&ENSG00000199667.1&ENSG00000202310.1	+	SPAG1
chr8	102242618	102252273	ENSG00000104517.13	-	UBR5
chr8	103383853	103398635	ENSG00000164933.13&ENSG00000253477.5&ENSG00000271830.1&ENSG00000285982.1	-	SLC25A32
chr8	106729855	106759483	ENSG00000174429.4	-	ABRA
chr8	106752694	106768094	ENSG00000164830.19	+	OXR1
chr8	109233319	109240919	ENSG00000120526.12	-	NUDCD1
chr8	124474581	124488485	ENSG00000147687.19&ENSG00000284087.1	-	TATDN1
chr8	124491643	124539102	ENSG00000170881.5&ENSG00000253106.1	+	RNF139
chr8	124539457	124550784	ENSG00000170873.19	-	MTSS1
chr8	124998197	125024260	ENSG00000164961.16	-	WASHC5
chr8	125022283	125040685	ENSG00000104549.12	+	SQLE
chr8	127742951	127750551	ENSG00000136997.22	+	MYC
chr8	133231690	133325998	ENSG00000104415.14	+	CCN4
chr8	133232171	133237171	ENSG00000104419.17&ENSG00000289316.1	-	NDRG1
chr8	143603224	143611224	ENSG00000179886.6	+	TIGD5
chr8	143722458	143734140	ENSG00000181085.15	+	MAPK15
chr8	144097525	144104462	ENSG00000179091.5	+	CYC1
chr8	144393242	144401842	ENSG00000173137.12	+	ADCK5
chr8	144847509	144854709	ENSG00000147789.16	+	ZNF7
chr9	2730037	2844315	ENSG00000168263.9	+	KCNV2
chr9	4679536	4709556	ENSG00000147853.17	-	AK3
chr9	4708399	4741742	ENSG00000106993.12	+	CDC37L1
chr9	5720243	5749832	ENSG00000099219.15&ENSG00000223621.1	-	ERMP1
chr9	5910606	6007827	ENSG00000120215.10	+	MLANA
chr9	7788500	7796500	ENSG00000137038.8	-	DMAC1
chr9	15432005	15464066	ENSG00000164985.15	-	PSIP1
chr9	19051025	19073844	ENSG00000155876.6	+	RRAGA
chr9	20990909	20999509	ENSG00000188921.14	-	HACD4
chr9	21324665	21329665	ENSG00000198642.7	-	KLHL9
chr9	21995300	22002903	ENSG00000147883.12	-	CDKN2B
chr9	32380702	32455302	ENSG00000107201.11&ENSG00000197579.8&ENSG00000288684.1	-	DDX58
chr9	32568621	32575821	ENSG00000235453.12	+	SMIM27
chr9	33025129	33041765	ENSG00000122692.9	-	SMU1
chr9	33039907	33087307	ENSG00000086061.16	+	DNAJA1
chr9	33886693	33921693	ENSG00000137073.24&ENSG00000226801.2&ENSG00000238300.1&ENSG00000238886.1	-	UBAP2
chr9	33920399	34049264	ENSG00000107341.5&ENSG00000200834.1&ENSG00000251748.1	+	UBE2R2
chr9	34224627	34252380	ENSG00000186638.17&ENSG00000222426.1	-	KIF24
chr9	34252523	34318408	ENSG00000165006.14&ENSG00000227383.1	+	UBAP1
chr9	35491968	35561831	ENSG00000215187.13	-	FAM166B
chr9	35661511	35667511	ENSG00000159884.12	+	CCDC107
chr9	35681159	35732599	ENSG00000107159.14	+	CA9
chr9	35736999	35749288	ENSG00000107175.12&ENSG00000273945.1	+	CREB3
chr9	36677683	36684283	ENSG00000165304.8	+	MELK
chr9	37413702	37438102	ENSG00000168795.5	-	ZBTB5
chr9	37490892	37510892	ENSG00000107338.10&ENSG00000107371.14&ENSG00000122696.14&ENSG00000147912.13&ENSG00000175768.13&ENSG00000201287.1&ENSG00000233111.1&ENSG00000251745.1&ENSG00000255872.3&ENSG00000256966.6&ENSG00000289295.1	-	SHB
chr9	37503697	37509151	ENSG00000137054.16	+	POLR1E
chr9	37778972	37800555	ENSG00000165275.10	+	TRMT10B
chr9	37867666	37878117	ENSG00000122741.16&ENSG00000232454.2	+	DCAF10
chr9	77178179	77423079	ENSG00000156049.7&ENSG00000201711.1	-	GNA14
chr9	83647568	83659968	ENSG00000135018.14	-	UBQLN1
chr9	85918946	86026146	ENSG00000135052.16	-	GOLM1
chr9	86025462	86083262	ENSG00000135040.16	+	NAA35
chr9	89293987	89360787	ENSG00000187764.12	-	SEMA4D
chr9	92378268	92383268	ENSG00000106809.11	-	OGN
chr9	94109856	94122656	ENSG00000158079.16&ENSG00000227666.1	+	PTPDC1
chr9	94461042	94467042	ENSG00000148110.17	+	MFSD14B
chr9	95086093	95099054	ENSG00000158169.14&ENSG00000213761.4&ENSG00000251884.1&ENSG00000271384.1	-	FANCC
chr9	97601743	97633669	ENSG00000136842.14	+	TMOD1
chr9	97673748	97698923	ENSG00000136937.13	+	NCBP1
chr9	98083077	98098477	ENSG00000095380.11	+	NANS
chr9	99929895	99979185	ENSG00000023318.9&ENSG00000234709.2	-	ERP44
chr9	99974534	100070734	ENSG00000136874.11	+	STX17
chr9	100258877	100302077	ENSG00000136891.14	-	TEX10
chr9	100302175	100387975	ENSG00000119509.13&ENSG00000231697.3&ENSG00000239908.3	+	INVS
chr9	101557952	101569352	ENSG00000188386.8&ENSG00000198785.7	-	PPP3R2
chr9	104141419	104147219	ENSG00000136824.19	+	SMC2
chr9	108934327	108942569	ENSG00000119326.15	-	CTNNAL1
chr9	108950744	109166944	ENSG00000119328.12	+	ABITRAM
chr9	111534122	111549722	ENSG00000106853.20	-	PTGR1
chr9	113164140	113221545	ENSG00000136867.11	+	SLC31A2
chr9	113275571	113297093	ENSG00000165188.14	-	RNF183
chr9	116701300	116711300	ENSG00000119401.11	+	TRIM32
chr9	120842950	120855651	ENSG00000119403.15	-	PHF19
chr9	121177729	121203160	ENSG00000119397.19	+	CNTRL
chr9	122200088	122219888	ENSG00000185681.13	+	MORN5
chr9	123063311	123109494	ENSG00000165209.19&ENSG00000236901.6&ENSG00000283941.1	-	STRBP
chr9	124298465	124353465	ENSG00000136930.13	-	PSMB7
chr9	124869078	124878275	ENSG00000136935.14&ENSG00000173611.18&ENSG00000177736.4&ENSG00000199313.1	-	GOLGA1
chr9	125234161	125241664	ENSG00000136933.17	+	RABEPK
chr9	127442074	127447674	ENSG00000197958.13&ENSG00000201302.1	-	RPL12
chr9	127445372	127451490	ENSG00000196152.10	+	ZNF79
chr9	127595898	127690098	ENSG00000187024.15&ENSG00000279571.3&ENSG00000283874.1	-	PTRH1
chr9	128109245	128116845	ENSG00000148339.13	+	SLC25A25
chr9	128255248	128261848	ENSG00000106976.22	+	DNM1
chr9	128822676	128831676	ENSG00000167136.7	+	ENDOG
chr9	129007096	129015296	ENSG00000095319.14&ENSG00000175287.19&ENSG00000251184.1	+	NUP188
chr9	129621100	129634604	ENSG00000148331.12	-	ASB6
chr9	129800342	129812942	ENSG00000136827.12	-	TOR1A
chr9	129811281	129824481	ENSG00000136816.16	+	TOR1B
chr9	131523806	131532806	ENSG00000130714.19	+	POMT1
chr9	133361158	133376367	ENSG00000148291.10	+	SURF2
chr9	133406096	133414359	ENSG00000198870.8	+	STKLD1
chr9	133470848	133480248	ENSG00000160325.15	+	CACFD1
chr9	134023105	134030305	ENSG00000169925.17	-	BRD3
chr9	136724742	136730942	ENSG00000165716.11	+	DIPK1B
chr9	137205647	137220247	ENSG00000212864.4	-	RNF208
chr9	137237384	137243584	ENSG00000188163.8	-	FAM166A
chr9	137552555	137557555	ENSG00000182154.8	+	MRPL41
chrX	13683644	13712244	ENSG00000196459.15	-	TRAPPC2
chrX	13734634	13770939	ENSG00000046653.15	-	GPM6B
chrX	15819206	15825806	ENSG00000182287.15	-	AP1S2
chrX	15830694	15853823	ENSG00000169249.14	+	ZRSR2
chrX	16171464	16187664	ENSG00000182798.10	+	MAGEB17
chrX	16844519	16878519	ENSG00000086712.13&ENSG00000230180.1	+	TXLNG
chrX	19339256	19360056	ENSG00000180815.15&ENSG00000275800.1	-	MAP3K15
chrX	46497422	46504622	ENSG00000147121.16	+	KRBOX4
chrX	46598496	46620296	ENSG00000147119.4	+	CHST7
chrX	47561381	47571901	ENSG00000008056.14&ENSG00000126759.14&ENSG00000283743.2	-	SYN1
chrX	48709016	48723616	ENSG00000101945.17	+	SUV39H1
chrX	48903402	48921802	ENSG00000102103.18	+	PQBP1
chrX	49175235	49194835	ENSG00000102007.11	+	PLP2
chrX	54438454	54445454	ENSG00000102302.8	-	FGD1
chrX	54998533	55009055	ENSG00000158578.21	-	ALAS2
chrX	56567868	56573468	ENSG00000188021.9	+	UBQLN2
chrX	57097151	57118551	ENSG00000186787.10	-	SPIN2B
chrX	65507887	65540487	ENSG00000102053.13&ENSG00000225569.1&ENSG00000227534.1&ENSG00000228158.2	+	ZC3H12B
chrX	71051332	71056332	ENSG00000147164.12	-	SNX12
chrX	76178314	76207914	ENSG00000102390.11	+	PBDC1
[truncated: 2,876 more rows]
