# Supplementary material for: Downstream-of-gene (DoG) transcripts contribute to an imbalance in the cancer cell transcriptome
Source: Sci Adv. 2024 Jul 3;10(27):eadh9613. doi: 10.1126/sciadv.adh9613 (PMC11221514; doi:10.1126/sciadv.adh9613)
Supplement: Supplementary file 2 — Tables S1 to S8 [file sciadv.adh9613_tables_s1_to_s8.zip › adh9613_table_s8.xlsx]

## Sheet: Sheet1
qRT-PCR Primers
Name	Sequence
GAPDH mRNA FWD	ATTTGGTCGTATTGGGCGCCTG
GAPDH mRNA REV	AGCCTTGACGGTGCCATGGAATTT
18s rRNA FWD	GCTTAATTTGACTCAACACGGGA
18s rRNA REV	AGCTATCAATCTGTCAATCCTGTC
TOP1 exon 11-12 FWD	CCCAGATGAGCCAGTATTTCA
TOP1 exon 11-12 REV	GCAATCCTCTCTTTGTGGTTATC
doPPP1R3C FWD	GTCACTTCACCTATCTGGATCTT
doPPP1R3C FWD	GTTCCCAAGGGATGGAGAAA
doEDIL3 FWD	AGTGTTATGACCTTCTGAAGTATGG
doEDIL3 REV	CTAAAGCGACCTCTGGCTTAAA
doADRB2 FWD	CAGCACGAGGTAGCTTAGAATC
doADRB2 REV	GTCTCCGTCTTCTCTCAACAAA
doSPINK1 FWD	CCCAAGGAAACCTAAAGGAGTTA
doSPINK1 REV	TTCTTTGAGGACTGGACTACTATTT
doSYT10 FWD	GGGTGTCACTGAATAATGTATTGG
doSYT10 REV	GTGACATGGCTCAGGATATGA
doMMP13 FWD	GTGCCACCTAGTGGAAGTATTG
doMMP13 REV	GAGCCAACAGGAGTGGATTAAG
doBANF2 FWD	AAAGCTGGTGACCCAAGAG
doBANF2 REV	GTGTCAGAGACGAGGTCATAAA
doOR8K3 FWD	GATGAGGAAGGACGATGACAAT
doOR8K3 REV	TCCTCCTGTTTCATGATGTCTG
doTGIF2LX FWD	ACCTGAGGAATCTAGGGCTATAA
doTGIF2LX REV	GCCCTAGAAGCAGACAAATCA
doOR2B6 FWD	AGCCAGAAGTTCTTTCTCCAATA
doOR2B6 REV	GAGTTTCAGTGAGCCTCGTTTA
doCNGA2 FWD	CCCATCACTTAGTTTCTGTGTTT
doCNGA2 REV	CGGCCAATAAGCTTGTGAAA
doH3C6 FWD	CAGATAGTGCTGGAGCCAAA
doH3C6 REV	GTTAGTAGCTCTTCCAGGTGATAAA
doTRHDE FWD	GCTCAGCAGGTGTTGAATAGTA
doTRHDE REV	GCCCTCTATCTAGCCAATGTTT
doPOU6F2 FWD	ACTTGCCTACACATAAAGGTACT
doPOU6F2 REV	GGACAGGCTGATGACATCTT
doSOX14 FWD	TGCAGGAGCAAAGGGAAA
doSOX14 REV	GTTTAACGTCATGGGCTGTG
doAKR1C4 FWD	TAGAAGTGGAAGAGGCCATAAAC
doAKR1C4 REV	TTCTTGGCCTAGAGGTTGTATTT
doCYTL1 FWD	CAGAAACTGAAGGGACACATCTA
doCYTL1 REV	GACACACTCCCTCTGATGATTT
doLPL FWD	GGGATTGCTTCTTAGTACAGTCA
doLPL REV	TGATCACGCCATTGCTCTT
doVIPR1 FWD	GAAACCAGATGCCTCAACTCT
doVIPR1 REV	AGGAGAGAGGATACCACTCAAA
doROPN1 FWD	TCCCAAAGTGCTGGGATTAC
doROPN1 REV	ACAGGCTGTGATTATGGTTCTT
doCOLEC10 FWD	AAAGGGAGATGGTTGGTAAGG
doCOLEC10 REV	GTGTAGGCATCATGCATTTGAG
doSLITRK3 FWD	ATTCCTGCTATGGGCACTTT
doSLITRK3 REV	AGAGTTCCAGAGATCCACAGA
doPTN FWD	AGCTGAATAAGGACACGTTCTC
doPTN REV	GAAGACAGACTTTCCGTCCAATA
doCADPS2 FWD	TCTCTCTCTCTCTCTCTCTCTCT
doCADPS2 REV	GGGATGCAACAGAAGGATACA
doALDH1A1 FWD	GTCTCAAGCACCCACAGATAA
doALDH1A1 REV	CAAGACACAAGGGAGGGAAA
doDAPK3 FWD	GGTGCCCACCACCACGCCTGGCTAATTT
doDAPK3 REV	GCGGTGGCTCACGCCTGCAATCCAGAA
doBRF1 FWD	TGCTCCACACTCCTTTGCCCGACTCCCT
doBRF1 REV	AGGCCTGCTGCTGCTCTCTGGTCCTGTT
doMAPK9 FWD	TTGGGAGGCCGAGGCAGGAGAATTGCTTGA
doMAPK9 REV	CGTGAGCCACCGCGCCTGGCCTTTATTT
KCNK5 mRNA FWD	TCGGGGGACGTGCCAAGAGA
KCNK5 mRNA REV	ATCTGCGCCTTCCGCAGACTC
doKCNK5 FWD	GGAATCACCTGGGAACAGTAAG
doKCNK5 REV	GCAGGGCAGTACTGGAATAAA
FERMT1 mRNA FWD	ACGGGCTCCTGGAAAGGAGACACCA
FERMT1 mRNA REV	ACGCGGACCACAAGCTCCCAGG
doFERMT1 FWD	GTGGTGGAGATGGACTGTAATC
doFERMT1 REV	AGGCTGAGACAGGAGAATCA
KRT32 mRNA FWD	TGGAGAACGAGGACTGCAAGCTGCC
KRT32 mRNA REV	GTGCGGGGCACGCATGGGGA
doKRT32 FWD	GTGGTACACTGAGTCCAGTTC
doKRT32 REV	CTGCCTAGCCTGTCTCTTATTT
doBMP2 FWD	CACTGAGGGCTTCCATTCTT
doBMP2 REV	GTAGCTGAGGTTTGCCATAGAT
doCPED1 FWD	TCATGGTCTGTGCAGGATTG
doCPED1 REV	AGGTAGCTAGAAGGTGCTCTTA
doDSEL FWD	CTGACGGAGCCTGAATCAAATA
doDSEL REV	GCCCTGGAGAGAGAGAGAAA
doLAYN FWD	AGGTACTGGAATGGTTGGTAAC
doLAYN REV	TAGATGCTCTCAACTCCAACATC
doRNF19A FWD	GTGGCAGACTTGCCCTATTA
doRNF19A REV	ACATCTCCAAGGTGAGTTAGTG
doRABIF FWD	AGCTGCTGAATTCCCAAACTA
doRABIF REV	CAGGCACGTGAGACAAGATAG
doTCTA FWD	TGGAGGAGCAGGGATGG
doTCTA REV	CAAGACAAGCTTGGAATAGGTTC
doTPBG FWD	CACATCACTCCTTCCTGTTCTC
doTPBG REV	GACTTAAGAATATTAGGGCTGCAAA
doTHAP12 FWD	TCAGAAGTTTCAGGCTCCATTT
doTHAP12 REV	GCTTTATCCATTGCCAGCTTTC
doACOX2 FWD	CAGCAAGTATACGCACTTAGGA
doACOX2 REV	GCACACATTTATCCTTGGGTTT
doBCL9 FWD	CTGTGTGCGTGTTTGTTCTTAG
doBCL9 REV	ACCAGCAGAGCCCAATTT
doCKAP2 FWD	TAGCATCAAGCTTCTTGGAGA
doCKAP2 REV	TGTTTCAATCTAGGGAAAGCAA
doEIF4A3 FWD	GGATGACCTTTCCTAGACAGTG
doEIF4A3 REV	GGCCTCCATTACCAGTAAGAAT
doGEMIN2 FWD	GTGTGAGAAGTTCAGGATGGT
doGEMIN2 REV	GAGTGTAGATGTGAGGCAAGAG
doHSPH1 FWD	GAAAGGTGCAGAAAGCCATTT
doHSPH1 REV	TCACTTACATATACCCAACTTCCC
doSLITRK6 FWD	ACGTTTCACCCATGCTAAA
doSLITRK6 REV	GAACATTCATGTGGATGTCTTT
doANKRD36 FWD	CCAGGCTGACAGAGATTTGA
doANKRD36 REV	TCTGTCAGTCCCAGAATAAAGG
doPHLDA3 FWD	ACCCTTGTTTCAGGACTTGG
doPHLDA3 REV	AAGGAGGTCAGAAGAGAGAGAG
doSUB1 FWD	CCATCTACGTGGAGTTAGTGTG
doSUB1 REV	CCAGTGACAACCATGGACTTA
doCOX7C FWD	CCAGAGCAATTCTGCAATAGTTAAT
doCOX7C REV	GTCATGGTGAGGTGTCTTACAG
doMAD2L1 FWD	CTCCACTCTTAGGGTTTCTGTT
doMAD2L1 REV	CTTCTTTGCTGCTTGGGATG
doDEPDC1B FWD	TGTTGGCAGGCTTCATGT
doDEPDC1B REV	TGTTGTGAGCTGCCCTTT
doRAD54B FWD	GCTGATGGCTCCCACTAAT
doRAD54B REV	CCAAATGTCTCAGTCTCTCTGT
doMRE11 FWD	CCTTAATCAATGTAAGTTGGACTTC
doMRE11 REV	TTTGCATCTGGAGTTGGTTT
doPOTEF FWD	TGTTTCCTCGTTGTGTCTTACA
doPOTEF REV	CTGACTTGAGGAGAGTTGGATAAA
doGHR FWD	TAAGAGGCAGAAGCACGATTT
doGHR REV	GTGTGAATATGCTTGTCATTGGG
siRNA
Name	Sequence
siLuc	CGUACGCGGAAUACUUCGAUU
siTOP1 SMARTpool	GAAAAUGGCUUCUCUAGUC
siTOP1 SMARTpool	GAUUUCCGAUUGAAUGAUU
siTOP1 SMARTpool	GCACAUCAAUCUACACCCA
siTOP1 SMARTpool	CGAAGAAGGUAGUAGAGUC
shRNA
Name	Sequence
shLacz control	CCGGCGCTAAATACTGGCAGGCGTTCTGCAGAACGCCTGCCAGTATTTAGCGTTTTTG
shLacz control	AATTCAAAAACGCTAAATACTGGCAGGCGTTCTGCAGAACGCCTGCCAGTATTTAGCG
shTOP1-3'UTR	CCGGTGAAGGGCGAGTGAATCTAAGCTGCAGCTTAGATTCACTCGCCCTTCATTTTTG
shTOP1-3'UTR	AATTCAAAAATGAAGGGCGAGTGAATCTAAGCTGCAGCTTAGATTCACTCGCCCTTCA
